# Supplementary material for: Clarithromycin monohydrate: a synchrotron X-ray powder study
Source: Acta Crystallogr Sect E Struct Rep Online. 2012 Feb 10;68(Pt 3):o667–8. doi: 10.1107/S1600536812005090 (PMC3295456; doi:10.1107/S1600536812005090)
Supplement: Supplementary file 1 [file e-68-0o667-sup1.cif]

##############################################################################
#                                                                            #
# This CIF contains the data in a paper accepted for publication in          #
# Acta Crystallographica Section E. It conforms to the requirements of       #
# Notes for Authors for Acta Crystallographica Section E, and has been       #
# peer reviewed under the auspices of the IUCr Commission on Journals.       #
#                                                                            #
# Full details of the Crystallographic Information File format               #
# are given in the paper "The Crystallographic Information File (CIF):       #
# a New Standard Archive File for Crystallography" by S. R. Hall, F. H.      #
# Allen and I. D. Brown [Acta Cryst. (1991), A47, 655-685].                  #
#                                                                            #
# The current version of the core CIF dictionary is obtainable from          #
# ftp://ftp.iucr.org/pub/cif_core.dic.                                       #
#                                                                            #
# Software is freely available for graphical display of the structure(s)     #
# in this CIF. For information consult the CIF software page                 #
# http://www.iucr.org/resources/cif/software.                                #
#                                                                            #
# This file may be used for bona fide research purposes within the           #
# scientific community so long as proper attribution is given to the journal # 
# article from which it was obtained.                                        #
#                                                                            #
##############################################################################
data_global
_audit_creation_method
; from .lst and *.dst using lst2cif (Dilanian and Izumi, 2011)
;
loop_
    _audit_conform_dict_name
    _audit_conform_dict_version
    cif_core.dic .
    cif_pd.dic .
_journal_data_validation_number     ?
_journal_date_recd_electronic     2012-01-03
_journal_date_accepted     2012-02-05
_journal_name_full     'Acta Crystallographica, Section E'
_journal_year     2012
_journal_volume     68
_journal_issue      3
_journal_page_first     o667
_journal_page_last     o668
_journal_paper_category     QO
_journal_paper_doi     10.1107/S1600536812005090
_journal_coeditor_code     HB6588
_publ_contact_author_name     'Noguchi, Shuji'
_publ_contact_author_address
;
Graduate School of Pharmaceutical Sciences
University of Shizuoka
52-1 Yada, Suruga-ku, Shizuoka 422-8526
Japan
;
_publ_contact_author_email     'noguchis@u-shizuoka-ken.ac.jp'
_publ_contact_author_fax     '+81-54-264-5615'
_publ_contact_author_phone     '+81-54-264-5610'
_publ_section_title
;
Clarithromycin monohydrate: a synchrotron X-ray powder study
;
loop_
    _publ_author_name
    _publ_author_footnote
    _publ_author_address
    'Noguchi, Shuji' .
;
Graduate School of Pharmaceutical Sciences
University of Shizuoka
52-1 Yada, Suruga-ku, Shizuoka 422-8526
Japan
;
    'Fujiki, Sadahiro' .
;
Graduate School of Pharmaceutical Sciences
University of Shizuoka
52-1 Yada, Suruga-ku, Shizuoka 422-8526
Japan
;
    'Iwao, Yasunori' .
;
Graduate School of Pharmaceutical Sciences
University of Shizuoka
52-1 Yada, Suruga-ku, Shizuoka 422-8526
Japan
;
    'Miura, Keiko' .
;
Industrial Application Division
Japan Synchrotron Radiation Research Institute
1-1-1 Kouto, Sayo-gun, Hyogo 679-5198
Japan
;
    'Itai, Shigeru' .
;
Graduate School of Pharmaceutical Sciences
University of Shizuoka
52-1 Yada, Suruga-ku, Shizuoka 422-8526
Japan
;
data_I
_pd_block_id     cam-form4
_chemical_name_systematic
;\
(3<i>R</i>,4<i>S</i>,5<i>S</i>,6<i>R</i>,7<i>R</i>,9<i>R</i>,
11<i>S</i>,12<i>R</i>,13<i>S</i>,14<i>S</i>)-
6-{[(2<i>S</i>,3<i>R</i>,4<i>S</i>,6<i>R</i>)-4-dimethylamino-
3-hydroxy-6-methyloxan-2-yl]oxy}-14-ethyl-12,13-dihydroxy-
4-{[(2<i>R</i>,4<i>S</i>,5<i>S</i>,6<i>S</i>)-5-hydroxy-4-methoxy-
4,6-dimethyloxan-2-yl]oxy}-7-methoxy-3,5,7,9,11,13-hexamethyl-1-
oxacyclotetradecane-2,10-dione
;
_chemical_name_common     'clarithromycin'
_chemical_formula_moiety     'C38 H69 N O13, H2 O'
_chemical_formula_sum     'C38 H71 N O14'
_chemical_formula_structural     'C38 H69 N O13, H2 O'
_chemical_formula_analytical     ?
_chemical_formula_iupac     'C38 H69 N O13, H2 O'
_chemical_formula_weight     765.969
_chemical_melting_point     ?
_symmetry_cell_setting     orthorhombic
_symmetry_space_group_name_H-M     'P 21 21 21'
_symmetry_space_group_name_Hall     'P 2ac 2ab'
loop_
    _symmetry_equiv_pos_site_id
    _symmetry_equiv_pos_as_xyz
    1 x,y,z
    2 -x+1/2,-y,z+1/2
    3 -x,y+1/2,-z+1/2
    4 x+1/2,-y+1/2,-z
_cell_length_a     15.6999(2)
_cell_length_b     18.8817(2)
_cell_length_c     15.0267(2)
_cell_angle_alpha     90
_cell_angle_beta     90
_cell_angle_gamma     90
_cell_volume     4454.53(9)
_cell_formula_units_Z     4
_cell_measurement_temperature     298
_cell_special_details     ?
_exptl_crystal_density_diffrn     1.1421
_exptl_crystal_density_meas     ?
_exptl_crystal_density_method     'not measured'
_exptl_crystal_F_000     1672.00
_pd_char_colour     white
_pd_char_particle_morphology     powder
_exptl_absorpt_coefficient_mu     0.412
_exptl_absorpt_correction_type     ?
_exptl_absorpt_process_details     ?
_exptl_absorpt_correction_T_min     ?
_exptl_absorpt_correction_T_max     ?
_exptl_special_details     ?
_diffrn_ambient_temperature     298
_diffrn_radiation_type     synchrotron
_diffrn_radiation_wavelength     1.3000
_diffrn_radiation_monochromator     Si(111)
_diffrn_measurement_device_type     'BL-19B2 Debye--Scherrer camera'
_pd_instr_location     ?
_pd_meas_2theta_range_min     3.0000
_pd_meas_2theta_range_max     65.0000
_pd_meas_2theta_range_inc     0.0100
_pd_meas_number_of_points     6201
_pd_meas_scan_method     fixed
_pd_meas_special_details     ?
_refine_special_details     ?
_refine_ls_matrix_type     sparse
_refine_ls_R_factor_all     0.07572
_refine_ls_goodness_of_fit_all     3.3196
_refine_ls_restrained_S_all     ?
_refine_ls_number_parameters     188
_refine_ls_number_restraints     96
_refine_ls_number_constraints     0
_refine_ls_hydrogen_treatment     noref
_refine_ls_weighting_scheme     sigma
_refine_ls_weighting_details     1/[Y~i~]
_refine_ls_shift/su_max     0.0111
_refine_ls_shift/su_mean     0.000889
_refine_diff_density_max     0.239
_refine_diff_density_min     -0.260
_refine_ls_extinction_method     none
_refine_ls_extinction_coef     ?
loop_
    _atom_type_symbol
    _atom_type_description
    _atom_type_scat_dispersion_real
    _atom_type_scat_dispersion_imag
    _atom_type_scat_source
    C C 0.0130 0.0063 'International Tables for Crystallography, Vol. C'
    N N 0.0227 0.0125 'International Tables for Crystallography, Vol. C'
    O O 0.0368 0.0225 'International Tables for Crystallography, Vol. C'
    H H 0.0000 0.0000 'International Tables for Crystallography, Vol. C'
_computing_data_collection
        'local software (Osaka <i>et al.</i>, 2010; Takata <i>et al.</i>, 2002)'
_computing_cell_refinement
;
<i>EXPO2009</i> (Altomare <i>et al.</i>, 2009) and
<i>RIETAN-FP</i> (Izumi & Momma, 2007)
;
_computing_data_reduction     'local software (Takata <i>et al.</i>, 2002)'
_computing_structure_solution
;
<i>CCP4</i> (Collaborative Computational Project, Number 4,
1994)
;
_computing_structure_refinement
;
<i>CCP4</i> (Collaborative Computational Project, Number 4,
1994) and
<i>RIETAN-FP</i> (Izumi & Momma, 2007)
;
_computing_molecular_graphics
                                '<i>CCP4MG</i> (McNicholas <i>et al.</i>, 2011)'
_computing_publication_material     '<i>publCIF</i> (Westrip, 2010)'
_pd_calibration_special_details     ?
_pd_prep_cool_rate     ?
_pd_prep_pressure     101
_pd_prep_temperature     298
_pd_proc_2theta_range_min     3.0000
_pd_proc_2theta_range_max     65.0000
_pd_proc_2theta_range_inc     0.0100
loop_
    _pd_proc_2theta_corrected
    _pd_proc_ls_weight
    _pd_proc_intensity_net
    _pd_proc_intensity_bkg_calc
    _pd_calc_intensity_net
    3.00 0.00031104 3215.000 3124.720 3124.720
    3.01 0.00030817 3245.000 3127.080 3127.080
    3.02 0.00031270 3198.000 3129.440 3129.440
    3.03 0.00031124 3213.000 3131.800 3131.800
    3.04 0.00031857 3139.000 3134.160 3134.160
    3.05 0.00031706 3154.000 3136.510 3136.510
    3.06 0.00031387 3186.000 3138.860 3138.860
    3.07 0.00031133 3212.000 3141.210 3141.210
    3.08 0.00031566 3168.000 3143.550 3143.550
    3.09 0.00031646 3160.000 3145.890 3145.890
    3.10 0.00032134 3112.000 3148.230 3148.230
    3.11 0.00031686 3156.000 3150.570 3150.570
    3.12 0.00031857 3139.000 3152.900 3152.900
    3.13 0.00032144 3111.000 3155.220 3155.220
    3.14 0.00031506 3174.000 3157.550 3157.550
    3.15 0.00031095 3216.000 3159.870 3159.870
    3.16 0.00032113 3114.000 3162.180 3162.180
    3.17 0.00031114 3214.000 3164.490 3164.490
    3.18 0.00030969 3229.000 3166.800 3166.800
    3.19 0.00031566 3168.000 3169.110 3169.110
    3.20 0.00030912 3235.000 3171.400 3171.400
    3.21 0.00031211 3204.000 3173.700 3173.700
    3.22 0.00031348 3190.000 3175.990 3175.990
    3.23 0.00031716 3153.000 3178.280 3178.280
    3.24 0.00031240 3201.000 3180.560 3180.560
    3.25 0.00031606 3164.000 3182.840 3182.840
    3.26 0.00031114 3214.000 3185.110 3185.110
    3.27 0.00030960 3230.000 3187.380 3187.380
    3.28 0.00031017 3224.000 3189.640 3189.640
    3.29 0.00031240 3201.000 3191.900 3191.900
    3.30 0.00031095 3216.000 3194.160 3194.160
    3.31 0.00030722 3255.000 3196.400 3196.400
    3.32 0.00031162 3209.000 3198.650 3198.650
    3.33 0.00031626 3162.000 3200.890 3200.890
    3.34 0.00031566 3168.000 3203.120 3203.120
    3.35 0.00030647 3263.000 3205.350 3205.350
    3.36 0.00030921 3234.000 3207.570 3207.570
    3.37 0.00030618 3266.000 3209.790 3209.790
    3.38 0.00031192 3206.000 3212.010 3212.010
    3.39 0.00031133 3212.000 3214.210 3214.210
    3.40 0.00031172 3208.000 3216.410 3216.410
    3.41 0.00031221 3203.000 3218.610 3218.610
    3.42 0.00031037 3222.000 3220.800 3220.800
    3.43 0.00030950 3231.000 3222.990 3222.990
    3.44 0.00029985 3335.000 3225.170 3225.170
    3.45 0.00030211 3310.000 3227.340 3227.340
    3.46 0.00031017 3224.000 3229.510 3229.510
    3.47 0.00030979 3228.000 3231.670 3231.670
    3.48 0.00030294 3301.000 3233.820 3233.820
    3.49 0.00030741 3253.000 3235.970 3235.970
    3.50 0.00030628 3265.000 3238.120 3238.120
    3.51 0.00030057 3327.000 3240.250 3240.250
    3.52 0.00030166 3315.000 3242.390 3242.390
    3.53 0.00030703 3257.000 3244.510 3244.510
    3.54 0.00030321 3298.000 3246.630 3246.630
    3.55 0.00030516 3277.000 3248.740 3248.740
    3.56 0.00030395 3290.000 3250.850 3250.850
    3.57 0.00030618 3266.000 3252.950 3252.950
    3.58 0.00030202 3311.000 3255.040 3255.040
    3.59 0.00030534 3275.000 3257.130 3257.130
    3.60 0.00030525 3276.000 3259.210 3259.210
    3.61 0.00030367 3293.000 3261.280 3261.280
    3.62 0.00030874 3239.000 3263.350 3263.350
    3.63 0.00030741 3253.000 3265.410 3265.410
    3.64 0.00030221 3309.000 3267.460 3267.460
    3.65 0.00030102 3322.000 3269.510 3269.510
    3.66 0.00029940 3340.000 3271.550 3271.550
    3.67 0.00030497 3279.000 3273.580 3273.580
    3.68 0.00030469 3282.000 3275.610 3275.610
    3.69 0.00030021 3331.000 3277.630 3277.630
    3.70 0.00030637 3264.000 3279.640 3279.640
    3.71 0.00030377 3292.000 3281.650 3281.650
    3.72 0.00030294 3301.000 3283.650 3283.650
    3.73 0.00030048 3328.000 3285.640 3285.640
    3.74 0.00030432 3286.000 3287.620 3287.620
    3.75 0.00030157 3316.000 3289.600 3289.600
    3.76 0.00030760 3251.000 3291.570 3291.570
    3.77 0.00029931 3341.000 3293.530 3293.530
    3.78 0.00029789 3357.000 3295.480 3295.480
    3.79 0.00029940 3340.000 3297.430 3297.430
    3.80 0.00030469 3282.000 3299.370 3299.370
    3.81 0.00030248 3306.000 3301.300 3301.300
    3.82 0.00029994 3334.000 3303.230 3303.230
    3.83 0.00029976 3336.000 3305.150 3305.150
    3.84 0.00030003 3333.000 3307.060 3307.060
    3.85 0.00030665 3261.000 3308.960 3308.960
    3.86 0.00029958 3338.000 3310.860 3310.860
    3.87 0.00030175 3314.000 3312.740 3312.740
    3.88 0.00030404 3289.000 3314.620 3314.620
    3.89 0.00030469 3282.000 3316.500 3316.500
    3.90 0.00030030 3330.000 3318.360 3318.360
    3.91 0.00030166 3315.000 3320.220 3320.220
    3.92 0.00029682 3369.000 3322.070 3322.070
    3.93 0.00029386 3403.000 3323.910 3323.910
    3.94 0.00030377 3292.000 3325.740 3325.740
    3.95 0.00029842 3351.000 3327.570 3327.570
    3.96 0.00029334 3409.000 3329.390 3329.390
    3.97 0.00030285 3302.000 3331.200 3331.200
    3.98 0.00029949 3339.000 3333.000 3333.000
    3.99 0.00029603 3378.000 3334.790 3334.790
    4.00 0.00030102 3322.000 3336.580 3336.580
    4.01 0.00029499 3390.000 3338.360 3338.360
    4.02 0.00029525 3387.000 3340.130 3340.130
    4.03 0.00029682 3369.000 3341.890 3341.890
    4.04 0.00029343 3408.000 3343.640 3343.640
    4.05 0.00029735 3363.000 3345.390 3345.390
    4.06 0.00030048 3328.000 3347.130 3347.130
    4.07 0.00029958 3338.000 3348.860 3348.860
    4.08 0.00030048 3328.000 3350.580 3350.580
    4.09 0.00030084 3324.000 3352.290 3352.290
    4.10 0.00029931 3341.000 3354.000 3354.000
    4.11 0.00030166 3315.000 3355.700 3355.700
    4.12 0.00030451 3284.000 3357.390 3357.390
    4.13 0.00030021 3331.000 3359.070 3359.070
    4.14 0.00030488 3280.000 3360.740 3360.740
    4.15 0.00030075 3325.000 3362.400 3362.400
    4.16 0.00029577 3381.000 3364.060 3364.060
    4.17 0.00029824 3353.000 3365.710 3365.710
    4.18 0.00029797 3356.000 3367.350 3367.350
    4.19 0.00029490 3391.000 3368.980 3368.980
    4.20 0.00029647 3373.000 3370.600 3370.600
    4.21 0.00029577 3381.000 3372.220 3372.220
    4.22 0.00029674 3370.000 3373.820 3373.820
    4.23 0.00029507 3389.000 3375.420 3375.420
    4.24 0.00029647 3373.000 3377.010 3377.010
    4.25 0.00029744 3362.000 3378.590 3378.590
    4.26 0.00029472 3393.000 3380.160 3380.160
    4.27 0.00029326 3410.000 3381.730 3381.730
    4.28 0.00029771 3359.000 3383.280 3383.280
    4.29 0.00030184 3313.000 3384.830 3384.830
    4.30 0.00029851 3350.000 3386.370 3386.370
    4.31 0.00029824 3353.000 3387.900 3387.900
    4.32 0.00029343 3408.000 3389.420 3389.420
    4.33 0.00029551 3384.000 3390.930 3390.930
    4.34 0.00029180 3427.000 3392.440 3392.440
    4.35 0.00029240 3420.000 3393.940 3393.940
    4.36 0.00029833 3352.000 3395.420 3395.420
    4.37 0.00029542 3385.000 3396.900 3396.900
    4.38 0.00029586 3380.000 3398.370 3398.370
    4.39 0.00029172 3428.000 3399.840 3399.840
    4.40 0.00029762 3360.000 3401.290 3401.290
    4.41 0.00030057 3327.000 3402.740 3402.740
    4.42 0.00029464 3394.000 3404.170 3404.170
    4.43 0.00030148 3317.000 3405.600 3405.600
    4.44 0.00029603 3378.000 3407.020 3407.020
    4.45 0.00029727 3364.000 3408.430 3408.430
    4.46 0.00029771 3359.000 3409.830 3409.830
    4.47 0.00029499 3390.000 3411.230 3411.230
    4.48 0.00029551 3384.000 3412.610 3412.610
    4.49 0.00029727 3364.000 3413.990 3413.990
    4.50 0.00029360 3406.000 3415.360 3415.360
    4.51 0.00029647 3373.000 3416.720 3416.720
    4.52 0.00029291 3414.000 3418.070 3418.070
    4.53 0.00029429 3398.000 3419.410 3419.410
    4.54 0.00029499 3390.000 3420.740 3420.740
    4.55 0.00029206 3424.000 3422.070 3422.070
    4.56 0.00029595 3379.000 3423.390 3423.390
    4.57 0.00029394 3402.000 3424.690 3424.690
    4.58 0.00029922 3342.000 3425.990 3425.990
    4.59 0.00030184 3313.000 3427.280 3427.280
    4.60 0.00029429 3398.000 3428.570 3428.570
    4.61 0.00028927 3457.000 3429.840 3429.840
    4.62 0.00029283 3415.000 3431.100 3431.100
    4.63 0.00029516 3388.000 3432.360 3432.360
    4.64 0.00029369 3405.000 3433.610 3433.610
    4.65 0.00028852 3466.000 3434.850 3434.850
    4.66 0.00029394 3402.000 3436.080 3436.080
    4.67 0.00029533 3386.000 3437.300 3437.300
    4.68 0.00029121 3434.000 3438.510 3438.510
    4.69 0.00029913 3343.000 3439.720 3439.720
    4.70 0.00028760 3477.000 3440.920 3440.920
    4.71 0.00029647 3373.000 3442.100 3442.100
    4.72 0.00029326 3410.000 3443.280 3443.280
    4.73 0.00029070 3440.000 3444.450 3444.450
    4.74 0.00028986 3450.000 3445.620 3445.620
    4.75 0.00028860 3465.000 3446.770 3446.770
    4.76 0.00029011 3447.000 3447.920 3447.920
    4.77 0.00028860 3465.000 3449.050 3449.050
    4.78 0.00029300 3413.000 3450.180 3450.180
    4.79 0.00029002 3448.000 3451.300 3451.300
    4.80 0.00028877 3463.000 3452.410 3452.410
    4.81 0.00029940 3340.000 3453.510 3453.510
    4.82 0.00028588 3498.000 3454.610 3454.610
    4.83 0.00029283 3415.000 3455.700 3455.700
    4.84 0.00029257 3418.000 3456.770 3456.770
    4.85 0.00029002 3448.000 3457.840 3457.840
    4.86 0.00029682 3369.000 3458.900 3458.900
    4.87 0.00029913 3343.000 3459.950 3459.950
    4.88 0.00029308 3412.000 3461.000 3461.000
    4.89 0.00029240 3420.000 3462.030 3462.030
    4.90 0.00029438 3397.000 3463.060 3463.060
    4.91 0.00028760 3477.000 3464.080 3464.080
    4.92 0.00028986 3450.000 3465.090 3465.090
    4.93 0.00028818 3470.000 3466.090 3466.090
    4.94 0.00028918 3458.000 3467.080 3467.080
    4.95 0.00029070 3440.000 3468.070 3468.070
    4.96 0.00028843 3467.000 3469.040 3469.040
    4.97 0.00028935 3456.000 3470.010 3470.010
    4.98 0.00028927 3457.000 3470.970 3470.970
    4.99 0.00028986 3450.000 3471.930 3471.930
    5.00 0.00029265 3417.000 3472.870 3472.870
    5.01 0.00029189 3426.000 3473.800 3473.800
    5.02 0.00028852 3466.000 3474.730 3474.730
    5.03 0.00028994 3449.000 3475.650 3475.650
    5.04 0.00029028 3445.000 3476.560 3476.560
    5.05 0.00029551 3384.000 3477.460 3477.460
    5.06 0.00029248 3419.000 3478.360 3478.360
    5.07 0.00029129 3433.000 3479.240 3479.240
    5.08 0.00028539 3504.000 3480.120 3480.120
    5.09 0.00028645 3491.000 3480.990 3480.990
    5.10 0.00028777 3475.000 3481.850 3481.850
    5.11 0.00029420 3399.000 3482.700 3482.700
    5.12 0.00029146 3431.000 3483.550 3483.550
    5.13 0.00029533 3386.000 3484.390 3484.390
    5.14 0.00029019 3446.000 3485.220 3485.220
    5.15 0.00029317 3411.000 3486.040 3486.040
    5.16 0.00029308 3412.000 3486.850 3486.850
    5.17 0.00029078 3439.000 3487.650 3487.650
    5.18 0.00029507 3389.000 3488.450 3488.450
    5.19 0.00028794 3473.000 3489.240 3489.240
    5.20 0.00029240 3420.000 3490.020 3490.020
    5.21 0.00028539 3504.000 3490.790 3490.790
    5.22 0.00028703 3484.000 3491.560 3491.560
    5.23 0.00028498 3509.000 3492.320 3492.320
    5.24 0.00028233 3542.000 3493.060 3493.060
    5.25 0.00028531 3505.000 3493.810 3493.810
    5.26 0.00028369 3525.000 3494.540 3494.540
    5.27 0.00029002 3448.000 3495.270 3495.270
    5.28 0.00028910 3459.000 3495.980 3495.980
    5.29 0.00028785 3474.000 3496.690 3496.690
    5.30 0.00028401 3521.000 3497.400 3497.400
    5.31 0.00028588 3498.000 3498.090 3498.090
    5.32 0.00028736 3480.000 3498.780 3498.780
    5.33 0.00028531 3505.000 3499.460 3499.460
    5.34 0.00028835 3468.000 3500.130 3500.130
    5.35 0.00028547 3503.000 3500.790 3500.790
    5.36 0.00028377 3524.000 3501.450 3501.450
    5.37 0.00028050 3565.000 3502.100 3502.100
    5.38 0.00028885 3462.000 3502.740 3502.740
    5.39 0.00028843 3467.000 3503.370 3503.370
    5.40 0.00028588 3498.000 3504.000 3504.000
    5.41 0.00028885 3462.000 3504.610 3504.610
    5.42 0.00028523 3506.000 3505.220 3505.220
    5.43 0.00028539 3504.000 3505.830 3505.830
    5.44 0.00028935 3456.000 3506.420 3506.420
    5.45 0.00028539 3504.000 3507.010 3507.010
    5.46 0.00028547 3503.000 3507.590 3507.590
    5.47 0.00028563 3501.000 3508.170 3508.170
    5.48 0.00028523 3506.000 3508.730 3508.730
    5.49 0.00028777 3475.000 3509.290 3509.290
    5.50 0.00028531 3505.000 3509.840 3509.840
    5.51 0.00028752 3478.000 3510.390 3510.390
    5.52 0.00028531 3505.000 3510.920 3510.920
    5.53 0.00028145 3553.000 3511.450 3511.450
    5.54 0.00028145 3553.000 3511.970 3511.970
    5.55 0.00028201 3546.000 3512.490 3512.490
    5.56 0.00028265 3538.000 3513.000 3513.000
    5.57 0.00028098 3559.000 3513.500 3513.500
    5.58 0.00028927 3457.000 3513.990 3513.990
    5.59 0.00028153 3552.000 3514.480 3514.480
    5.60 0.00028466 3513.000 3514.960 3514.960
    5.61 0.00028281 3536.000 3515.430 3515.430
    5.62 0.00028353 3527.000 3515.890 3515.890
    5.63 0.00027996 3572.000 3516.350 3516.350
    5.64 0.00028217 3544.000 3516.800 3516.800
    5.65 0.00027956 3577.000 3517.250 3517.250
    5.66 0.00028711 3483.000 3517.680 3517.680
    5.67 0.00028345 3528.000 3518.110 3518.110
    5.68 0.00028588 3498.000 3518.540 3518.540
    5.69 0.00028629 3493.000 3518.950 3518.950
    5.70 0.00028893 3461.000 3519.360 3519.360
    5.71 0.00028744 3479.000 3519.770 3519.770
    5.72 0.00027840 3592.000 3520.160 3520.160
    5.73 0.00028694 3485.000 3520.550 3520.550
    5.74 0.00028810 3471.000 3520.930 3520.930
    5.75 0.00028321 3531.000 3521.310 3521.310
    5.76 0.00028098 3559.000 3521.680 3521.680
    5.77 0.00028019 3569.000 3522.040 3522.040
    5.78 0.00028129 3555.000 3522.400 3522.400
    5.79 0.00028385 3523.000 3522.750 3522.750
    5.80 0.00028161 3551.000 3523.090 3523.090
    5.81 0.00028490 3510.000 3523.430 3523.430
    5.82 0.00028019 3569.000 3523.760 3523.760
    5.83 0.00028662 3489.000 3524.080 3524.080
    5.84 0.00028409 3520.000 3524.400 3524.670
    5.85 0.00028777 3475.000 3524.710 3524.990
    5.86 0.00028490 3510.000 3525.010 3525.320
    5.87 0.00028337 3529.000 3525.310 3525.630
    5.88 0.00028629 3493.000 3525.600 3525.950
    5.89 0.00028289 3535.000 3525.890 3526.260
    5.90 0.00028289 3535.000 3526.160 3526.570
    5.91 0.00028369 3525.000 3526.440 3526.870
    5.92 0.00028555 3502.000 3526.700 3527.180
    5.93 0.00028835 3468.000 3526.960 3527.480
    5.94 0.00028305 3533.000 3527.220 3527.780
    5.95 0.00028458 3514.000 3527.470 3528.080
    5.96 0.00028273 3537.000 3527.710 3528.380
    5.97 0.00028563 3501.000 3527.940 3528.690
    5.98 0.00028297 3534.000 3528.170 3529.000
    5.99 0.00028265 3538.000 3528.400 3529.320
    6.00 0.00028313 3532.000 3528.610 3582.270
    6.01 0.00028531 3505.000 3528.820 3585.970
    6.02 0.00028169 3550.000 3529.030 3590.020
    6.03 0.00028019 3569.000 3529.230 3594.480
    6.04 0.00027996 3572.000 3529.420 3599.400
    6.05 0.00028458 3514.000 3529.610 3604.880
    6.06 0.00027701 3610.000 3529.790 3611.000
    6.07 0.00027910 3583.000 3529.970 3617.910
    6.08 0.00028106 3558.000 3530.140 3625.760
    6.09 0.00027632 3619.000 3530.310 3634.840
    6.10 0.00027840 3592.000 3530.470 3645.750
    6.11 0.00027594 3624.000 3530.620 3659.840
    6.12 0.00027933 3580.000 3530.770 3679.880
    6.13 0.00027617 3621.000 3530.910 3709.800
    6.14 0.00027824 3594.000 3531.050 3752.010
    6.15 0.00027655 3616.000 3531.180 3802.420
    6.16 0.00026745 3739.000 3531.310 3845.140
    6.17 0.00027255 3669.000 3531.430 3863.550
    6.18 0.00027108 3689.000 3531.540 3867.210
    6.19 0.00026448 3781.000 3531.650 3874.320
    6.20 0.00026575 3763.000 3531.760 3897.290
    6.21 0.00026240 3811.000 3531.850 3941.280
    6.22 0.00026427 3784.000 3531.950 4008.060
    6.23 0.00025988 3848.000 3532.040 4100.710
    6.24 0.00024631 4060.000 3532.120 4227.370
    6.25 0.00023832 4196.000 3532.200 4407.450
    6.26 0.00022134 4518.000 3532.270 4692.840
    6.27 0.00019869 5033.000 3532.340 5230.500
    6.28 0.00016402 6097.000 3532.400 6380.290
    6.29 0.00012194 8201.000 3532.460 8784.180
    6.30 0.00008360 11962.000 3532.510 13101.200
    6.31 0.00005624 17781.000 3532.560 19214.699
    6.32 0.00004107 24346.000 3532.600 25128.801
    6.33 0.00003796 26341.000 3532.640 26726.100
    6.34 0.00004593 21774.000 3532.670 22946.301
    6.35 0.00006688 14953.000 3532.700 16846.600
    6.36 0.00010064 9936.000 3532.720 11334.000
    6.37 0.00014533 6881.000 3532.740 7638.990
    6.38 0.00018815 5315.000 3532.750 5655.760
    6.39 0.00022366 4471.000 3532.760 4743.990
    6.40 0.00024349 4107.000 3532.760 4341.010
    6.41 0.00025536 3916.000 3532.760 4140.410
    6.42 0.00026344 3796.000 3532.760 4018.290
    6.43 0.00026896 3718.000 3532.750 3932.340
    6.44 0.00027270 3667.000 3532.730 3867.620
    6.45 0.00026567 3764.000 3532.710 3817.320
    6.46 0.00027285 3665.000 3532.690 3777.440
    6.47 0.00027533 3632.000 3532.660 3745.300
    6.48 0.00026882 3720.000 3532.630 3719.030
    6.49 0.00027609 3622.000 3532.590 3697.300
    6.50 0.00027293 3664.000 3532.550 3679.120
    6.51 0.00027678 3613.000 3532.500 3663.760
    6.52 0.00027996 3572.000 3532.450 3678.560
    6.53 0.00027670 3614.000 3532.400 3669.050
    6.54 0.00027556 3629.000 3532.340 3661.230
    6.55 0.00027556 3629.000 3532.270 3654.840
    6.56 0.00027078 3693.000 3532.210 3649.710
    6.57 0.00027571 3627.000 3532.140 3645.710
    6.58 0.00027894 3585.000 3532.060 3642.720
    6.59 0.00027263 3668.000 3531.980 3640.700
    6.60 0.00027617 3621.000 3531.900 3639.590
    6.61 0.00027678 3613.000 3531.810 3639.400
    6.62 0.00027412 3648.000 3531.720 3640.110
    6.63 0.00027518 3634.000 3531.620 3641.790
    6.64 0.00027724 3607.000 3531.520 3644.490
    6.65 0.00027541 3631.000 3531.420 3648.320
    6.66 0.00027352 3656.000 3531.310 3653.430
    6.67 0.00027457 3642.000 3531.200 3660.000
    6.68 0.00027093 3691.000 3531.080 3668.310
    6.69 0.00027367 3654.000 3530.960 3644.990
    6.70 0.00027678 3613.000 3530.840 3659.720
    6.71 0.00026961 3709.000 3530.710 3677.520
    6.72 0.00027086 3692.000 3530.580 3699.290
    6.73 0.00027159 3682.000 3530.450 3726.270
    6.74 0.00026575 3763.000 3530.310 3760.240
    6.75 0.00026802 3731.000 3530.170 3803.790
    6.76 0.00025988 3848.000 3530.020 3860.890
    6.77 0.00025088 3986.000 3529.880 3938.470
    6.78 0.00024673 4053.000 3529.730 4051.790
    6.79 0.00023441 4266.000 3529.570 4242.260
    6.80 0.00021200 4717.000 3529.410 4621.160
    6.81 0.00018123 5518.000 3529.250 5430.490
    6.82 0.00014461 6915.000 3529.080 7034.310
    6.83 0.00010710 9337.000 3528.920 9691.540
    6.84 0.00007805 12812.000 3528.740 13090.500
    6.85 0.00006300 15872.000 3528.570 15811.400
    6.86 0.00006158 16239.000 3528.390 15783.000
    6.87 0.00007526 13288.000 3528.210 13223.800
    6.88 0.00010295 9713.000 3528.030 9905.750
    6.89 0.00013630 7337.000 3527.840 7161.880
    6.90 0.00017963 5567.000 3527.650 5426.750
    6.91 0.00021395 4674.000 3527.450 4531.740
    6.92 0.00023883 4187.000 3527.260 4125.850
    6.93 0.00025240 3962.000 3527.060 3941.950
    6.94 0.00026469 3778.000 3526.850 3845.220
    6.95 0.00026889 3719.000 3526.650 3783.500
    6.96 0.00027405 3649.000 3526.440 3739.000
    6.97 0.00027716 3608.000 3526.230 3705.100
    6.98 0.00027525 3633.000 3526.010 3678.540
    6.99 0.00027716 3608.000 3525.800 3657.350
    7.00 0.00027571 3627.000 3525.580 3640.160
    7.01 0.00027624 3620.000 3525.360 3626.020
    7.02 0.00027770 3601.000 3525.130 3614.260
    7.03 0.00028011 3570.000 3524.900 3604.350
    7.04 0.00027457 3642.000 3524.670 3595.930
    7.05 0.00027647 3617.000 3524.440 3588.700
    7.06 0.00028409 3520.000 3524.210 3582.450
    7.07 0.00027910 3583.000 3523.970 3577.000
    7.08 0.00027563 3628.000 3523.730 3572.210
    7.09 0.00028169 3550.000 3523.480 3567.980
    7.10 0.00028201 3546.000 3523.240 3564.220
    7.11 0.00027785 3599.000 3522.990 3560.860
    7.12 0.00027941 3579.000 3522.740 3557.830
    7.13 0.00027956 3577.000 3522.490 3555.100
    7.14 0.00027863 3589.000 3522.230 3552.610
    7.15 0.00027902 3584.000 3521.980 3550.350
    7.16 0.00027762 3602.000 3521.720 3548.270
    7.17 0.00027203 3676.000 3521.460 3546.370
    7.18 0.00027020 3701.000 3521.190 3544.600
    7.19 0.00026903 3717.000 3520.930 3542.970
    7.20 0.00026918 3715.000 3520.660 3541.450
    7.21 0.00026539 3768.000 3520.390 3540.030
    7.22 0.00026082 3834.000 3520.120 3520.120
    7.23 0.00025615 3904.000 3519.850 3519.850
    7.24 0.00025523 3918.000 3519.570 3519.570
    7.25 0.00025589 3908.000 3519.290 3519.290
    7.26 0.00026617 3757.000 3519.010 3519.010
    7.27 0.00027345 3657.000 3518.730 3518.730
    7.28 0.00027108 3689.000 3518.450 3518.450
    7.29 0.00027533 3632.000 3518.170 3518.170
    7.30 0.00027762 3602.000 3517.880 3517.880
    7.31 0.00028129 3555.000 3517.590 3517.590
    7.32 0.00028043 3566.000 3517.300 3517.300
    7.33 0.00028066 3563.000 3517.010 3517.010
    7.34 0.00027724 3607.000 3516.720 3516.720
    7.35 0.00028185 3548.000 3516.420 3516.420
    7.36 0.00028177 3549.000 3516.120 3516.120
    7.37 0.00027495 3637.000 3515.830 3515.830
    7.38 0.00027632 3619.000 3515.530 3515.530
    7.39 0.00027586 3625.000 3515.230 3515.230
    7.40 0.00027480 3639.000 3514.920 3514.920
    7.41 0.00027832 3593.000 3514.620 3514.620
    7.42 0.00028019 3569.000 3514.320 3514.320
    7.43 0.00027548 3630.000 3514.010 3514.010
    7.44 0.00027701 3610.000 3513.700 3513.700
    7.45 0.00027663 3615.000 3513.390 3513.390
    7.46 0.00027397 3650.000 3513.080 3513.080
    7.47 0.00027405 3649.000 3512.770 3512.770
    7.48 0.00027863 3589.000 3512.460 3512.460
    7.49 0.00027525 3633.000 3512.140 3512.140
    7.50 0.00027420 3647.000 3511.830 3511.830
    7.51 0.00027293 3664.000 3511.510 3511.510
    7.52 0.00026752 3738.000 3511.200 3511.200
    7.53 0.00027533 3632.000 3510.880 3510.880
    7.54 0.00027360 3655.000 3510.560 3629.920
    7.55 0.00027042 3698.000 3510.240 3636.780
    7.56 0.00026490 3775.000 3509.920 3705.130
    7.57 0.00026781 3734.000 3509.600 3717.020
    7.58 0.00026745 3739.000 3509.270 3730.100
    7.59 0.00026767 3736.000 3508.950 3744.520
    7.60 0.00026724 3742.000 3508.620 3760.470
    7.61 0.00026596 3760.000 3508.300 3778.150
    7.62 0.00026288 3804.000 3507.970 3797.840
    7.63 0.00026267 3807.000 3507.650 3819.840
    7.64 0.00026185 3819.000 3507.320 3844.510
    7.65 0.00026344 3796.000 3506.990 3872.300
    7.66 0.00026062 3837.000 3506.660 3903.760
    7.67 0.00025543 3915.000 3506.330 3939.540
    7.68 0.00025484 3924.000 3506.000 3980.470
    7.69 0.00025465 3927.000 3505.670 4027.570
    7.70 0.00024938 4010.000 3505.340 4082.130
    7.71 0.00024728 4044.000 3505.010 4145.800
    7.72 0.00024734 4043.000 3504.680 4220.700
    7.73 0.00023941 4177.000 3504.350 4309.600
    7.74 0.00023568 4243.000 3504.020 4416.190
    7.75 0.00023148 4320.000 3503.680 4545.450
    7.76 0.00022356 4473.000 3503.350 4704.190
    7.77 0.00021418 4669.000 3503.020 4902.000
    7.78 0.00020092 4977.000 3502.680 5152.750
    7.79 0.00018587 5380.000 3502.350 5477.680
    7.80 0.00016989 5886.000 3502.010 5914.550
    7.81 0.00014671 6816.000 3501.680 6547.190
    7.82 0.00012070 8285.000 3501.350 7593.900
    7.83 0.00009289 10765.000 3501.010 9598.910
    7.84 0.00006699 14927.000 3500.680 13666.800
    7.85 0.00004482 22309.000 3500.340 21396.801
    7.86 0.00002915 34310.000 3500.010 34042.699
    7.87 0.00001999 50016.000 3499.670 50831.500
    7.88 0.00001519 65836.000 3499.340 66849.602
    7.89 0.00001364 73292.000 3499.000 73997.000
    7.90 0.00001412 70812.000 3498.670 70737.898
    7.91 0.00001582 63196.000 3498.340 60190.699
    7.92 0.00002042 48960.000 3498.000 45345.500
    7.93 0.00002948 33918.000 3497.670 30798.199
    7.94 0.00004572 21870.000 3497.330 19715.400
    7.95 0.00007116 14052.000 3497.000 12668.600
    7.96 0.00010425 9592.000 3496.670 8786.220
    7.97 0.00014004 7141.000 3496.330 6845.360
    7.98 0.00016878 5925.000 3496.000 5882.840
    7.99 0.00018751 5333.000 3495.670 5352.270
    8.00 0.00020268 4934.000 3495.340 5009.960
    8.01 0.00020851 4796.000 3495.010 4762.030
    8.02 0.00021340 4686.000 3494.670 4571.580
    8.03 0.00022168 4511.000 3494.340 4420.990
    8.04 0.00023518 4252.000 3494.010 4299.690
    8.05 0.00024207 4131.000 3493.690 4200.530
    8.06 0.00025569 3911.000 3493.360 4118.450
    8.07 0.00025806 3875.000 3493.030 4049.740
    8.08 0.00026151 3824.000 3492.700 3991.640
    8.09 0.00026267 3807.000 3492.370 3942.070
    8.10 0.00026420 3785.000 3492.050 3899.440
    8.11 0.00026969 3708.000 3491.720 3862.500
    8.12 0.00026688 3747.000 3491.400 3830.270
    8.13 0.00027473 3640.000 3491.070 3801.990
    8.14 0.00027442 3644.000 3490.750 3777.020
    8.15 0.00027248 3670.000 3490.420 3754.870
    8.16 0.00027337 3658.000 3490.100 3735.120
    8.17 0.00027541 3631.000 3489.780 3717.440
    8.18 0.00027435 3645.000 3489.460 3701.540
    8.19 0.00027122 3687.000 3489.140 3687.180
    8.20 0.00027770 3601.000 3488.820 3674.170
    8.21 0.00027840 3592.000 3488.510 3662.350
    8.22 0.00027571 3627.000 3488.190 3651.560
    8.23 0.00028177 3549.000 3487.880 3641.690
    8.24 0.00028082 3561.000 3487.560 3632.640
    8.25 0.00027809 3596.000 3487.250 3538.850
    8.26 0.00027956 3577.000 3486.940 3535.650
    8.27 0.00027886 3586.000 3486.620 3532.680
    8.28 0.00027226 3673.000 3486.310 3486.310
    8.29 0.00027693 3611.000 3486.010 3486.010
    8.30 0.00027488 3638.000 3485.700 3485.700
    8.31 0.00027801 3597.000 3485.390 3485.390
    8.32 0.00028145 3553.000 3485.090 3485.090
    8.33 0.00027457 3642.000 3484.780 3484.780
    8.34 0.00027518 3634.000 3484.480 3484.480
    8.35 0.00028161 3551.000 3484.180 3484.180
    8.36 0.00027685 3612.000 3483.880 3483.880
    8.37 0.00028019 3569.000 3483.580 3483.580
    8.38 0.00027709 3609.000 3483.290 3483.290
    8.39 0.00027647 3617.000 3482.990 3482.990
    8.40 0.00027167 3681.000 3482.700 3482.700
    8.41 0.00027878 3587.000 3482.400 3482.400
    8.42 0.00027397 3650.000 3482.110 3482.110
    8.43 0.00027855 3590.000 3481.820 3481.820
    8.44 0.00028201 3546.000 3481.540 3481.540
    8.45 0.00027832 3593.000 3481.250 3481.250
    8.46 0.00028043 3566.000 3480.960 3480.960
    8.47 0.00027793 3598.000 3480.680 3480.680
    8.48 0.00027307 3662.000 3480.400 3480.400
    8.49 0.00027793 3598.000 3480.120 3480.120
    8.50 0.00027724 3607.000 3479.840 3479.840
    8.51 0.00027510 3635.000 3479.570 3479.570
    8.52 0.00027647 3617.000 3479.290 3479.290
    8.53 0.00027732 3606.000 3479.020 3479.020
    8.54 0.00027949 3578.000 3478.750 3478.750
    8.55 0.00027964 3576.000 3478.480 3478.480
    8.56 0.00027972 3575.000 3478.210 3478.210
    8.57 0.00027632 3619.000 3477.950 3477.950
    8.58 0.00027293 3664.000 3477.680 3477.680
    8.59 0.00027732 3606.000 3477.420 3477.420
    8.60 0.00027609 3622.000 3477.160 3477.160
    8.61 0.00027910 3583.000 3476.900 3476.900
    8.62 0.00028257 3539.000 3476.650 3476.650
    8.63 0.00027816 3595.000 3476.390 3476.390
    8.64 0.00028074 3562.000 3476.140 3476.140
    8.65 0.00027832 3593.000 3475.890 3475.890
    8.66 0.00027724 3607.000 3475.650 3475.650
    8.67 0.00028345 3528.000 3475.400 3475.400
    8.68 0.00027732 3606.000 3475.160 3475.160
    8.69 0.00028011 3570.000 3474.920 3474.920
    8.70 0.00027685 3612.000 3474.680 3474.680
    8.71 0.00028043 3566.000 3474.440 3474.440
    8.72 0.00027732 3606.000 3474.210 3474.210
    8.73 0.00028145 3553.000 3473.970 3473.970
    8.74 0.00027609 3622.000 3473.740 3473.740
    8.75 0.00027716 3608.000 3473.520 3473.520
    8.76 0.00028145 3553.000 3473.290 3473.290
    8.77 0.00027762 3602.000 3473.070 3473.070
    8.78 0.00027770 3601.000 3472.850 3472.850
    8.79 0.00028161 3551.000 3472.630 3472.630
    8.80 0.00027701 3610.000 3472.410 3472.410
    8.81 0.00027563 3628.000 3472.200 3472.200
    8.82 0.00027307 3662.000 3471.990 3471.990
    8.83 0.00027624 3620.000 3471.780 3471.780
    8.84 0.00027601 3623.000 3471.570 3489.520
    8.85 0.00027609 3622.000 3471.370 3490.340
    8.86 0.00027941 3579.000 3471.170 3491.240
    8.87 0.00027739 3605.000 3470.970 3492.250
    8.88 0.00027488 3638.000 3470.770 3493.380
    8.89 0.00027617 3621.000 3470.580 3494.630
    8.90 0.00027442 3644.000 3470.390 3496.030
    8.91 0.00027816 3595.000 3470.200 3497.590
    8.92 0.00027541 3631.000 3470.020 3499.340
    8.93 0.00027420 3647.000 3469.830 3501.310
    8.94 0.00027617 3621.000 3469.650 3503.520
    8.95 0.00028035 3567.000 3469.470 3507.510
    8.96 0.00026947 3711.000 3469.300 3510.420
    8.97 0.00026991 3705.000 3469.130 3513.730
    8.98 0.00027093 3691.000 3468.960 3517.500
    8.99 0.00026617 3757.000 3468.790 3521.820
    9.00 0.00027420 3647.000 3468.630 3526.790
    9.01 0.00026838 3726.000 3468.470 3532.550
    9.02 0.00026709 3744.000 3468.310 3539.270
    9.03 0.00027617 3621.000 3468.160 3547.150
    9.04 0.00027226 3673.000 3468.000 3556.470
    9.05 0.00027255 3669.000 3467.850 3567.600
    9.06 0.00027218 3674.000 3467.710 3581.030
    9.07 0.00027241 3671.000 3467.560 3597.400
    9.08 0.00026610 3758.000 3467.420 3617.640
    9.09 0.00026441 3782.000 3467.290 3643.020
    9.10 0.00026624 3756.000 3467.150 3675.450
    9.11 0.00025927 3857.000 3467.020 3718.060
    9.12 0.00025530 3917.000 3466.890 3852.590
    9.13 0.00024919 4013.000 3466.770 3947.640
    9.14 0.00023321 4288.000 3466.640 4114.530
    9.15 0.00021964 4553.000 3466.520 4443.830
    9.16 0.00019486 5132.000 3466.410 5096.630
    9.17 0.00016483 6067.000 3466.300 6265.540
    9.18 0.00013504 7405.000 3466.190 8030.520
    9.19 0.00010747 9305.000 3466.080 10137.300
    9.20 0.00009297 10756.000 3465.980 11786.700
    9.21 0.00009313 10738.000 3465.880 11880.300
    9.22 0.00010815 9246.000 3465.780 10372.700
    9.23 0.00013452 7434.000 3465.680 8278.540
    9.24 0.00016742 5973.000 3465.590 6451.380
    9.25 0.00019818 5046.000 3465.510 5227.420
    9.26 0.00022163 4512.000 3465.420 4569.650
    9.27 0.00023447 4265.000 3465.340 4295.500
    9.28 0.00024343 4108.000 3465.260 4244.500
    9.29 0.00023618 4234.000 3465.190 4323.330
    9.30 0.00023010 4346.000 3465.120 4471.940
    9.31 0.00022599 4425.000 3465.050 4616.280
    9.32 0.00022217 4501.000 3464.990 4658.940
    9.33 0.00022563 4432.000 3464.930 4573.940
    9.34 0.00023079 4333.000 3464.870 4437.980
    9.35 0.00023568 4243.000 3464.820 4329.460
    9.36 0.00024021 4163.000 3464.770 4285.520
    9.37 0.00023861 4191.000 3464.720 4311.000
    9.38 0.00023513 4253.000 3464.680 4397.450
    9.39 0.00022207 4503.000 3464.640 4540.360
    9.40 0.00021701 4608.000 3464.600 4751.260
    9.41 0.00019395 5156.000 3464.570 5075.870
    9.42 0.00016898 5918.000 3464.540 5642.160
    9.43 0.00013831 7230.000 3464.510 6756.200
    9.44 0.00010448 9571.000 3464.490 9001.300
    9.45 0.00007330 13642.000 3464.470 13168.400
    9.46 0.00004998 20008.000 3464.460 19795.801
    9.47 0.00003449 28998.000 3464.450 28342.699
    9.48 0.00002685 37238.000 3464.440 36278.398
    9.49 0.00002530 39530.000 3464.430 39077.699
    9.50 0.00002967 33701.000 3464.430 34575.801
    9.51 0.00004041 24749.000 3464.440 26080.900
    9.52 0.00005946 16817.000 3464.440 17717.000
    9.53 0.00008802 11361.000 3464.460 11569.700
    9.54 0.00012353 8095.000 3464.470 7909.450
    9.55 0.00016252 6153.000 3464.490 6033.340
    9.56 0.00019290 5184.000 3464.510 5143.880
    9.57 0.00021891 4568.000 3464.540 4702.460
    9.58 0.00023321 4288.000 3464.570 4433.190
    9.59 0.00024546 4074.000 3464.600 4261.590
    9.60 0.00024667 4054.000 3464.640 4134.780
    9.61 0.00025157 3975.000 3464.680 4037.000
    9.62 0.00025439 3931.000 3464.720 3959.880
    9.63 0.00025694 3892.000 3464.770 3898.120
    9.64 0.00026089 3833.000 3464.820 3848.040
    9.65 0.00025549 3914.000 3464.880 3807.020
    9.66 0.00025336 3947.000 3464.940 3773.160
    9.67 0.00025094 3985.000 3465.000 3745.030
    9.68 0.00024225 4128.000 3465.070 3721.600
    9.69 0.00023929 4179.000 3465.140 3702.050
    9.70 0.00023299 4292.000 3465.220 3684.670
    9.71 0.00022416 4461.000 3465.300 3671.320
    9.72 0.00022512 4442.000 3465.380 3660.490
    9.73 0.00023079 4333.000 3465.470 3651.940
    9.74 0.00024143 4142.000 3465.560 3645.540
    9.75 0.00024631 4060.000 3465.660 3641.250
    9.76 0.00025253 3960.000 3465.760 3639.080
    9.77 0.00025407 3936.000 3465.860 3639.200
    9.78 0.00025654 3898.000 3465.970 3641.870
    9.79 0.00026219 3814.000 3466.080 3647.510
    9.80 0.00026212 3815.000 3466.200 3656.820
    9.81 0.00026455 3780.000 3466.320 3670.860
    9.82 0.00026385 3790.000 3466.440 3691.550
    9.83 0.00025907 3860.000 3466.570 3722.990
    9.84 0.00025628 3902.000 3466.700 3775.500
    9.85 0.00025478 3925.000 3466.840 3874.860
    9.86 0.00024248 4124.000 3466.980 4076.370
    9.87 0.00022650 4415.000 3467.130 4412.940
    9.88 0.00020068 4983.000 3467.270 5104.570
    9.89 0.00016567 6036.000 3467.430 6116.960
    9.90 0.00013034 7672.000 3467.580 7521.950
    9.91 0.00010912 9164.000 3467.750 8428.840
    9.92 0.00010892 9181.000 3467.910 8475.740
    9.93 0.00013249 7548.000 3468.080 7635.810
    9.94 0.00016521 6053.000 3468.260 6462.900
    9.95 0.00019798 5051.000 3468.430 5428.290
    9.96 0.00022163 4512.000 3468.620 4722.340
    9.97 0.00023906 4183.000 3468.800 4329.190
    9.98 0.00024716 4046.000 3468.990 4145.220
    9.99 0.00025132 3979.000 3469.190 4071.700
    10.00 0.00024832 4027.000 3469.390 4048.830
    10.01 0.00024981 4003.000 3469.590 4049.320
    10.02 0.00024869 4021.000 3469.800 4062.960
    10.03 0.00024480 4085.000 3470.010 4086.290
    10.04 0.00024096 4150.000 3470.230 4118.240
    10.05 0.00024207 4131.000 3470.450 4158.670
    10.06 0.00024408 4097.000 3470.680 4207.970
    10.07 0.00024073 4154.000 3470.910 4282.890
    10.08 0.00023397 4274.000 3471.140 4353.830
    10.09 0.00023730 4214.000 3471.380 4437.720
    10.10 0.00022989 4350.000 3471.620 4537.010
    10.11 0.00022528 4439.000 3471.870 4655.000
    10.12 0.00022416 4461.000 3472.120 4796.050
    10.13 0.00021566 4637.000 3472.380 4966.000
    10.14 0.00021013 4759.000 3472.640 5172.730
    10.15 0.00020137 4966.000 3472.900 5427.100
    10.16 0.00018889 5294.000 3473.170 5744.460
    10.17 0.00017709 5647.000 3473.440 6147.400
    10.18 0.00016036 6236.000 3473.720 6673.080
    10.19 0.00013998 7144.000 3474.000 7395.800
    10.20 0.00011715 8536.000 3474.290 8494.720
    10.21 0.00009148 10931.000 3474.580 10418.100
    10.22 0.00006660 15014.000 3474.880 14165.600
    10.23 0.00004548 21990.000 3475.180 21514.500
    10.24 0.00002909 34376.000 3475.480 34701.000
    10.25 0.00001842 54301.000 3475.790 55034.898
    10.26 0.00001219 82011.000 3476.100 80650.102
    10.27 0.00000919 108787.000 3476.420 104163.000
    10.28 0.00000850 117628.000 3476.750 112857.000
    10.29 0.00000989 101070.000 3477.070 100111.000
    10.30 0.00001384 72244.000 3477.410 74910.797
    10.31 0.00002133 46887.000 3477.740 49485.102
    10.32 0.00003420 29242.000 3478.080 30294.500
    10.33 0.00005483 18237.000 3478.430 18474.100
    10.34 0.00008212 12178.000 3478.780 12240.500
    10.35 0.00011276 8868.000 3479.130 9228.800
    10.36 0.00014033 7126.000 3479.490 7751.130
    10.37 0.00016103 6210.000 3479.850 6940.250
    10.38 0.00017550 5698.000 3480.220 6445.940
    10.39 0.00018312 5461.000 3480.590 6162.580
    10.40 0.00017784 5623.000 3480.970 6104.290
    10.41 0.00016548 6043.000 3481.350 6367.390
    10.42 0.00014386 6951.000 3481.740 7092.450
    10.43 0.00011629 8599.000 3482.130 8364.690
    10.44 0.00009315 10735.000 3482.530 10055.700
    10.45 0.00007737 12925.000 3482.930 11659.300
    10.46 0.00007266 13762.000 3483.330 12280.800
    10.47 0.00007880 12690.000 3483.740 11379.700
    10.48 0.00009687 10323.000 3484.160 9535.300
    10.49 0.00012427 8047.000 3484.570 7631.780
    10.50 0.00015576 6420.000 3485.000 6161.870
    10.51 0.00018292 5467.000 3485.430 5230.710
    10.52 0.00021097 4740.000 3485.860 4721.230
    10.53 0.00022599 4425.000 3486.290 4463.500
    10.54 0.00023776 4206.000 3486.740 4331.200
    10.55 0.00024734 4043.000 3487.180 4257.580
    10.56 0.00024808 4031.000 3487.630 4214.920
    10.57 0.00024956 4007.000 3488.090 4193.990
    10.58 0.00025006 3999.000 3488.550 4193.870
    10.59 0.00024777 4036.000 3489.020 4220.540
    10.60 0.00024343 4108.000 3489.490 4303.950
    10.61 0.00023397 4274.000 3489.960 4471.620
    10.62 0.00021749 4598.000 3490.440 4829.320
    10.63 0.00019520 5123.000 3490.920 5520.500
    10.64 0.00015632 6397.000 3491.410 6680.590
    10.65 0.00012421 8051.000 3491.910 8313.080
    10.66 0.00009653 10360.000 3492.400 10136.700
    10.67 0.00008026 12459.000 3492.910 11282.400
    10.68 0.00008449 11836.000 3493.410 11327.600
    10.69 0.00010356 9656.000 3493.930 10118.900
    10.70 0.00013373 7478.000 3494.440 8453.960
    10.71 0.00016863 5930.000 3494.960 6924.160
    10.72 0.00020125 4969.000 3495.490 5738.690
    10.73 0.00022351 4474.000 3496.020 4921.940
    10.74 0.00024114 4147.000 3496.560 4409.000
    10.75 0.00025608 3905.000 3497.100 4104.080
    10.76 0.00025497 3922.000 3497.640 3928.300
    10.77 0.00026281 3805.000 3498.190 3828.000
    10.78 0.00026831 3727.000 3498.750 3769.230
    10.79 0.00026596 3760.000 3499.310 3732.470
    10.80 0.00026681 3748.000 3499.870 3707.780
    10.81 0.00027005 3703.000 3500.440 3690.510
    10.82 0.00026624 3756.000 3501.010 3678.530
    10.83 0.00026731 3741.000 3501.590 3670.780
    10.84 0.00026911 3716.000 3502.170 3666.720
    10.85 0.00026788 3733.000 3502.760 3652.580
    10.86 0.00027064 3695.000 3503.350 3656.100
    10.87 0.00026752 3738.000 3503.950 3663.330
    10.88 0.00026624 3756.000 3504.550 3674.880
    10.89 0.00026802 3731.000 3505.160 3691.870
    10.90 0.00026226 3813.000 3505.770 3716.470
    10.91 0.00026295 3803.000 3506.390 3753.700
    10.92 0.00025265 3958.000 3507.010 3816.040
    10.93 0.00024740 4042.000 3507.630 3933.040
    10.94 0.00023321 4288.000 3508.260 4163.830
    10.95 0.00021692 4610.000 3508.900 4599.820
    10.96 0.00019008 5261.000 3509.540 5334.120
    10.97 0.00016103 6210.000 3510.190 6386.100
    10.98 0.00013589 7359.000 3510.830 7602.090
    10.99 0.00011920 8389.000 3511.490 8570.100
    11.00 0.00012028 8314.000 3512.150 8725.150
    11.01 0.00013282 7529.000 3512.810 7934.340
    11.02 0.00015876 6299.000 3513.480 6719.970
    11.03 0.00018875 5298.000 3514.150 5566.230
    11.04 0.00021204 4716.000 3514.830 4724.170
    11.05 0.00023452 4264.000 3515.510 4213.710
    11.06 0.00024552 4073.000 3516.200 3944.370
    11.07 0.00025556 3913.000 3516.890 3798.780
    11.08 0.00026371 3792.000 3517.590 3731.880
    11.09 0.00026116 3829.000 3518.290 3693.420
    11.10 0.00026652 3752.000 3519.000 3666.680
    11.11 0.00027159 3682.000 3519.710 3648.570
    11.12 0.00026731 3741.000 3520.430 3635.130
    11.13 0.00026802 3731.000 3521.150 3625.090
    11.14 0.00027345 3657.000 3521.870 3617.620
    11.15 0.00027027 3700.000 3522.600 3612.200
    11.16 0.00026961 3709.000 3523.340 3608.450
    11.17 0.00027255 3669.000 3524.080 3606.090
    11.18 0.00026954 3710.000 3524.820 3604.960
    11.19 0.00027412 3648.000 3525.570 3604.940
    11.20 0.00026961 3709.000 3526.320 3605.980
    11.21 0.00026638 3754.000 3527.080 3608.050
    11.22 0.00026795 3732.000 3527.850 3611.190
    11.23 0.00026788 3733.000 3528.620 3615.480
    11.24 0.00026774 3735.000 3529.390 3621.040
    11.25 0.00026476 3777.000 3530.170 3628.060
    11.26 0.00026624 3756.000 3530.950 3636.810
    11.27 0.00026323 3799.000 3531.740 3647.670
    11.28 0.00026638 3754.000 3532.530 3668.360
    11.29 0.00026247 3810.000 3533.320 3685.560
    11.30 0.00026385 3790.000 3534.130 3707.200
    11.31 0.00026525 3770.000 3534.930 3734.950
    11.32 0.00026015 3844.000 3535.740 3771.840
    11.33 0.00025240 3962.000 3536.560 3824.710
    11.34 0.00024178 4136.000 3537.380 3910.170
    11.35 0.00023613 4235.000 3538.200 4066.490
    11.36 0.00021617 4626.000 3539.030 4368.210
    11.37 0.00019658 5087.000 3539.870 4927.950
    11.38 0.00016784 5958.000 3540.710 5857.820
    11.39 0.00013879 7205.000 3541.550 7169.990
    11.40 0.00011629 8599.000 3542.400 8697.750
    11.41 0.00010130 9872.000 3543.250 9938.970
    11.42 0.00009978 10022.000 3544.110 10204.900
    11.43 0.00011086 9020.000 3544.970 9277.030
    11.44 0.00013101 7633.000 3545.840 7750.480
    11.45 0.00015853 6308.000 3546.710 6275.500
    11.46 0.00018567 5386.000 3547.590 5173.220
    11.47 0.00021249 4706.000 3548.470 4489.010
    11.48 0.00023073 4334.000 3549.350 4120.620
    11.49 0.00024225 4128.000 3550.240 3937.770
    11.50 0.00025940 3855.000 3551.140 3846.150
    11.51 0.00025747 3884.000 3552.040 3795.430
    11.52 0.00026371 3792.000 3552.940 3763.820
    11.53 0.00026490 3775.000 3553.850 3742.820
    11.54 0.00026399 3788.000 3554.770 3729.070
    11.55 0.00026385 3790.000 3555.680 3721.040
    11.56 0.00025947 3854.000 3556.610 3718.040
    11.57 0.00025833 3871.000 3557.540 3719.890
    11.58 0.00025400 3937.000 3558.470 3727.010
    11.59 0.00025800 3876.000 3559.400 3740.830
    11.60 0.00025419 3934.000 3560.350 3765.220
    11.61 0.00025202 3968.000 3561.290 3810.020
    11.62 0.00024213 4130.000 3562.240 3897.630
    11.63 0.00022630 4419.000 3563.200 4070.200
    11.64 0.00021299 4695.000 3564.160 4388.400
    11.65 0.00018929 5283.000 3565.120 4908.000
    11.66 0.00016085 6217.000 3566.090 5630.940
    11.67 0.00014008 7139.000 3567.070 6445.220
    11.68 0.00012760 7837.000 3568.040 7077.520
    11.69 0.00012564 7959.000 3569.030 7170.610
    11.70 0.00013961 7163.000 3570.010 6639.080
    11.71 0.00016428 6087.000 3571.010 5812.960
    11.72 0.00019406 5153.000 3572.000 5027.860
    11.73 0.00021920 4562.000 3573.000 4444.570
    11.74 0.00023810 4200.000 3574.010 4082.160
    11.75 0.00025038 3994.000 3575.020 3885.510
    11.76 0.00025634 3901.000 3576.040 3786.210
    11.77 0.00026274 3806.000 3577.050 3734.890
    11.78 0.00026378 3791.000 3578.080 3705.110
    11.79 0.00026983 3706.000 3579.110 3685.290
    11.80 0.00027042 3698.000 3580.140 3670.800
    11.81 0.00027027 3700.000 3581.180 3659.710
    11.82 0.00026940 3712.000 3582.220 3639.260
    11.83 0.00027375 3653.000 3583.260 3632.930
    11.84 0.00027159 3682.000 3584.320 3627.930
    11.85 0.00027049 3697.000 3585.370 3623.960
    11.86 0.00027405 3649.000 3586.430 3620.820
    11.87 0.00027167 3681.000 3587.490 3618.320
    11.88 0.00027174 3680.000 3588.560 3616.350
    11.89 0.00026709 3744.000 3589.640 3614.820
    11.90 0.00026378 3791.000 3590.710 3613.630
    11.91 0.00026518 3771.000 3591.800 3612.740
    11.92 0.00026062 3837.000 3592.880 3612.100
    11.93 0.00025893 3862.000 3593.970 3611.660
    11.94 0.00026596 3760.000 3595.070 3621.530
    11.95 0.00026589 3761.000 3596.170 3621.940
    11.96 0.00026795 3732.000 3597.270 3622.510
    11.97 0.00026638 3754.000 3598.380 3623.240
    11.98 0.00027285 3665.000 3599.490 3624.120
    11.99 0.00026991 3705.000 3600.610 3625.140
    12.00 0.00026385 3790.000 3601.730 3626.290
    12.01 0.00026717 3743.000 3602.860 3627.580
    12.02 0.00027042 3698.000 3603.990 3629.010
    12.03 0.00027027 3700.000 3605.120 3630.570
    12.04 0.00026969 3708.000 3606.260 3632.270
    12.05 0.00027159 3682.000 3607.410 3634.120
    12.06 0.00026874 3721.000 3608.550 3636.130
    12.07 0.00027457 3642.000 3609.710 3638.320
    12.08 0.00026896 3718.000 3610.860 3640.690
    12.09 0.00027293 3664.000 3612.020 3636.780
    12.10 0.00027071 3694.000 3613.190 3639.910
    12.11 0.00026702 3745.000 3614.360 3643.280
    12.12 0.00026759 3737.000 3615.530 3646.950
    12.13 0.00027042 3698.000 3616.710 3650.950
    12.14 0.00027203 3676.000 3617.890 3655.350
    12.15 0.00026681 3748.000 3619.080 3660.230
    12.16 0.00026874 3721.000 3620.270 3665.690
    12.17 0.00026991 3705.000 3621.460 3671.840
    12.18 0.00026645 3753.000 3622.660 3678.840
    12.19 0.00027020 3701.000 3623.870 3686.900
    12.20 0.00027034 3699.000 3625.070 3696.280
    12.21 0.00026738 3740.000 3626.280 3707.340
    12.22 0.00027034 3699.000 3627.500 3720.560
    12.23 0.00026824 3728.000 3628.720 3736.620
    12.24 0.00025940 3855.000 3629.940 3756.550
    12.25 0.00026371 3792.000 3631.170 3782.140
    12.26 0.00025543 3915.000 3632.410 3825.240
    12.27 0.00025641 3900.000 3633.640 3879.040
    12.28 0.00024981 4003.000 3634.880 3971.790
    12.29 0.00024149 4141.000 3636.130 4145.080
    12.30 0.00022999 4348.000 3637.380 4467.060
    12.31 0.00020899 4785.000 3638.630 5019.430
    12.32 0.00018580 5382.000 3639.890 5852.800
    12.33 0.00015818 6322.000 3641.150 6917.770
    12.34 0.00013624 7340.000 3642.410 8033.180
    12.35 0.00012566 7958.000 3643.680 8701.200
    12.36 0.00012922 7739.000 3644.960 8550.620
    12.37 0.00014682 6811.000 3646.240 7655.330
    12.38 0.00017109 5845.000 3647.520 6511.980
    12.39 0.00020012 4997.000 3648.800 5502.880
    12.40 0.00022173 4510.000 3650.090 4783.820
    12.41 0.00024073 4154.000 3651.390 4348.920
    12.42 0.00024325 4111.000 3652.680 4118.300
    12.43 0.00025038 3994.000 3653.990 4002.650
    12.44 0.00025227 3964.000 3655.290 3944.370
    12.45 0.00026130 3827.000 3656.600 3912.620
    12.46 0.00026427 3784.000 3657.920 3893.930
    12.47 0.00025988 3848.000 3659.230 3882.890
    12.48 0.00026021 3843.000 3660.550 3877.230
    12.49 0.00026462 3779.000 3661.880 3875.850
    12.50 0.00026042 3840.000 3663.210 3878.120
    12.51 0.00025793 3877.000 3664.540 3883.750
    12.52 0.00026330 3798.000 3665.880 3892.610
    12.53 0.00026205 3816.000 3667.220 3904.800
    12.54 0.00025478 3925.000 3668.570 3920.580
    12.55 0.00025368 3942.000 3669.920 3940.390
    12.56 0.00024564 4071.000 3671.270 3964.950
    12.57 0.00025013 3998.000 3672.620 3995.330
    12.58 0.00024771 4037.000 3673.990 4033.350
    12.59 0.00024366 4104.000 3675.350 4082.460
    12.60 0.00023878 4188.000 3676.720 4150.200
    12.61 0.00023207 4309.000 3678.090 4253.150
    12.62 0.00022743 4397.000 3679.470 4424.260
    12.63 0.00021317 4691.000 3680.850 4717.800
    12.64 0.00019885 5029.000 3682.230 5201.190
    12.65 0.00017794 5620.000 3683.620 5923.400
    12.66 0.00015598 6411.000 3685.010 6864.680
    12.67 0.00013358 7486.000 3686.400 7885.200
    12.68 0.00011970 8354.000 3687.800 8704.470
    12.69 0.00011443 8739.000 3689.200 9046.500
    12.70 0.00011435 8745.000 3690.610 9029.830
    12.71 0.00010786 9271.000 3692.020 9277.960
    12.72 0.00009510 10515.000 3693.430 10444.300
    12.73 0.00007867 12712.000 3694.850 12913.600
    12.74 0.00006134 16303.000 3696.270 16595.000
    12.75 0.00004910 20365.000 3697.690 20722.801
    12.76 0.00004335 23070.000 3699.120 23749.900
    12.77 0.00004385 22806.000 3700.550 23897.000
    12.78 0.00005064 19746.000 3701.980 20869.801
    12.79 0.00006435 15539.000 3703.420 16404.801
    12.80 0.00008439 11850.000 3704.860 12203.300
    12.81 0.00011102 9007.000 3706.310 9088.900
    12.82 0.00013881 7204.000 3707.760 7176.410
    12.83 0.00016158 6189.000 3709.210 6178.420
    12.84 0.00018345 5451.000 3710.670 5694.620
    12.85 0.00020133 4967.000 3712.130 5392.980
    12.86 0.00021580 4634.000 3713.590 5101.530
    12.87 0.00022815 4383.000 3715.060 4809.600
    12.88 0.00023821 4198.000 3716.530 4583.570
    12.89 0.00024438 4092.000 3718.000 4387.360
    12.90 0.00024956 4007.000 3719.480 4249.880
    12.91 0.00025038 3994.000 3720.960 4158.640
    12.92 0.00025452 3929.000 3722.440 4098.050
    12.93 0.00025543 3915.000 3723.930 4055.800
    12.94 0.00025867 3866.000 3725.420 4024.390
    12.95 0.00025419 3934.000 3726.920 3999.850
    12.96 0.00025329 3948.000 3728.420 3980.170
    12.97 0.00025484 3924.000 3729.920 3964.240
    12.98 0.00025316 3950.000 3731.420 3951.360
    12.99 0.00025934 3856.000 3732.930 3941.040
    13.00 0.00025707 3890.000 3734.440 3932.900
    13.01 0.00025484 3924.000 3735.950 3926.660
    13.02 0.00026055 3838.000 3737.470 3922.130
    13.03 0.00025786 3878.000 3738.990 3919.150
    13.04 0.00026316 3800.000 3740.520 3917.610
    13.05 0.00025595 3907.000 3742.040 3917.460
    13.06 0.00025988 3848.000 3743.580 3918.660
    13.07 0.00025504 3921.000 3745.110 3921.220
    13.08 0.00025582 3909.000 3746.650 3925.200
    13.09 0.00025138 3978.000 3748.190 3930.660
    13.10 0.00025006 3999.000 3749.730 3929.960
    13.11 0.00024722 4045.000 3751.280 3950.230
    13.12 0.00024710 4047.000 3752.830 3962.000
    13.13 0.00024624 4061.000 3754.380 3976.150
    13.14 0.00024900 4016.000 3755.940 3993.100
    13.15 0.00024963 4006.000 3757.500 4013.420
    13.16 0.00024468 4087.000 3759.060 4037.850
    13.17 0.00024789 4034.000 3760.630 4067.380
    13.18 0.00024600 4065.000 3762.200 4064.940
    13.19 0.00024196 4133.000 3763.770 4111.050
    13.20 0.00024096 4150.000 3765.340 4168.250
    13.21 0.00023529 4250.000 3766.920 4241.520
    13.22 0.00022396 4465.000 3768.500 4341.120
    13.23 0.00021515 4648.000 3770.090 4490.610
    13.24 0.00019996 5001.000 3771.670 4743.080
    13.25 0.00018018 5550.000 3773.260 5204.990
    13.26 0.00015967 6263.000 3774.860 6090.400
    13.27 0.00013312 7512.000 3776.450 7550.720
    13.28 0.00010458 9562.000 3778.050 9798.810
    13.29 0.00008145 12278.000 3779.650 12790.900
    13.30 0.00006392 15645.000 3781.260 16083.800
    13.31 0.00005329 18765.000 3782.870 18701.801
    13.32 0.00005149 19421.000 3784.480 19374.000
    13.33 0.00005793 17263.000 3786.090 17558.600
    13.34 0.00007141 14003.000 3787.710 14316.300
    13.35 0.00009342 10704.000 3789.330 11000.000
    13.36 0.00012165 8220.000 3790.950 8358.030
    13.37 0.00015147 6602.000 3792.580 6587.150
    13.38 0.00017889 5590.000 3794.200 5552.270
    13.39 0.00019873 5032.000 3795.830 5002.800
    13.40 0.00021853 4576.000 3797.470 4721.210
    13.41 0.00022899 4367.000 3799.100 4571.700
    13.42 0.00022931 4361.000 3800.740 4486.560
    13.43 0.00023838 4195.000 3802.390 4436.930
    13.44 0.00023708 4218.000 3804.030 4411.910
    13.45 0.00023810 4200.000 3805.680 4409.120
    13.46 0.00023299 4292.000 3807.330 4433.050
    13.47 0.00022640 4417.000 3808.980 4499.110
    13.48 0.00021915 4563.000 3810.630 4641.330
    13.49 0.00020786 4811.000 3812.290 4919.280
    13.50 0.00018918 5286.000 3813.950 5412.790
    13.51 0.00016620 6017.000 3815.620 6191.600
    13.52 0.00014140 7072.000 3817.280 7258.790
    13.53 0.00012099 8265.000 3818.950 8485.200
    13.54 0.00010567 9463.000 3820.620 9556.850
    13.55 0.00010147 9855.000 3822.300 10014.900
    13.56 0.00010693 9352.000 3823.970 9565.360
    13.57 0.00012066 8288.000 3825.650 8481.890
    13.58 0.00013935 7176.000 3827.330 7286.730
    13.59 0.00015833 6316.000 3829.020 6312.120
    13.60 0.00017200 5814.000 3830.700 5681.450
    13.61 0.00017662 5662.000 3832.390 5390.830
    13.62 0.00016949 5900.000 3834.080 5405.810
    13.63 0.00015964 6264.000 3835.780 5749.120
    13.64 0.00013839 7226.000 3837.470 6551.500
    13.65 0.00011779 8490.000 3839.170 8041.300
    13.66 0.00009462 10569.000 3840.870 10448.300
    13.67 0.00007293 13711.000 3842.570 13819.300
    13.68 0.00005703 17534.000 3844.280 17801.600
    13.69 0.00004721 21180.000 3845.990 21457.699
    13.70 0.00004352 22977.000 3847.700 23309.500
    13.71 0.00004585 21810.000 3849.410 22197.801
    13.72 0.00005452 18343.000 3851.130 18678.500
    13.73 0.00006798 14710.000 3852.840 14480.300
    13.74 0.00008729 11456.000 3854.560 10783.700
    13.75 0.00011211 8920.000 3856.280 8130.490
    13.76 0.00013805 7244.000 3858.010 6465.010
    13.77 0.00016658 6003.000 3859.730 5523.460
    13.78 0.00018709 5345.000 3861.460 5016.660
    13.79 0.00020412 4899.000 3863.190 4736.160
    13.80 0.00021753 4597.000 3864.930 4565.330
    13.81 0.00022533 4438.000 3866.660 4448.930
    13.82 0.00023474 4260.000 3868.400 4362.770
    13.83 0.00024096 4150.000 3870.140 4295.890
    13.84 0.00023998 4167.000 3871.880 4242.580
    13.85 0.00024679 4052.000 3873.620 4217.450
    13.86 0.00024612 4063.000 3875.370 4182.800
    13.87 0.00024366 4104.000 3877.120 4154.260
    13.88 0.00024820 4029.000 3878.870 4130.600
    13.89 0.00025195 3969.000 3880.620 4110.880
    13.90 0.00024802 4032.000 3882.370 4094.390
    13.91 0.00025094 3985.000 3884.130 4080.560
    13.92 0.00024606 4064.000 3885.890 4068.970
    13.93 0.00025164 3974.000 3887.650 4059.270
    13.94 0.00024266 4121.000 3889.410 4051.200
    13.95 0.00024552 4073.000 3891.170 4044.540
    13.96 0.00024789 4034.000 3892.940 4039.110
    13.97 0.00024480 4085.000 3894.710 4034.770
    13.98 0.00024783 4035.000 3896.470 4020.430
    13.99 0.00024716 4046.000 3898.250 4018.480
    14.00 0.00025240 3962.000 3900.020 4017.340
    14.01 0.00025208 3967.000 3901.790 4016.950
    14.02 0.00025667 3896.000 3903.570 4017.310
    14.03 0.00025044 3993.000 3905.350 4018.390
    14.04 0.00025082 3987.000 3907.130 4020.200
    14.05 0.00024925 4012.000 3908.910 4022.750
    14.06 0.00025432 3932.000 3910.700 4026.100
    14.07 0.00025465 3927.000 3912.480 4030.280
    14.08 0.00025615 3904.000 3914.270 4035.390
    14.09 0.00024994 4001.000 3916.060 4041.530
    14.10 0.00024975 4004.000 3917.850 4048.820
    14.11 0.00024564 4071.000 3919.650 4057.470
    14.12 0.00024913 4014.000 3921.440 4067.700
    14.13 0.00024969 4005.000 3923.240 4042.220
    14.14 0.00024869 4021.000 3925.030 4058.310
    14.15 0.00024408 4097.000 3926.830 4077.100
    14.16 0.00024462 4088.000 3928.640 4099.300
    14.17 0.00024444 4091.000 3930.440 4125.910
    14.18 0.00023946 4176.000 3932.240 4158.270
    14.19 0.00023629 4232.000 3934.050 4198.940
    14.20 0.00023375 4278.000 3935.860 4252.470
    14.21 0.00022548 4435.000 3937.660 4329.100
    14.22 0.00022188 4507.000 3939.480 4451.630
    14.23 0.00020833 4800.000 3941.290 4666.850
    14.24 0.00018836 5309.000 3943.100 5057.340
    14.25 0.00017164 5826.000 3944.920 5740.550
    14.26 0.00015063 6639.000 3946.730 6836.860
    14.27 0.00012484 8010.000 3948.550 8397.850
    14.28 0.00010416 9601.000 3950.370 10312.100
    14.29 0.00008865 11280.000 3952.190 12220.900
    14.30 0.00007994 12509.000 3954.010 13487.800
    14.31 0.00008067 12396.000 3955.840 13457.600
    14.32 0.00008831 11324.000 3957.660 12055.500
    14.33 0.00010397 9618.000 3959.490 10028.900
    14.34 0.00012541 7974.000 3961.310 8086.790
    14.35 0.00014934 6696.000 3963.140 6573.680
    14.36 0.00017244 5799.000 3964.970 5563.550
    14.37 0.00019179 5214.000 3966.800 4965.030
    14.38 0.00021101 4739.000 3968.640 4636.480
    14.39 0.00021891 4568.000 3970.470 4458.360
    14.40 0.00022640 4417.000 3972.300 4355.440
    14.41 0.00023111 4327.000 3974.140 4289.070
    14.42 0.00023804 4201.000 3975.980 4241.820
    14.43 0.00023736 4213.000 3977.820 4206.010
    14.44 0.00024096 4150.000 3979.660 4178.000
    14.45 0.00024570 4070.000 3981.500 4155.710
    14.46 0.00024710 4047.000 3983.340 4137.800
    14.47 0.00025284 3955.000 3985.180 4123.310
    14.48 0.00024716 4046.000 3987.030 4111.530
    14.49 0.00025310 3951.000 3988.870 4101.930
    14.50 0.00025119 3981.000 3990.720 4094.110
    14.51 0.00024919 4013.000 3992.570 4087.750
    14.52 0.00024594 4066.000 3994.410 4082.640
    14.53 0.00024420 4095.000 3996.260 4078.560
    14.54 0.00024137 4143.000 3998.110 4075.390
    14.55 0.00024510 4080.000 3999.970 4073.000
    14.56 0.00024160 4139.000 4001.820 4071.310
    14.57 0.00024278 4119.000 4003.670 4070.260
    14.58 0.00023602 4237.000 4005.530 4069.800
    14.59 0.00023923 4180.000 4007.380 4069.900
    14.60 0.00023256 4300.000 4009.240 4070.560
    14.61 0.00022941 4359.000 4011.090 4071.770
    14.62 0.00022758 4394.000 4012.950 4073.560
    14.63 0.00023310 4290.000 4014.810 4075.980
    14.64 0.00023272 4297.000 4016.670 4080.680
    14.65 0.00023895 4185.000 4018.530 4084.680
    14.66 0.00024546 4074.000 4020.390 4089.650
    14.67 0.00023912 4182.000 4022.250 4095.830
    14.68 0.00024480 4085.000 4024.110 4103.610
    14.69 0.00024456 4089.000 4025.980 4113.720
    14.70 0.00024679 4052.000 4027.840 4127.740
    14.71 0.00024777 4036.000 4029.710 4149.200
    14.72 0.00023952 4175.000 4031.570 4185.460
    14.73 0.00023987 4169.000 4033.440 4253.780
    14.74 0.00024096 4150.000 4035.300 4367.700
    14.75 0.00023810 4200.000 4037.170 4536.540
    14.76 0.00022831 4380.000 4039.040 4815.240
    14.77 0.00022282 4488.000 4040.910 5177.740
    14.78 0.00020812 4805.000 4042.780 5576.330
    14.79 0.00020243 4940.000 4044.650 5910.620
    14.80 0.00020056 4986.000 4046.520 6044.800
    14.81 0.00020169 4958.000 4048.390 5890.830
    14.82 0.00020929 4778.000 4050.260 5527.760
    14.83 0.00021673 4614.000 4052.130 5116.160
    14.84 0.00023020 4344.000 4054.000 4761.290
    14.85 0.00023250 4301.000 4055.880 4503.670
    14.86 0.00024120 4146.000 4057.750 4340.370
    14.87 0.00024190 4134.000 4059.620 4247.160
    14.88 0.00024213 4130.000 4061.500 4197.170
    14.89 0.00024679 4052.000 4063.370 4170.470
    14.90 0.00024534 4076.000 4065.250 4155.410
    14.91 0.00024474 4086.000 4067.120 4146.280
    14.92 0.00024845 4025.000 4069.000 4140.530
    14.93 0.00024160 4139.000 4070.870 4137.020
    14.94 0.00024516 4079.000 4072.750 4135.230
    14.95 0.00024355 4106.000 4074.630 4137.920
    14.96 0.00024606 4064.000 4076.500 4138.910
    14.97 0.00024814 4030.000 4078.380 4141.090
    14.98 0.00024783 4035.000 4080.260 4144.490
    14.99 0.00024540 4075.000 4082.130 4149.300
    15.00 0.00024366 4104.000 4084.010 4185.030
    15.01 0.00024438 4092.000 4085.890 4195.960
    15.02 0.00024225 4128.000 4087.770 4212.360
    15.03 0.00024021 4163.000 4089.650 4238.860
    15.04 0.00024528 4077.000 4091.530 4283.010
    15.05 0.00024033 4161.000 4093.400 4354.690
    15.06 0.00023674 4224.000 4095.280 4462.790
    15.07 0.00023618 4234.000 4097.160 4609.420
    15.08 0.00023063 4336.000 4099.040 4782.960
    15.09 0.00022712 4403.000 4100.920 4952.290
    15.10 0.00022416 4461.000 4102.800 5067.030
    15.11 0.00022217 4501.000 4104.680 5080.590
    15.12 0.00022748 4396.000 4106.560 4996.740
    15.13 0.00022604 4424.000 4108.440 4889.350
    15.14 0.00022297 4485.000 4110.320 4855.610
    15.15 0.00022075 4530.000 4112.200 4904.760
    15.16 0.00021441 4664.000 4114.070 5082.710
    15.17 0.00020687 4834.000 4115.950 5400.100
    15.18 0.00019128 5228.000 4117.830 5773.300
    15.19 0.00017794 5620.000 4119.710 6124.520
    15.20 0.00017316 5775.000 4121.590 6319.060
    15.21 0.00017544 5700.000 4123.470 6246.310
    15.22 0.00018636 5366.000 4125.350 5930.920
    15.23 0.00019414 5151.000 4127.230 5527.980
    15.24 0.00020488 4881.000 4129.100 5159.670
    15.25 0.00021222 4712.000 4130.980 4878.690
    15.26 0.00021796 4588.000 4132.860 4701.420
    15.27 0.00021825 4582.000 4134.740 4605.040
    15.28 0.00022366 4471.000 4136.610 4563.370
    15.29 0.00022302 4484.000 4138.490 4554.720
    15.30 0.00022017 4542.000 4140.370 4565.850
    15.31 0.00022287 4487.000 4142.240 4590.740
    15.32 0.00021810 4585.000 4144.120 4628.290
    15.33 0.00021853 4576.000 4146.000 4681.400
    15.34 0.00021547 4641.000 4147.870 4775.840
    15.35 0.00021254 4705.000 4149.750 4889.380
    15.36 0.00020623 4849.000 4151.620 5061.080
    15.37 0.00019497 5129.000 4153.490 5320.110
    15.38 0.00018709 5345.000 4155.370 5701.640
    15.39 0.00016989 5886.000 4157.240 6267.520
    15.40 0.00015370 6506.000 4159.110 7029.710
    15.41 0.00013493 7411.000 4160.990 8071.770
    15.42 0.00011438 8743.000 4162.860 9466.970
    15.43 0.00009726 10282.000 4164.730 11293.300
    15.44 0.00008088 12364.000 4166.600 13619.700
    15.45 0.00006632 15079.000 4168.470 16341.200
    15.46 0.00005546 18030.000 4170.340 18960.801
    15.47 0.00004988 20050.000 4172.210 20581.100
    15.48 0.00004947 20214.000 4174.080 20312.199
    15.49 0.00005570 17954.000 4175.950 18065.600
    15.50 0.00006658 15020.000 4177.820 14934.000
    15.51 0.00008188 12213.000 4179.680 11942.500
    15.52 0.00010023 9977.000 4181.550 9624.980
    15.53 0.00011635 8595.000 4183.410 8140.900
    15.54 0.00012710 7868.000 4185.280 7442.330
    15.55 0.00012915 7743.000 4187.140 7438.040
    15.56 0.00012148 8232.000 4189.010 8097.020
    15.57 0.00010868 9201.000 4190.870 9468.580
    15.58 0.00009288 10767.000 4192.730 11603.500
    15.59 0.00007571 13208.000 4194.590 14447.400
    15.60 0.00006217 16084.000 4196.450 17710.801
    15.61 0.00005226 19134.000 4198.310 20776.199
    15.62 0.00004610 21690.000 4200.170 22832.100
    15.63 0.00004366 22905.000 4202.030 23306.199
    15.64 0.00004390 22779.000 4203.890 22358.600
    15.65 0.00004721 21184.000 4205.740 20243.199
    15.66 0.00005516 18129.000 4207.600 17183.199
    15.67 0.00007057 14170.000 4209.460 13916.900
    15.68 0.00009022 11084.000 4211.310 11090.700
    15.69 0.00011181 8944.000 4213.160 8971.530
    15.70 0.00013314 7511.000 4215.010 7568.640
    15.71 0.00015163 6595.000 4216.860 6718.640
    15.72 0.00015591 6414.000 4218.710 6271.370
    15.73 0.00016049 6231.000 4220.560 6101.390
    15.74 0.00015699 6370.000 4222.410 6154.260
    15.75 0.00014948 6690.000 4224.260 6450.180
    15.76 0.00013839 7226.000 4226.100 7068.310
    15.77 0.00012332 8109.000 4227.950 8110.190
    15.78 0.00010467 9554.000 4229.790 9644.000
    15.79 0.00008868 11277.000 4231.640 11639.600
    15.80 0.00007539 13265.000 4233.480 13909.400
    15.81 0.00006544 15282.000 4235.320 16073.300
    15.82 0.00006033 16576.000 4237.160 17647.900
    15.83 0.00005836 17135.000 4239.000 18380.400
    15.84 0.00005717 17492.000 4240.830 18545.000
    15.85 0.00005648 17704.000 4242.670 18617.301
    15.86 0.00005548 18026.000 4244.500 18529.500
    15.87 0.00005693 17566.000 4246.340 17810.699
    15.88 0.00006321 15821.000 4248.170 16052.800
    15.89 0.00007351 13603.000 4250.000 13599.400
    15.90 0.00008890 11248.000 4251.830 11126.600
    15.91 0.00010857 9211.000 4253.660 9062.310
    15.92 0.00013139 7611.000 4255.490 7562.540
    15.93 0.00014993 6670.000 4257.310 6568.190
    15.94 0.00016407 6095.000 4259.140 6029.520
    15.95 0.00017553 5697.000 4260.960 5782.350
    15.96 0.00017886 5591.000 4262.780 5722.800
    15.97 0.00018198 5495.000 4264.600 5776.360
    15.98 0.00017960 5568.000 4266.420 5882.020
    15.99 0.00017355 5762.000 4268.240 5975.620
    16.00 0.00017624 5674.000 4270.060 5991.150
    16.01 0.00017498 5715.000 4271.870 5888.970
    16.02 0.00017665 5661.000 4273.680 5705.650
    16.03 0.00018769 5328.000 4275.500 5531.260
    16.04 0.00019253 5194.000 4277.310 5381.810
    16.05 0.00019109 5233.000 4279.120 5301.570
    16.06 0.00019316 5177.000 4280.920 5307.000
    16.07 0.00018512 5402.000 4282.730 5416.960
    16.08 0.00017746 5635.000 4284.530 5638.010
    16.09 0.00016576 6033.000 4286.340 6067.110
    16.10 0.00015020 6658.000 4288.140 6702.110
    16.11 0.00013319 7508.000 4289.940 7542.260
    16.12 0.00011594 8625.000 4291.740 8594.290
    16.13 0.00010006 9994.000 4293.530 9737.950
    16.14 0.00008834 11320.000 4295.330 10816.100
    16.15 0.00008342 11988.000 4297.120 11693.100
    16.16 0.00008057 12412.000 4298.910 12405.100
    16.17 0.00007688 13008.000 4300.700 13116.600
    16.18 0.00007181 13925.000 4302.490 13770.800
    16.19 0.00006892 14509.000 4304.280 14040.300
    16.20 0.00007031 14222.000 4306.060 13553.400
    16.21 0.00007711 12969.000 4307.850 12283.800
    16.22 0.00008794 11371.000 4309.630 10746.100
    16.23 0.00010026 9974.000 4311.410 9435.610
    16.24 0.00010866 9203.000 4313.180 8673.790
    16.25 0.00010952 9131.000 4314.960 8667.250
    16.26 0.00010176 9827.000 4316.730 9562.440
    16.27 0.00008740 11441.000 4318.510 11447.800
    16.28 0.00007025 14235.000 4320.280 14267.300
    16.29 0.00005575 17936.000 4322.050 17796.301
    16.30 0.00004458 22433.000 4323.810 21398.801
    16.31 0.00003772 26508.000 4325.580 24071.400
    16.32 0.00003623 27601.000 4327.340 24697.500
    16.33 0.00003968 25202.000 4329.100 22691.699
    16.34 0.00004802 20826.000 4330.860 19049.400
    16.35 0.00006192 16149.000 4332.620 15118.400
    16.36 0.00008056 12413.000 4334.370 11747.500
    16.37 0.00010178 9825.000 4336.130 9259.890
    16.38 0.00012349 8098.000 4337.880 7635.190
    16.39 0.00014470 6911.000 4339.630 6667.850
    16.40 0.00016062 6226.000 4341.370 6131.260
    16.41 0.00017039 5869.000 4343.120 5847.680
    16.42 0.00017504 5713.000 4344.860 5712.190
    16.43 0.00017473 5723.000 4346.600 5683.110
    16.44 0.00017094 5850.000 4348.340 5767.620
    16.45 0.00016567 6036.000 4350.080 6013.630
    16.46 0.00015328 6524.000 4351.810 6502.350
    16.47 0.00013827 7232.000 4353.540 7326.460
    16.48 0.00012026 8315.000 4355.280 8557.330
    16.49 0.00010119 9882.000 4357.000 10174.300
    16.50 0.00008646 11566.000 4358.730 12018.500
    16.51 0.00007353 13600.000 4360.450 13749.700
    16.52 0.00006724 14871.000 4362.180 14876.200
    16.53 0.00006671 14991.000 4363.900 14976.500
    16.54 0.00007124 14037.000 4365.610 14086.200
    16.55 0.00007740 12920.000 4367.330 12848.300
    16.56 0.00008406 11896.000 4369.040 11793.100
    16.57 0.00008903 11232.000 4370.750 11063.300
    16.58 0.00009455 10576.000 4372.460 10540.300
    16.59 0.00009947 10053.000 4374.170 9950.300
    16.60 0.00011004 9088.000 4375.870 9095.210
    16.61 0.00012268 8151.000 4377.570 8081.670
    16.62 0.00013864 7213.000 4379.270 7128.960
    16.63 0.00015482 6459.000 4380.960 6347.600
    16.64 0.00016835 5940.000 4382.660 5774.970
    16.65 0.00018282 5470.000 4384.350 5391.960
    16.66 0.00019231 5200.000 4386.040 5134.830
    16.67 0.00019612 5099.000 4387.730 4988.060
    16.68 0.00020713 4828.000 4389.410 4895.680
    16.69 0.00021079 4744.000 4391.090 4833.580
    16.70 0.00021155 4727.000 4392.770 4788.740
    16.71 0.00021505 4650.000 4394.450 4754.660
    16.72 0.00021920 4562.000 4396.130 4728.100
    16.73 0.00022036 4538.000 4397.800 4707.380
    16.74 0.00021640 4621.000 4399.470 4691.490
    16.75 0.00021988 4548.000 4401.130 4701.030
    16.76 0.00021706 4607.000 4402.800 4694.280
    16.77 0.00021654 4618.000 4404.460 4691.880
    16.78 0.00021853 4576.000 4406.120 4695.010
    16.79 0.00021492 4653.000 4407.780 4664.850
    16.80 0.00021445 4663.000 4409.430 4692.040
    16.81 0.00021317 4691.000 4411.080 4742.780
    16.82 0.00020929 4778.000 4412.730 4830.730
    16.83 0.00020661 4840.000 4414.380 4970.870
    16.84 0.00020450 4890.000 4416.020 5173.330
    16.85 0.00019157 5220.000 4417.670 5434.300
    16.86 0.00018159 5507.000 4419.300 5727.530
    16.87 0.00017050 5865.000 4420.940 5997.660
    16.88 0.00016260 6150.000 4422.570 6164.090
    16.89 0.00016281 6142.000 4424.200 6154.270
    16.90 0.00017156 5829.000 4425.830 5960.030
    16.91 0.00018116 5520.000 4427.450 5678.730
    16.92 0.00019091 5238.000 4429.080 5403.250
    16.93 0.00019818 5046.000 4430.700 5184.310
    16.94 0.00020325 4920.000 4432.310 5038.930
    16.95 0.00020333 4918.000 4433.930 4963.950
    16.96 0.00020239 4941.000 4435.540 4950.200
    16.97 0.00019619 5097.000 4437.150 4995.250
    16.98 0.00019015 5259.000 4438.750 5113.120
    16.99 0.00018232 5485.000 4440.350 5339.660
    17.00 0.00016672 5998.000 4441.950 5710.030
    17.01 0.00015295 6538.000 4443.550 6327.240
    17.02 0.00013633 7335.000 4445.140 7208.590
    17.03 0.00011640 8591.000 4446.730 8340.010
    17.04 0.00009879 10122.000 4448.320 9586.140
    17.05 0.00008763 11412.000 4449.910 10712.600
    17.06 0.00007947 12584.000 4451.490 11365.400
    17.07 0.00007980 12531.000 4453.070 11258.700
    17.08 0.00008646 11566.000 4454.650 10366.000
    17.09 0.00009995 10005.000 4456.220 9105.730
    17.10 0.00011656 8579.000 4457.790 7867.200
    17.11 0.00013396 7465.000 4459.360 6858.970
    17.12 0.00015337 6520.000 4460.920 6145.170
    17.13 0.00016683 5994.000 4462.480 5700.210
    17.14 0.00017486 5719.000 4464.040 5458.970
    17.15 0.00018109 5522.000 4465.590 5358.730
    17.16 0.00017828 5609.000 4467.150 5362.280
    17.17 0.00017718 5644.000 4468.700 5468.220
    17.18 0.00016852 5934.000 4470.240 5714.780
    17.19 0.00015893 6292.000 4471.780 6178.960
    17.20 0.00014533 6881.000 4473.320 6965.710
    17.21 0.00012783 7823.000 4474.860 8174.690
    17.22 0.00010952 9131.000 4476.390 9846.920
    17.23 0.00009290 10764.000 4477.920 11895.900
    17.24 0.00007891 12672.000 4479.450 14053.100
    17.25 0.00007007 14272.000 4480.970 15834.800
    17.26 0.00006624 15097.000 4482.500 16632.900
    17.27 0.00006780 14750.000 4484.010 15996.100
    17.28 0.00007572 13206.000 4485.530 14139.700
    17.29 0.00008851 11298.000 4487.040 11847.000
    17.30 0.00010367 9646.000 4488.550 9711.930
    17.31 0.00012309 8124.000 4490.050 8019.880
    17.32 0.00014186 7049.000 4491.550 6833.410
    17.33 0.00015878 6298.000 4493.050 6083.540
    17.34 0.00017334 5769.000 4494.540 5641.650
    17.35 0.00018532 5396.000 4496.040 5395.630
    17.36 0.00018990 5266.000 4497.520 5263.000
    17.37 0.00019771 5058.000 4499.010 5189.910
    17.38 0.00020214 4947.000 4500.490 5153.590
    17.39 0.00020276 4932.000 4501.970 5131.350
    17.40 0.00020088 4978.000 4503.440 5108.550
    17.41 0.00020521 4873.000 4504.910 5075.740
    17.42 0.00020859 4794.000 4506.380 5034.580
    17.43 0.00020799 4808.000 4507.850 4996.950
    17.44 0.00021053 4750.000 4509.310 4974.620
    17.45 0.00020416 4898.000 4510.760 4979.130
    17.46 0.00020454 4889.000 4512.220 5025.910
    17.47 0.00020186 4954.000 4513.670 5138.530
    17.48 0.00019497 5129.000 4515.120 5350.400
    17.49 0.00018288 5468.000 4516.560 5699.700
    17.50 0.00017292 5783.000 4518.000 6215.390
    17.51 0.00015394 6496.000 4519.440 6894.940
    17.52 0.00013770 7262.000 4520.870 7682.150
    17.53 0.00012092 8270.000 4522.300 8448.790
    17.54 0.00011061 9041.000 4523.730 8994.410
    17.55 0.00010969 9117.000 4525.150 9094.170
    17.56 0.00011652 8582.000 4526.570 8667.860
    17.57 0.00013012 7685.000 4527.990 7891.400
    17.58 0.00014760 6775.000 4529.400 7042.190
    17.59 0.00016526 6051.000 4530.810 6296.800
    17.60 0.00018064 5536.000 4532.210 5728.130
    17.61 0.00019467 5137.000 4533.610 5339.720
    17.62 0.00020194 4952.000 4535.010 5095.990
    17.63 0.00020756 4818.000 4536.400 4951.540
    17.64 0.00020964 4770.000 4537.790 4867.190
    17.65 0.00021395 4674.000 4539.180 4816.710
    17.66 0.00021331 4688.000 4540.560 4784.670
    17.67 0.00021566 4637.000 4541.950 4763.290
    17.68 0.00021777 4592.000 4543.320 4748.420
    17.69 0.00021533 4644.000 4544.690 4737.600
    17.70 0.00021277 4700.000 4546.060 4729.130
    17.71 0.00021482 4655.000 4547.430 4722.030
    17.72 0.00021450 4662.000 4548.790 4716.630
    17.73 0.00021115 4736.000 4550.140 4714.290
    17.74 0.00021418 4669.000 4551.500 4716.910
    17.75 0.00021227 4711.000 4552.850 4701.880
    17.76 0.00020500 4878.000 4554.190 4727.110
    17.77 0.00020076 4981.000 4555.540 4775.000
    17.78 0.00019608 5100.000 4556.880 4858.840
    17.79 0.00018857 5303.000 4558.210 4994.250
    17.80 0.00018146 5511.000 4559.540 5193.830
    17.81 0.00016639 6010.000 4560.870 5459.350
    17.82 0.00015307 6533.000 4562.190 5772.660
    17.83 0.00014126 7079.000 4563.510 6088.610
    17.84 0.00013473 7422.000 4564.830 6333.160
    17.85 0.00013068 7652.000 4566.140 6421.440
    17.86 0.00013473 7422.000 4567.450 6295.910
    17.87 0.00014376 6956.000 4568.750 6005.990
    17.88 0.00015423 6484.000 4570.050 5664.570
    17.89 0.00016852 5934.000 4571.350 5351.410
    17.90 0.00018038 5544.000 4572.640 5104.650
    17.91 0.00019168 5217.000 4573.930 4930.870
    17.92 0.00019677 5082.000 4575.210 4819.040
    17.93 0.00020379 4907.000 4576.490 4751.490
    17.94 0.00020247 4939.000 4577.770 4722.470
    17.95 0.00020929 4778.000 4579.040 4698.800
    17.96 0.00021164 4725.000 4580.310 4683.710
    17.97 0.00021164 4725.000 4581.570 4673.390
    17.98 0.00021459 4660.000 4582.830 4665.960
    17.99 0.00021331 4688.000 4584.090 4660.460
    18.00 0.00021473 4657.000 4585.340 4656.420
    18.01 0.00021542 4642.000 4586.590 4653.540
    18.02 0.00021327 4689.000 4587.840 4651.670
    18.03 0.00021468 4658.000 4589.080 4650.760
    18.04 0.00021939 4558.000 4590.310 4641.380
    18.05 0.00021418 4669.000 4591.550 4643.320
    18.06 0.00021510 4649.000 4592.770 4647.270
    18.07 0.00021381 4677.000 4594.000 4654.180
    18.08 0.00021519 4647.000 4595.220 4665.210
    18.09 0.00021547 4641.000 4596.440 4681.440
    18.10 0.00021612 4627.000 4597.650 4703.300
    18.11 0.00021505 4650.000 4598.860 4730.020
    18.12 0.00020912 4782.000 4600.060 4759.080
    18.13 0.00020978 4767.000 4601.260 4785.960
    18.14 0.00020956 4772.000 4602.460 4804.930
    18.15 0.00020597 4855.000 4603.650 4811.360
    18.16 0.00020542 4868.000 4604.830 4814.700
    18.17 0.00020161 4960.000 4606.020 4805.030
    18.18 0.00019755 5062.000 4607.200 4793.080
    18.19 0.00019936 5016.000 4608.370 4778.740
    18.20 0.00020222 4945.000 4609.540 4761.280
    18.21 0.00020313 4923.000 4610.710 4743.510
    18.22 0.00021039 4753.000 4611.870 4728.550
    18.23 0.00021070 4746.000 4613.030 4717.930
    18.24 0.00020756 4818.000 4614.180 4711.910
    18.25 0.00021432 4666.000 4615.330 4710.050
    18.26 0.00021487 4654.000 4616.480 4711.570
    18.27 0.00021441 4664.000 4617.620 4715.730
    18.28 0.00021598 4630.000 4618.750 4721.940
    18.29 0.00021400 4673.000 4619.890 4729.910
    18.30 0.00021218 4713.000 4621.020 4739.570
    18.31 0.00021259 4704.000 4622.140 4751.050
    18.32 0.00021259 4704.000 4623.260 4764.640
    18.33 0.00021133 4732.000 4624.370 4780.820
    18.34 0.00021155 4727.000 4625.490 4800.330
    18.35 0.00020764 4816.000 4626.590 4820.530
    18.36 0.00020161 4960.000 4627.690 4852.010
    18.37 0.00020371 4909.000 4628.790 4895.800
    18.38 0.00019631 5094.000 4629.890 4962.090
    18.39 0.00019384 5159.000 4630.980 5069.790
    18.40 0.00018741 5336.000 4632.060 5250.060
    18.41 0.00017609 5679.000 4633.140 5547.520
    18.42 0.00016085 6217.000 4634.220 6014.190
    18.43 0.00014932 6697.000 4635.290 6693.940
    18.44 0.00013373 7478.000 4636.360 7596.640
    18.45 0.00011747 8513.000 4637.420 8671.350
    18.46 0.00010086 9915.000 4638.480 9782.390
    18.47 0.00009051 11049.000 4639.530 10701.600
    18.48 0.00008466 11812.000 4640.580 11146.900
    18.49 0.00008713 11477.000 4641.630 10898.700
    18.50 0.00009567 10453.000 4642.670 10012.400
    18.51 0.00011140 8977.000 4643.710 8858.470
    18.52 0.00012747 7845.000 4644.740 7745.340
    18.53 0.00014548 6874.000 4645.770 6834.650
    18.54 0.00016210 6169.000 4646.790 6176.160
    18.55 0.00017376 5755.000 4647.810 5748.060
    18.56 0.00018272 5473.000 4648.820 5493.870
    18.57 0.00018650 5362.000 4649.830 5352.160
    18.58 0.00019474 5135.000 4650.840 5276.090
    18.59 0.00019486 5132.000 4651.840 5231.190
    18.60 0.00019242 5197.000 4652.830 5206.260
    18.61 0.00019051 5249.000 4653.830 5212.020
    18.62 0.00018681 5353.000 4654.810 5267.750
    18.63 0.00018086 5529.000 4655.800 5401.950
    18.64 0.00017346 5765.000 4656.770 5650.300
    18.65 0.00016223 6164.000 4657.750 6048.990
    18.66 0.00014747 6781.000 4658.720 6618.550
    18.67 0.00013271 7535.000 4659.680 7345.050
    18.68 0.00011851 8438.000 4660.640 8162.130
    18.69 0.00010779 9277.000 4661.600 8945.650
    18.70 0.00010093 9908.000 4662.550 9485.120
    18.71 0.00009887 10114.000 4663.490 9594.230
    18.72 0.00010453 9567.000 4664.430 9163.190
    18.73 0.00011358 8804.000 4665.370 8370.640
    18.74 0.00012588 7944.000 4666.300 7488.850
    18.75 0.00014339 6974.000 4667.230 6697.230
    18.76 0.00015726 6359.000 4668.160 6074.900
    18.77 0.00017036 5870.000 4669.070 5633.710
    18.78 0.00017876 5594.000 4669.990 5345.640
    18.79 0.00018751 5333.000 4670.900 5167.680
    18.80 0.00019693 5078.000 4671.800 5059.910
    18.81 0.00019924 5019.000 4672.700 4993.000
    18.82 0.00020665 4839.000 4673.600 4948.920
    18.83 0.00020631 4847.000 4674.490 4917.750
    18.84 0.00020538 4869.000 4675.370 4894.440
    18.85 0.00020555 4865.000 4676.250 4894.870
    18.86 0.00021070 4746.000 4677.130 4881.450
    18.87 0.00021097 4740.000 4678.000 4871.130
    18.88 0.00021281 4699.000 4678.870 4863.370
    18.89 0.00021044 4752.000 4679.730 4857.790
    18.90 0.00021204 4716.000 4680.590 4854.100
    18.91 0.00021464 4659.000 4681.440 4855.190
    18.92 0.00021340 4686.000 4682.290 4854.960
    18.93 0.00021313 4692.000 4683.140 4856.370
    18.94 0.00021209 4715.000 4683.970 4859.510
    18.95 0.00021268 4702.000 4684.810 4864.720
    18.96 0.00020773 4814.000 4685.640 4872.580
    18.97 0.00021013 4759.000 4686.460 4884.120
    18.98 0.00020631 4847.000 4687.280 4900.810
    18.99 0.00020925 4779.000 4688.100 4910.080
    19.00 0.00020773 4814.000 4688.910 4943.300
    19.01 0.00020747 4820.000 4689.710 4987.070
    19.02 0.00020408 4900.000 4690.510 5042.400
    19.03 0.00019877 5031.000 4691.310 5109.810
    19.04 0.00019810 5048.000 4692.100 5190.270
    19.05 0.00019231 5200.000 4692.890 5287.130
    19.06 0.00018546 5392.000 4693.670 5409.980
    19.07 0.00017724 5642.000 4694.450 5577.410
    19.08 0.00017328 5771.000 4695.220 5818.450
    19.09 0.00016989 5886.000 4695.990 6153.430
    19.10 0.00016534 6048.000 4696.750 6581.400
    19.11 0.00015603 6409.000 4697.510 7070.770
    19.12 0.00015152 6600.000 4698.260 7547.800
    19.13 0.00014253 7016.000 4699.010 7911.860
    19.14 0.00013701 7299.000 4699.750 8061.610
    19.15 0.00013710 7294.000 4700.490 7958.910
    19.16 0.00013835 7228.000 4701.220 7692.870
    19.17 0.00013914 7187.000 4701.950 7433.710
    19.18 0.00013935 7176.000 4702.670 7336.110
    19.19 0.00013208 7571.000 4703.390 7491.080
    19.20 0.00011957 8363.000 4704.110 7918.660
    19.21 0.00010709 9338.000 4704.820 8566.290
    19.22 0.00009631 10383.000 4705.520 9298.320
    19.23 0.00008666 11540.000 4706.220 9946.180
    19.24 0.00008215 12173.000 4706.910 10278.200
    19.25 0.00008485 11786.000 4707.600 10123.200
    19.26 0.00009219 10847.000 4708.290 9501.820
    19.27 0.00010323 9687.000 4708.970 8682.590
    19.28 0.00011826 8456.000 4709.640 7898.080
    19.29 0.00013111 7627.000 4710.310 7274.800
    19.30 0.00013872 7209.000 4710.980 6860.050
    19.31 0.00014273 7006.000 4711.640 6658.750
    19.32 0.00014360 6964.000 4712.290 6670.870
    19.33 0.00013877 7206.000 4712.940 6926.900
    19.34 0.00012987 7700.000 4713.590 7490.650
    19.35 0.00011693 8552.000 4714.230 8424.500
    19.36 0.00010308 9701.000 4714.860 9752.080
    19.37 0.00008761 11414.000 4715.500 11416.500
    19.38 0.00007432 13455.000 4716.120 13247.800
    19.39 0.00006394 15639.000 4716.740 14942.100
    19.40 0.00005895 16964.000 4717.360 16087.800
    19.41 0.00005883 16998.000 4717.970 16307.300
    19.42 0.00006247 16008.000 4718.570 15431.300
    19.43 0.00006857 14583.000 4719.170 13903.500
    19.44 0.00007597 13163.000 4719.770 12257.900
    19.45 0.00008391 11917.000 4720.360 10798.400
    19.46 0.00009194 10877.000 4720.950 9610.040
    19.47 0.00010088 9913.000 4721.530 8647.520
    19.48 0.00011241 8896.000 4722.100 7823.720
    19.49 0.00012484 8010.000 4722.670 7124.000
    19.50 0.00013900 7194.000 4723.240 6556.420
    19.51 0.00015279 6545.000 4723.800 6116.020
    19.52 0.00016595 6026.000 4724.360 5788.530
    19.53 0.00017806 5616.000 4724.910 5555.730
    19.54 0.00018285 5469.000 4725.450 5393.990
    19.55 0.00019168 5217.000 4725.990 5284.030
    19.56 0.00019320 5176.000 4726.530 5209.540
    19.57 0.00019527 5121.000 4727.060 5159.220
    19.58 0.00019402 5154.000 4727.590 5128.660
    19.59 0.00019380 5160.000 4728.110 5116.660
    19.60 0.00019150 5222.000 4728.620 5125.850
    19.61 0.00019088 5239.000 4729.130 5160.810
    19.62 0.00018629 5368.000 4729.640 5225.290
    19.63 0.00017746 5635.000 4730.140 5319.620
    19.64 0.00016795 5954.000 4730.640 5437.610
    19.65 0.00016189 6177.000 4731.130 5564.040
    19.66 0.00015466 6466.000 4731.610 5669.840
    19.67 0.00015065 6638.000 4732.090 5727.750
    19.68 0.00015085 6629.000 4732.570 5712.120
    19.69 0.00015775 6339.000 4733.040 5613.000
    19.70 0.00016711 5984.000 4733.500 5467.800
    19.71 0.00017702 5649.000 4733.960 5315.280
    19.72 0.00018563 5387.000 4734.420 5179.280
    19.73 0.00019451 5141.000 4734.870 5071.020
    19.74 0.00019814 5047.000 4735.310 4991.960
    19.75 0.00020292 4928.000 4735.750 4937.800
    19.76 0.00020576 4860.000 4736.190 4902.020
    19.77 0.00020842 4798.000 4736.620 4867.040
    19.78 0.00020964 4770.000 4737.040 4851.470
    19.79 0.00021151 4728.000 4737.460 4840.410
    19.80 0.00021119 4735.000 4737.880 4832.550
    19.81 0.00021160 4726.000 4738.290 4825.990
    19.82 0.00021254 4705.000 4738.690 4820.720
    19.83 0.00021191 4719.000 4739.090 4816.500
    19.84 0.00021422 4668.000 4739.480 4812.440
    19.85 0.00020738 4822.000 4739.870 4810.170
    19.86 0.00020623 4849.000 4740.260 4808.850
    19.87 0.00019837 5041.000 4740.640 4808.450
    19.88 0.00019055 5248.000 4741.010 4808.860
    19.89 0.00018420 5429.000 4741.380 4809.820
    19.90 0.00017419 5741.000 4741.740 4812.900
    19.91 0.00016770 5963.000 4742.100 4813.610
    19.92 0.00016700 5988.000 4742.460 4813.340
    19.93 0.00017513 5710.000 4742.800 4786.500
    19.94 0.00018570 5385.000 4743.150 4785.240
    19.95 0.00019436 5145.000 4743.480 4784.100
    19.96 0.00020239 4941.000 4743.820 4783.730
    19.97 0.00020907 4783.000 4744.150 4784.630
    19.98 0.00020695 4832.000 4744.470 4787.330
    19.99 0.00020640 4845.000 4744.790 4788.540
    20.00 0.00020644 4844.000 4745.100 4798.390
    20.01 0.00020725 4825.000 4745.410 4815.160
    20.02 0.00020517 4874.000 4745.710 4842.710
    20.03 0.00020313 4923.000 4746.000 4885.680
    20.04 0.00019562 5112.000 4746.300 4948.440
    20.05 0.00019301 5181.000 4746.580 5033.070
    20.06 0.00018825 5312.000 4746.870 5137.210
    20.07 0.00018335 5454.000 4747.140 5253.990
    20.08 0.00017498 5715.000 4747.410 5362.780
    20.09 0.00017212 5810.000 4747.680 5441.700
    20.10 0.00017247 5798.000 4747.940 5470.230
    20.11 0.00017221 5807.000 4748.200 5423.970
    20.12 0.00017797 5619.000 4748.450 5322.660
    20.13 0.00018416 5430.000 4748.690 5202.060
    20.14 0.00019164 5218.000 4748.940 5088.330
    20.15 0.00019527 5121.000 4749.170 4994.810
    20.16 0.00020016 4996.000 4749.400 4925.320
    20.17 0.00020471 4885.000 4749.630 4877.880
    20.18 0.00020653 4842.000 4749.850 4847.600
    20.19 0.00021030 4755.000 4750.060 4829.170
    20.20 0.00021022 4757.000 4750.270 4818.190
    20.21 0.00021022 4757.000 4750.480 4809.780
    20.22 0.00020947 4774.000 4750.680 4805.960
    20.23 0.00021048 4751.000 4750.870 4803.760
    20.24 0.00021124 4734.000 4751.060 4802.860
    20.25 0.00021603 4629.000 4751.240 4803.010
    20.26 0.00021195 4718.000 4751.420 4804.250
    20.27 0.00020846 4797.000 4751.600 4806.820
    20.28 0.00020674 4837.000 4751.770 4812.300
    20.29 0.00020777 4813.000 4751.930 4819.610
    20.30 0.00020149 4963.000 4752.090 4831.200
    20.31 0.00020333 4918.000 4752.240 4848.950
    20.32 0.00019790 5053.000 4752.390 4874.820
    20.33 0.00019327 5174.000 4752.530 4910.280
    20.34 0.00018175 5502.000 4752.670 4955.410
    20.35 0.00017696 5651.000 4752.800 5008.090
    20.36 0.00017044 5867.000 4752.930 5063.430
    20.37 0.00016098 6212.000 4753.050 5113.960
    20.38 0.00016044 6233.000 4753.170 5151.400
    20.39 0.00015855 6307.000 4753.280 5170.860
    20.40 0.00016126 6201.000 4753.390 5178.980
    20.41 0.00016399 6098.000 4753.490 5192.340
    20.42 0.00016832 5941.000 4753.590 5236.280
    20.43 0.00017382 5753.000 4753.680 5320.840
    20.44 0.00017346 5765.000 4753.760 5451.690
    20.45 0.00017569 5692.000 4753.850 5620.480
    20.46 0.00017680 5656.000 4753.920 5805.770
    20.47 0.00017599 5682.000 4753.990 5975.490
    20.48 0.00018041 5543.000 4754.060 6078.890
    20.49 0.00018308 5462.000 4754.120 6080.180
    20.50 0.00018751 5333.000 4754.170 5961.810
    20.51 0.00019298 5182.000 4754.220 5771.660
    20.52 0.00019589 5105.000 4754.270 5567.700
    20.53 0.00019908 5023.000 4754.310 5388.150
    20.54 0.00020325 4920.000 4754.340 5251.550
    20.55 0.00020255 4937.000 4754.370 5164.120
    20.56 0.00020117 4971.000 4754.400 5125.930
    20.57 0.00019968 5008.000 4754.420 5136.610
    20.58 0.00019223 5202.000 4754.430 5199.100
    20.59 0.00018629 5368.000 4754.440 5320.970
    20.60 0.00018080 5531.000 4754.450 5512.550
    20.61 0.00017024 5874.000 4754.450 5782.820
    20.62 0.00016218 6166.000 4754.440 6132.950
    20.63 0.00014899 6712.000 4754.430 6549.260
    20.64 0.00013761 7267.000 4754.410 6994.560
    20.65 0.00013344 7494.000 4754.390 7419.060
    20.66 0.00012893 7756.000 4754.360 7742.360
    20.67 0.00012883 7762.000 4754.330 7907.660
    20.68 0.00013139 7611.000 4754.290 7896.260
    20.69 0.00013793 7250.000 4754.250 7695.710
    20.70 0.00014411 6939.000 4754.200 7304.850
    20.71 0.00015492 6455.000 4754.150 6818.190
    20.72 0.00016480 6068.000 4754.090 6339.590
    20.73 0.00017391 5750.000 4754.030 5930.430
    20.74 0.00018612 5373.000 4753.960 5613.210
    20.75 0.00019109 5233.000 4753.890 5388.430
    20.76 0.00019627 5095.000 4753.810 5238.880
    20.77 0.00019885 5029.000 4753.730 5147.900
    20.78 0.00020044 4989.000 4753.640 5100.320
    20.79 0.00020064 4984.000 4753.550 5085.820
    20.80 0.00020165 4959.000 4753.450 5099.210
    20.81 0.00019234 5199.000 4753.350 5138.570
    20.82 0.00019305 5180.000 4753.240 5202.410
    20.83 0.00018525 5398.000 4753.120 5286.870
    20.84 0.00017662 5662.000 4753.000 5383.600
    20.85 0.00016686 5993.000 4752.880 5478.960
    20.86 0.00016124 6202.000 4752.750 5552.800
    20.87 0.00015798 6330.000 4752.620 5586.510
    20.88 0.00016166 6186.000 4752.480 5566.820
    20.89 0.00017059 5862.000 4752.330 5507.570
    20.90 0.00017532 5704.000 4752.180 5445.320
    20.91 0.00018025 5548.000 4752.030 5413.120
    20.92 0.00018362 5446.000 4751.870 5435.610
    20.93 0.00018318 5459.000 4751.700 5529.470
    20.94 0.00017765 5629.000 4751.530 5706.110
    20.95 0.00016984 5888.000 4751.360 5965.710
    20.96 0.00016455 6077.000 4751.180 6297.310
    20.97 0.00015760 6345.000 4750.990 6675.800
    20.98 0.00015300 6536.000 4750.800 7059.940
    20.99 0.00014201 7042.000 4750.610 7400.940
    21.00 0.00013714 7292.000 4750.410 7648.980
    21.01 0.00013245 7550.000 4750.200 7793.910
    21.02 0.00012977 7706.000 4749.990 7863.860
    21.03 0.00012794 7816.000 4749.770 7867.030
    21.04 0.00012558 7963.000 4749.550 7832.880
    21.05 0.00012207 8192.000 4749.330 7776.290
    21.06 0.00011957 8363.000 4749.100 7674.660
    21.07 0.00011973 8352.000 4748.860 7484.430
    21.08 0.00012320 8117.000 4748.620 7166.740
    21.09 0.00012343 8102.000 4748.370 6771.400
    21.10 0.00012882 7763.000 4748.120 6373.950
    21.11 0.00013559 7375.000 4747.870 6022.170
    21.12 0.00014461 6915.000 4747.600 5736.190
    21.13 0.00015406 6491.000 4747.340 5522.940
    21.14 0.00016077 6220.000 4747.070 5380.700
    21.15 0.00016844 5937.000 4746.790 5304.110
    21.16 0.00017637 5670.000 4746.510 5289.530
    21.17 0.00017693 5652.000 4746.220 5338.800
    21.18 0.00017550 5698.000 4745.930 5459.130
    21.19 0.00017510 5711.000 4745.630 5663.380
    21.20 0.00016781 5959.000 4745.330 5944.650
    21.21 0.00015901 6289.000 4745.030 6304.110
    21.22 0.00014870 6725.000 4744.720 6710.970
    21.23 0.00013885 7202.000 4744.400 7113.660
    21.24 0.00013238 7554.000 4744.080 7432.750
    21.25 0.00012952 7721.000 4743.750 7597.130
    21.26 0.00013365 7482.000 4743.420 7537.830
    21.27 0.00013986 7150.000 4743.080 7263.100
    21.28 0.00015051 6644.000 4742.740 6897.410
    21.29 0.00015581 6418.000 4742.390 6556.140
    21.30 0.00015838 6314.000 4742.040 6307.600
    21.31 0.00016046 6232.000 4741.690 6177.440
    21.32 0.00015891 6293.000 4741.320 6158.020
    21.33 0.00015437 6478.000 4740.960 6217.970
    21.34 0.00015092 6626.000 4740.590 6302.300
    21.35 0.00015058 6641.000 4740.210 6354.700
    21.36 0.00015323 6526.000 4739.830 6325.580
    21.37 0.00015949 6270.000 4739.440 6189.400
    21.38 0.00016895 5919.000 4739.050 5983.710
    21.39 0.00018051 5540.000 4738.650 5765.880
    21.40 0.00019157 5220.000 4738.250 5575.390
    21.41 0.00019234 5199.000 4737.850 5431.210
    21.42 0.00019778 5056.000 4737.430 5334.330
    21.43 0.00020004 4999.000 4737.020 5278.930
    21.44 0.00020338 4917.000 4736.600 5247.720
    21.45 0.00020614 4851.000 4736.170 5222.900
    21.46 0.00020829 4801.000 4735.740 5189.590
    21.47 0.00020576 4860.000 4735.300 5140.140
    21.48 0.00020559 4864.000 4734.860 5082.080
    21.49 0.00020371 4909.000 4734.420 5025.120
    21.50 0.00020429 4895.000 4733.970 4975.310
    21.51 0.00020129 4968.000 4733.510 4935.170
    21.52 0.00019908 5023.000 4733.050 4904.610
    21.53 0.00019608 5100.000 4732.580 4882.120
    21.54 0.00019984 5004.000 4732.110 4865.610
    21.55 0.00020396 4903.000 4731.640 4852.350
    21.56 0.00020717 4827.000 4731.160 4843.530
    21.57 0.00020833 4800.000 4730.670 4837.100
    21.58 0.00021160 4726.000 4730.180 4834.520
    21.59 0.00021195 4718.000 4729.690 4831.760
    21.60 0.00021160 4726.000 4729.190 4830.340
    21.61 0.00021286 4698.000 4728.680 4830.150
    21.62 0.00021313 4692.000 4728.170 4826.230
    21.63 0.00021404 4672.000 4727.660 4828.570
    21.64 0.00021290 4697.000 4727.140 4832.210
    21.65 0.00021501 4651.000 4726.620 4837.420
    21.66 0.00021358 4682.000 4726.090 4844.730
    21.67 0.00021336 4687.000 4725.550 4854.990
    21.68 0.00021259 4704.000 4725.020 4870.710
    21.69 0.00020991 4764.000 4724.470 4895.350
    21.70 0.00020636 4846.000 4723.920 4935.310
    21.71 0.00020488 4881.000 4723.370 4999.560
    21.72 0.00019782 5055.000 4722.810 5101.000
    21.73 0.00018893 5293.000 4722.250 5254.190
    21.74 0.00018255 5478.000 4721.680 5472.100
    21.75 0.00017516 5709.000 4721.110 5760.970
    21.76 0.00016062 6226.000 4720.530 6113.970
    21.77 0.00014995 6669.000 4719.950 6506.270
    21.78 0.00014023 7131.000 4719.360 6891.260
    21.79 0.00013160 7599.000 4718.770 7201.630
    21.80 0.00013113 7626.000 4718.170 7361.800
    21.81 0.00013303 7517.000 4717.570 7303.940
    21.82 0.00014128 7078.000 4716.970 7033.610
    21.83 0.00015033 6652.000 4716.360 6648.890
    21.84 0.00015995 6252.000 4715.740 6255.230
    21.85 0.00016798 5953.000 4715.120 5917.690
    21.86 0.00017132 5837.000 4714.500 5670.860
    21.87 0.00017572 5691.000 4713.870 5526.590
    21.88 0.00017486 5719.000 4713.230 5482.120
    21.89 0.00016952 5899.000 4712.590 5525.760
    21.90 0.00016145 6194.000 4711.950 5639.720
    21.91 0.00015645 6392.000 4711.300 5800.680
    21.92 0.00014758 6776.000 4710.650 5976.400
    21.93 0.00014041 7122.000 4709.990 6135.280
    21.94 0.00013729 7284.000 4709.320 6236.200
    21.95 0.00013776 7259.000 4708.660 6246.510
    21.96 0.00014282 7002.000 4707.980 6152.930
    21.97 0.00014890 6716.000 4707.310 5999.230
    21.98 0.00015667 6383.000 4706.630 5829.700
    21.99 0.00016523 6052.000 4705.940 5669.220
    22.00 0.00017400 5747.000 4705.250 5526.120
    22.01 0.00018238 5483.000 4704.550 5403.720
    22.02 0.00018836 5309.000 4703.850 5299.360
    22.03 0.00019623 5096.000 4703.150 5211.350
    22.04 0.00019493 5130.000 4702.440 5141.390
    22.05 0.00019395 5156.000 4701.720 5092.070
    22.06 0.00019459 5139.000 4701.000 5065.500
    22.07 0.00018997 5264.000 4700.280 5064.740
    22.08 0.00018685 5352.000 4699.550 5097.270
    22.09 0.00017944 5573.000 4698.820 5168.120
    22.10 0.00017088 5852.000 4698.080 5292.120
    22.11 0.00016228 6162.000 4697.340 5485.010
    22.12 0.00014925 6700.000 4696.590 5762.540
    22.13 0.00013868 7211.000 4695.840 6136.020
    22.14 0.00012396 8067.000 4695.080 6605.260
    22.15 0.00011366 8798.000 4694.320 7150.740
    22.16 0.00010473 9548.000 4693.560 7727.050
    22.17 0.00010057 9943.000 4692.790 8265.530
    22.18 0.00009896 10105.000 4692.010 8679.490
    22.19 0.00010015 9985.000 4691.230 8891.860
    22.20 0.00010478 9544.000 4690.450 8870.260
    22.21 0.00011417 8759.000 4689.660 8593.670
    22.22 0.00012418 8053.000 4688.870 8074.070
    22.23 0.00013611 7347.000 4688.070 7443.320
    22.24 0.00014793 6760.000 4687.270 6826.510
    22.25 0.00015627 6399.000 4686.460 6296.700
    22.26 0.00016496 6062.000 4685.650 5882.000
    22.27 0.00017062 5861.000 4684.840 5582.270
    22.28 0.00017247 5798.000 4684.020 5380.810
    22.29 0.00017307 5778.000 4683.190 5254.060
    22.30 0.00017021 5875.000 4682.360 5177.840
    22.31 0.00016987 5887.000 4681.530 5131.190
    22.32 0.00016554 6041.000 4680.690 5098.190
    22.33 0.00017268 5791.000 4679.850 5066.870
    22.34 0.00017680 5656.000 4679.000 5031.460
    22.35 0.00018285 5469.000 4678.150 4994.740
    22.36 0.00018986 5267.000 4677.290 4962.560
    22.37 0.00019751 5063.000 4676.430 4940.110
    22.38 0.00020129 4968.000 4675.570 4925.330
    22.39 0.00020734 4823.000 4674.700 4934.040
    22.40 0.00020916 4781.000 4673.820 4961.980
    22.41 0.00021124 4734.000 4672.950 5010.110
    22.42 0.00020890 4787.000 4672.060 5075.340
    22.43 0.00021137 4731.000 4671.180 5152.630
    22.44 0.00020580 4859.000 4670.290 5232.420
    22.45 0.00020986 4765.000 4669.390 5301.190
    22.46 0.00020623 4849.000 4668.490 5343.450
    22.47 0.00020467 4886.000 4667.580 5346.560
    22.48 0.00020683 4835.000 4666.680 5304.470
    22.49 0.00020756 4818.000 4665.760 5236.770
    22.50 0.00020713 4828.000 4664.840 5167.900
    22.51 0.00020903 4784.000 4663.920 5114.760
    22.52 0.00021106 4738.000 4662.990 5083.390
    22.53 0.00021106 4738.000 4662.060 5082.550
    22.54 0.00021570 4636.000 4661.130 5105.330
    22.55 0.00021409 4671.000 4660.190 5142.860
    22.56 0.00021209 4715.000 4659.240 5181.990
    22.57 0.00021377 4678.000 4658.300 5208.740
    22.58 0.00021061 4748.000 4657.340 5210.380
    22.59 0.00021882 4570.000 4656.390 5178.810
    22.60 0.00021169 4724.000 4655.420 5124.350
    22.61 0.00021222 4712.000 4654.460 5067.890
    22.62 0.00020619 4850.000 4653.490 5026.600
    22.63 0.00020812 4805.000 4652.520 5013.120
    22.64 0.00020475 4884.000 4651.540 5036.540
    22.65 0.00020088 4978.000 4650.550 5102.710
    22.66 0.00019666 5085.000 4649.570 5213.280
    22.67 0.00018765 5329.000 4648.580 5364.020
    22.68 0.00018232 5485.000 4647.580 5543.220
    22.69 0.00017596 5683.000 4646.580 5730.160
    22.70 0.00016961 5896.000 4645.580 5895.070
    22.71 0.00016513 6056.000 4644.570 6001.830
    22.72 0.00016929 5907.000 4643.560 6018.920
    22.73 0.00017443 5733.000 4642.540 5921.960
    22.74 0.00017969 5565.000 4641.520 5741.090
    22.75 0.00018879 5297.000 4640.490 5526.150
    22.76 0.00019478 5134.000 4639.460 5323.620
    22.77 0.00020375 4908.000 4638.430 5150.830
    22.78 0.00020756 4818.000 4637.390 5007.490
    22.79 0.00020982 4766.000 4636.350 4908.520
    22.80 0.00021386 4676.000 4635.310 4839.910
    22.81 0.00021622 4625.000 4634.250 4794.080
    22.82 0.00021345 4685.000 4633.200 4764.050
    22.83 0.00021954 4555.000 4632.140 4744.450
    22.84 0.00022267 4491.000 4631.080 4731.850
    22.85 0.00022267 4491.000 4630.010 4724.460
    22.86 0.00021930 4560.000 4628.940 4727.340
    22.87 0.00021959 4554.000 4627.870 4730.110
    22.88 0.00021935 4559.000 4626.790 4739.180
    22.89 0.00021930 4560.000 4625.710 4755.830
    22.90 0.00021711 4606.000 4624.620 4780.990
    22.91 0.00021286 4698.000 4623.530 4814.310
    22.92 0.00021022 4757.000 4622.430 4855.080
    22.93 0.00020721 4826.000 4621.330 4899.590
    22.94 0.00020338 4917.000 4620.230 4942.570
    22.95 0.00020072 4982.000 4619.120 4977.520
    22.96 0.00020547 4867.000 4618.010 4997.330
    22.97 0.00020446 4891.000 4616.890 4997.460
    22.98 0.00020568 4862.000 4615.770 4981.150
    22.99 0.00020846 4797.000 4614.650 4961.510
    23.00 0.00021044 4752.000 4613.520 4949.170
    23.01 0.00021017 4758.000 4612.390 4948.950
    23.02 0.00021327 4689.000 4611.250 4960.170
    23.03 0.00021000 4762.000 4610.120 4977.630
    23.04 0.00021464 4659.000 4608.970 4992.760
    23.05 0.00021455 4661.000 4607.820 4994.570
    23.06 0.00021834 4580.000 4606.670 4977.720
    23.07 0.00021863 4574.000 4605.520 4941.090
    23.08 0.00022139 4517.000 4604.360 4891.050
    23.09 0.00022109 4523.000 4603.190 4840.490
    23.10 0.00021939 4558.000 4602.030 4796.160
    23.11 0.00022095 4526.000 4600.860 4761.490
    23.12 0.00022129 4519.000 4599.680 4737.910
    23.13 0.00022371 4470.000 4598.500 4725.840
    23.14 0.00021891 4568.000 4597.320 4725.660
    23.15 0.00021734 4601.000 4596.130 4738.310
    23.16 0.00021432 4666.000 4594.940 4764.260
    23.17 0.00021368 4680.000 4593.750 4809.590
    23.18 0.00020773 4814.000 4592.550 4870.360
    23.19 0.00020437 4893.000 4591.350 4947.430
    23.20 0.00019708 5074.000 4590.140 5036.490
    23.21 0.00018904 5290.000 4588.930 5129.150
    23.22 0.00018292 5467.000 4587.720 5212.620
    23.23 0.00018031 5546.000 4586.500 5270.880
    23.24 0.00018031 5546.000 4585.280 5289.240
    23.25 0.00018925 5284.000 4584.050 5254.740
    23.26 0.00019391 5157.000 4582.820 5176.340
    23.27 0.00020129 4968.000 4581.590 5079.010
    23.28 0.00020678 4836.000 4580.350 4982.960
    23.29 0.00021061 4748.000 4579.110 4899.680
    23.30 0.00021478 4656.000 4577.870 4834.020
    23.31 0.00021631 4623.000 4576.620 4783.050
    23.32 0.00021935 4559.000 4575.370 4751.380
    23.33 0.00021720 4604.000 4574.110 4732.400
    23.34 0.00021636 4622.000 4572.850 4723.000
    23.35 0.00021911 4564.000 4571.590 4720.880
    23.36 0.00021772 4593.000 4570.320 4724.950
    23.37 0.00021901 4566.000 4569.050 4735.580
    23.38 0.00021268 4702.000 4567.780 4755.040
    23.39 0.00021377 4678.000 4566.500 4788.050
    23.40 0.00021030 4755.000 4565.220 4842.600
    23.41 0.00020483 4882.000 4563.940 4930.430
    23.42 0.00019849 5038.000 4562.650 5066.940
    23.43 0.00019421 5149.000 4561.350 5269.270
    23.44 0.00018132 5515.000 4560.060 5552.780
    23.45 0.00017117 5842.000 4558.760 5925.130
    23.46 0.00015823 6320.000 4557.460 6380.100
    23.47 0.00014708 6799.000 4556.150 6892.240
    23.48 0.00013321 7507.000 4554.840 7412.520
    23.49 0.00012402 8063.000 4553.520 7868.780
    23.50 0.00012253 8161.000 4552.210 8173.220
    23.51 0.00012606 7933.000 4550.880 8249.220
    23.52 0.00013457 7431.000 4549.560 8031.720
    23.53 0.00014430 6930.000 4548.230 7589.640
    23.54 0.00015654 6388.000 4546.900 7059.600
    23.55 0.00016958 5897.000 4545.560 6548.420
    23.56 0.00017979 5562.000 4544.230 6112.690
    23.57 0.00018850 5305.000 4542.880 5775.500
    23.58 0.00019249 5195.000 4541.540 5533.190
    23.59 0.00019869 5033.000 4540.190 5368.090
    23.60 0.00020068 4983.000 4538.830 5256.940
    23.61 0.00020325 4920.000 4537.480 5178.680
    23.62 0.00020442 4892.000 4536.120 5117.480
    23.63 0.00020504 4877.000 4534.750 5074.200
    23.64 0.00020371 4909.000 4533.390 5056.970
    23.65 0.00019833 5042.000 4532.020 5071.820
    23.66 0.00019369 5163.000 4530.640 5128.350
    23.67 0.00018539 5394.000 4529.260 5229.750
    23.68 0.00018202 5494.000 4527.880 5375.040
    23.69 0.00016672 5998.000 4526.500 5555.640
    23.70 0.00015319 6528.000 4525.110 5755.200
    23.71 0.00014364 6962.000 4523.720 5948.650
    23.72 0.00013820 7236.000 4522.330 6104.710
    23.73 0.00013820 7236.000 4520.930 6193.470
    23.74 0.00014353 6967.000 4519.530 6191.020
    23.75 0.00015119 6614.000 4518.120 6103.100
    23.76 0.00015873 6300.000 4516.710 5986.010
    23.77 0.00016437 6084.000 4515.300 5890.970
    23.78 0.00016807 5950.000 4513.890 5846.030
    23.79 0.00017085 5853.000 4512.470 5856.610
    23.80 0.00016642 6009.000 4511.050 5909.440
    23.81 0.00016247 6155.000 4509.620 5976.560
    23.82 0.00016207 6170.000 4508.200 6021.340
    23.83 0.00016173 6183.000 4506.770 6009.140
    23.84 0.00016961 5896.000 4505.330 5907.930
    23.85 0.00017431 5737.000 4503.890 5734.830
    23.86 0.00017756 5632.000 4502.450 5532.150
    23.87 0.00018328 5456.000 4501.010 5335.390
    23.88 0.00018685 5352.000 4499.560 5164.290
    23.89 0.00018868 5300.000 4498.110 5025.890
    23.90 0.00019131 5227.000 4496.660 4919.230
    23.91 0.00019600 5102.000 4495.200 4841.110
    23.92 0.00020068 4983.000 4493.740 4779.340
    23.93 0.00020227 4944.000 4492.270 4731.880
    23.94 0.00021039 4753.000 4490.810 4694.160
    23.95 0.00021254 4705.000 4489.340 4664.450
    23.96 0.00021749 4598.000 4487.860 4641.660
    23.97 0.00022193 4506.000 4486.390 4623.070
    23.98 0.00022095 4526.000 4484.910 4608.360
    23.99 0.00022242 4496.000 4483.430 4596.720
    24.00 0.00022371 4470.000 4481.940 4587.490
    24.01 0.00022594 4426.000 4480.450 4580.140
    24.02 0.00022422 4460.000 4478.960 4574.280
    24.03 0.00022487 4447.000 4477.460 4569.680
    24.04 0.00022497 4445.000 4475.970 4566.220
    24.05 0.00022492 4446.000 4474.470 4564.560
    24.06 0.00022442 4456.000 4472.960 4563.720
    24.07 0.00022640 4417.000 4471.450 4564.780
    24.08 0.00022589 4427.000 4469.940 4568.660
    24.09 0.00022676 4410.000 4468.430 4576.770
    24.10 0.00022743 4397.000 4466.910 4591.150
    24.11 0.00022427 4459.000 4465.390 4605.010
    24.12 0.00022065 4532.000 4463.870 4640.420
    24.13 0.00021911 4564.000 4462.350 4690.280
    24.14 0.00021580 4634.000 4460.820 4756.570
    24.15 0.00021473 4657.000 4459.290 4838.110
    24.16 0.00021035 4754.000 4457.750 4931.990
    24.17 0.00020768 4815.000 4456.210 5031.480
    24.18 0.00020194 4952.000 4454.670 5126.700
    24.19 0.00020044 4989.000 4453.130 5205.110
    24.20 0.00019755 5062.000 4451.580 5257.480
    24.21 0.00019493 5130.000 4450.030 5270.710
    24.22 0.00019436 5145.000 4448.480 5257.530
    24.23 0.00019670 5084.000 4446.930 5234.560
    24.24 0.00019976 5006.000 4445.370 5220.350
    24.25 0.00020305 4925.000 4443.810 5226.790
    24.26 0.00020454 4889.000 4442.240 5256.080
    24.27 0.00020404 4901.000 4440.680 5301.540
    24.28 0.00020670 4838.000 4439.110 5350.540
    24.29 0.00020572 4861.000 4437.530 5386.080
    24.30 0.00020530 4871.000 4435.960 5395.420
    24.31 0.00020504 4877.000 4434.380 5374.830
    24.32 0.00020894 4786.000 4432.800 5324.400
    24.33 0.00020458 4888.000 4431.220 5241.670
    24.34 0.00020255 4937.000 4429.630 5145.390
    24.35 0.00020408 4900.000 4428.040 5058.880
    24.36 0.00020433 4894.000 4426.450 4985.920
    24.37 0.00020450 4890.000 4424.850 4927.730
    24.38 0.00020938 4776.000 4423.250 4884.220
    24.39 0.00020807 4806.000 4421.650 4852.800
    24.40 0.00021017 4758.000 4420.050 4828.570
    24.41 0.00021191 4719.000 4418.450 4806.360
    24.42 0.00021801 4587.000 4416.840 4781.220
    24.43 0.00021654 4618.000 4415.230 4755.120
    24.44 0.00021692 4610.000 4413.610 4730.290
    24.45 0.00021973 4551.000 4411.990 4718.270
    24.46 0.00021863 4574.000 4410.370 4725.100
    24.47 0.00021683 4612.000 4408.750 4740.910
    24.48 0.00021200 4717.000 4407.130 4774.540
    24.49 0.00020812 4805.000 4405.500 4829.630
    24.50 0.00020488 4881.000 4403.870 4911.420
    24.51 0.00019704 5075.000 4402.240 5025.520
    24.52 0.00019227 5201.000 4400.600 5179.540
    24.53 0.00018212 5491.000 4398.960 5380.000
    24.54 0.00017470 5724.000 4397.320 5625.770
    24.55 0.00016578 6032.000 4395.680 5905.300
    24.56 0.00015669 6382.000 4394.030 6195.550
    24.57 0.00015106 6620.000 4392.390 6461.940
    24.58 0.00014828 6744.000 4390.730 6663.530
    24.59 0.00014846 6736.000 4389.080 6761.540
    24.60 0.00015230 6566.000 4387.420 6724.930
    24.61 0.00015751 6349.000 4385.770 6584.220
    24.62 0.00016348 6117.000 4384.100 6379.210
    24.63 0.00017071 5858.000 4382.440 6146.560
    24.64 0.00017575 5690.000 4380.780 5914.520
    24.65 0.00018433 5425.000 4379.110 5697.090
    24.66 0.00018804 5318.000 4377.440 5500.420
    24.67 0.00019268 5190.000 4375.760 5339.350
    24.68 0.00019837 5041.000 4374.090 5220.260
    24.69 0.00020317 4922.000 4372.410 5143.770
    24.70 0.00020329 4919.000 4370.730 5102.980
    24.71 0.00020551 4866.000 4369.040 5086.800
    24.72 0.00020068 4983.000 4367.360 5082.050
    24.73 0.00020479 4883.000 4365.670 5075.950
    24.74 0.00020362 4911.000 4363.980 5058.050
    24.75 0.00020442 4892.000 4362.280 5023.260
    24.76 0.00020547 4867.000 4360.590 4983.360
    24.77 0.00020105 4974.000 4358.890 4953.090
    24.78 0.00020178 4956.000 4357.190 4943.430
    24.79 0.00019512 5125.000 4355.490 4960.970
    24.80 0.00019128 5228.000 4353.780 5008.620
    24.81 0.00018457 5418.000 4352.080 5085.970
    24.82 0.00018258 5477.000 4350.370 5188.110
    24.83 0.00018205 5493.000 4348.650 5311.510
    24.84 0.00017495 5716.000 4346.940 5444.150
    24.85 0.00017241 5800.000 4345.220 5579.770
    24.86 0.00017256 5795.000 4343.500 5708.670
    24.87 0.00017355 5762.000 4341.780 5815.380
    24.88 0.00017394 5749.000 4340.060 5879.930
    24.89 0.00017385 5752.000 4338.330 5889.900
    24.90 0.00017690 5653.000 4336.610 5835.330
    24.91 0.00017637 5670.000 4334.880 5745.820
    24.92 0.00018080 5531.000 4333.150 5661.460
    24.93 0.00018086 5529.000 4331.410 5617.570
    24.94 0.00017693 5652.000 4329.670 5644.160
    24.95 0.00017091 5851.000 4327.930 5752.720
    24.96 0.00016404 6096.000 4326.190 5941.020
    24.97 0.00015545 6433.000 4324.450 6191.750
    24.98 0.00014539 6878.000 4322.700 6472.620
    24.99 0.00013803 7245.000 4320.960 6738.690
    25.00 0.00013348 7492.000 4319.210 6936.550
    25.01 0.00013353 7489.000 4317.460 7018.080
    25.02 0.00013845 7223.000 4315.700 6941.630
    25.03 0.00014736 6786.000 4313.940 6717.970
    25.04 0.00015439 6477.000 4312.190 6434.020
    25.05 0.00016200 6173.000 4310.430 6172.230
    25.06 0.00016576 6033.000 4308.660 5992.850
    25.07 0.00016722 5980.000 4306.900 5935.070
    25.08 0.00016297 6136.000 4305.130 6021.520
    25.09 0.00015625 6400.000 4303.360 6259.150
    25.10 0.00014526 6884.000 4301.590 6637.680
    25.11 0.00013585 7361.000 4299.820 7127.820
    25.12 0.00012416 8054.000 4298.050 7679.350
    25.13 0.00011447 8736.000 4296.270 8221.410
    25.14 0.00010913 9163.000 4294.490 8664.620
    25.15 0.00010966 9119.000 4292.710 8915.210
    25.16 0.00011375 8791.000 4290.930 8896.140
    25.17 0.00012238 8171.000 4289.140 8548.650
    25.18 0.00013581 7363.000 4287.360 7977.030
    25.19 0.00014890 6716.000 4285.570 7324.710
    25.20 0.00016375 6107.000 4283.780 6695.390
    25.21 0.00017806 5616.000 4281.980 6142.100
    25.22 0.00018664 5358.000 4280.190 5697.170
    25.23 0.00019429 5147.000 4278.390 5358.090
    25.24 0.00020072 4982.000 4276.600 5112.100
    25.25 0.00020137 4966.000 4274.800 4944.690
    25.26 0.00020044 4989.000 4272.990 4837.280
    25.27 0.00020182 4955.000 4271.190 4774.680
    25.28 0.00020547 4867.000 4269.380 4750.980
    25.29 0.00020206 4949.000 4267.580 4756.980
    25.30 0.00020060 4985.000 4265.770 4790.120
    25.31 0.00020149 4963.000 4263.960 4847.130
    25.32 0.00019728 5069.000 4262.140 4923.190
    25.33 0.00019778 5056.000 4260.330 5010.790
    25.34 0.00018993 5265.000 4258.510 5099.010
    25.35 0.00019019 5258.000 4256.690 5174.030
    25.36 0.00019436 5145.000 4254.870 5218.720
    25.37 0.00019516 5124.000 4253.050 5223.690
    25.38 0.00019604 5101.000 4251.230 5177.930
    25.39 0.00020547 4867.000 4249.400 5089.120
    25.40 0.00020816 4804.000 4247.570 4980.640
    25.41 0.00021561 4638.000 4245.740 4871.560
    25.42 0.00021791 4589.000 4243.910 4772.430
    25.43 0.00022114 4522.000 4242.080 4687.140
    25.44 0.00022247 4495.000 4240.250 4616.260
    25.45 0.00022207 4503.000 4238.410 4556.680
    25.46 0.00022257 4493.000 4236.570 4508.690
    25.47 0.00022589 4427.000 4234.740 4473.470
    25.48 0.00022242 4496.000 4232.890 4452.770
    25.49 0.00021997 4546.000 4231.050 4439.910
    25.50 0.00021240 4708.000 4229.210 4436.470
    25.51 0.00021304 4694.000 4227.360 4443.300
    25.52 0.00020794 4809.000 4225.510 4452.770
    25.53 0.00020305 4925.000 4223.670 4469.380
    25.54 0.00020044 4989.000 4221.820 4486.770
    25.55 0.00020137 4966.000 4219.960 4502.020
    25.56 0.00020173 4957.000 4218.110 4510.770
    25.57 0.00020623 4849.000 4216.250 4510.150
    25.58 0.00021222 4712.000 4214.400 4497.450
    25.59 0.00021589 4632.000 4212.540 4475.440
    25.60 0.00021887 4569.000 4210.680 4450.990
    25.61 0.00022321 4480.000 4208.820 4429.920
    25.62 0.00022163 4512.000 4206.950 4415.980
    25.63 0.00022558 4433.000 4205.090 4410.990
    25.64 0.00022346 4475.000 4203.230 4415.170
    25.65 0.00022533 4438.000 4201.360 4420.980
    25.66 0.00022036 4538.000 4199.490 4439.190
    25.67 0.00022212 4502.000 4197.620 4459.950
    25.68 0.00021872 4572.000 4195.750 4479.380
    25.69 0.00021668 4615.000 4193.870 4493.710
    25.70 0.00021322 4690.000 4192.000 4499.130
    25.71 0.00021459 4660.000 4190.120 4495.080
    25.72 0.00021450 4662.000 4188.250 4484.710
    25.73 0.00020803 4807.000 4186.370 4472.290
    25.74 0.00020986 4765.000 4184.490 4461.330
    25.75 0.00021088 4742.000 4182.600 4454.670
    25.76 0.00021468 4658.000 4180.720 4454.740
    25.77 0.00021973 4551.000 4178.840 4468.210
    25.78 0.00021944 4557.000 4176.950 4497.720
    25.79 0.00022022 4541.000 4175.060 4537.310
    25.80 0.00021377 4678.000 4173.180 4613.700
    25.81 0.00021358 4682.000 4171.290 4713.480
    25.82 0.00021097 4740.000 4169.400 4831.720
    25.83 0.00020859 4794.000 4167.500 4958.910
    25.84 0.00020559 4864.000 4165.610 5081.350
    25.85 0.00020408 4900.000 4163.710 5181.540
    25.86 0.00020387 4905.000 4161.820 5241.970
    25.87 0.00020969 4769.000 4159.920 5246.680
    25.88 0.00020820 4803.000 4158.020 5191.270
    25.89 0.00021496 4652.000 4156.120 5093.700
    25.90 0.00021734 4601.000 4154.220 4985.620
    25.91 0.00022331 4478.000 4152.320 4892.730
    25.92 0.00022217 4501.000 4150.410 4830.530
    25.93 0.00022681 4409.000 4148.510 4805.590
    25.94 0.00022051 4535.000 4146.600 4817.870
    25.95 0.00022178 4509.000 4144.700 4859.620
    25.96 0.00022183 4508.000 4142.790 4920.090
    25.97 0.00021687 4611.000 4140.880 4983.610
    25.98 0.00021501 4651.000 4138.970 5032.850
    25.99 0.00021422 4668.000 4137.060 5051.560
    26.00 0.00021834 4580.000 4135.140 5026.550
    26.01 0.00021825 4582.000 4133.230 4952.360
    26.02 0.00021968 4552.000 4131.310 4854.490
    26.03 0.00022227 4499.000 4129.400 4753.710
    26.04 0.00022104 4524.000 4127.480 4666.490
    26.05 0.00021906 4565.000 4125.560 4603.030
    26.06 0.00021482 4655.000 4123.640 4570.050
    26.07 0.00021268 4702.000 4121.720 4572.360
    26.08 0.00021061 4748.000 4119.800 4613.980
    26.09 0.00019916 5021.000 4117.880 4699.710
    26.10 0.00019044 5251.000 4115.950 4833.720
    26.11 0.00018295 5466.000 4114.030 5019.700
    26.12 0.00017106 5846.000 4112.100 5259.020
    26.13 0.00016111 6207.000 4110.180 5548.510
    26.14 0.00015038 6650.000 4108.250 5878.270
    26.15 0.00014045 7120.000 4106.320 6231.090
    26.16 0.00013277 7532.000 4104.390 6580.480
    26.17 0.00012634 7915.000 4102.460 6894.700
    26.18 0.00012126 8247.000 4100.530 7148.440
    26.19 0.00012000 8333.000 4098.600 7312.190
    26.20 0.00012176 8213.000 4096.660 7352.960
    26.21 0.00012500 8000.000 4094.730 7237.690
    26.22 0.00013091 7639.000 4092.790 6998.190
    26.23 0.00013860 7215.000 4090.860 6682.220
    26.24 0.00015035 6651.000 4088.920 6316.000
    26.25 0.00016529 6050.000 4086.980 5933.640
    26.26 0.00017680 5656.000 4085.040 5574.390
    26.27 0.00018871 5299.000 4083.100 5263.610
    26.28 0.00020044 4989.000 4081.160 5010.650
    26.29 0.00020768 4815.000 4079.220 4814.050
    26.30 0.00021249 4706.000 4077.280 4666.300
    26.31 0.00022134 4518.000 4075.330 4557.600
    26.32 0.00022815 4383.000 4073.390 4478.140
    26.33 0.00022841 4378.000 4071.450 4419.940
    26.34 0.00023068 4335.000 4069.500 4375.970
    26.35 0.00023906 4183.000 4067.550 4344.490
    26.36 0.00023574 4242.000 4065.610 4324.900
    26.37 0.00024102 4149.000 4063.660 4315.340
    26.38 0.00023719 4216.000 4061.710 4318.410
    26.39 0.00023496 4256.000 4059.760 4336.900
    26.40 0.00023730 4214.000 4057.810 4373.940
    26.41 0.00023546 4247.000 4055.860 4433.470
    26.42 0.00022899 4367.000 4053.910 4517.620
    26.43 0.00022931 4361.000 4051.960 4626.490
    26.44 0.00023100 4329.000 4050.000 4756.570
    26.45 0.00022217 4501.000 4048.050 4899.940
    26.46 0.00021973 4551.000 4046.100 5043.630
    26.47 0.00021524 4646.000 4044.140 5170.510
    26.48 0.00021340 4686.000 4042.190 5258.940
    26.49 0.00021906 4565.000 4040.230 5290.870
    26.50 0.00021935 4559.000 4038.270 5248.200
    26.51 0.00022497 4445.000 4036.320 5131.370
    26.52 0.00022523 4440.000 4034.360 4974.340
    26.53 0.00022957 4356.000 4032.400 4811.070
    26.54 0.00023299 4292.000 4030.440 4660.940
    26.55 0.00023590 4239.000 4028.480 4535.280
    26.56 0.00023546 4247.000 4026.520 4440.160
    26.57 0.00023635 4231.000 4024.560 4373.880
    26.58 0.00023436 4267.000 4022.600 4336.160
    26.59 0.00023602 4237.000 4020.630 4324.420
    26.60 0.00023277 4296.000 4018.670 4335.490
    26.61 0.00022558 4433.000 4016.710 4365.870
    26.62 0.00021911 4564.000 4014.740 4411.450
    26.63 0.00020846 4797.000 4012.780 4467.110
    26.64 0.00020296 4927.000 4010.810 4525.950
    26.65 0.00019372 5162.000 4008.850 4577.700
    26.66 0.00018839 5308.000 4006.880 4617.420
    26.67 0.00018801 5319.000 4004.920 4634.780
    26.68 0.00019175 5215.000 4002.950 4620.770
    26.69 0.00019596 5103.000 4000.980 4578.040
    26.70 0.00020934 4777.000 3999.020 4517.520
    26.71 0.00021626 4624.000 3997.050 4449.640
    26.72 0.00022391 4466.000 3995.080 4383.750
    26.73 0.00023202 4310.000 3993.110 4325.570
    26.74 0.00023485 4258.000 3991.140 4277.360
    26.75 0.00023964 4173.000 3989.170 4238.690
    26.76 0.00024396 4099.000 3987.200 4207.870
    26.77 0.00024789 4034.000 3985.230 4183.080
    26.78 0.00024894 4017.000 3983.260 4162.250
    26.79 0.00024832 4027.000 3981.290 4143.870
    26.80 0.00025445 3930.000 3979.320 4127.730
    26.81 0.00025006 3999.000 3977.340 4112.140
    26.82 0.00025221 3965.000 3975.370 4099.880
    26.83 0.00025484 3924.000 3973.400 4088.820
    26.84 0.00026103 3831.000 3971.430 4078.340
    26.85 0.00025432 3932.000 3969.450 4068.150
    26.86 0.00025151 3976.000 3967.480 4053.070
    26.87 0.00025595 3907.000 3965.510 4045.200
    26.88 0.00025615 3904.000 3963.530 4038.360
    26.89 0.00025641 3900.000 3961.560 4030.050
    26.90 0.00025786 3878.000 3959.580 4026.150
    26.91 0.00025733 3886.000 3957.610 4023.730
    26.92 0.00025069 3989.000 3955.630 4022.920
    26.93 0.00024956 4007.000 3953.660 4024.030
    26.94 0.00024894 4017.000 3951.680 4027.690
    26.95 0.00024869 4021.000 3949.710 4035.580
    26.96 0.00024343 4108.000 3947.730 4048.100
    26.97 0.00024408 4097.000 3945.750 4068.260
    26.98 0.00023969 4172.000 3943.780 4098.760
    26.99 0.00022941 4359.000 3941.800 4143.340
    27.00 0.00023127 4324.000 3939.820 4205.460
    27.01 0.00021844 4578.000 3937.850 4288.040
    27.02 0.00020877 4790.000 3935.870 4392.560
    27.03 0.00020338 4917.000 3933.890 4517.940
    27.04 0.00019294 5183.000 3931.920 4659.660
    27.05 0.00018699 5348.000 3929.940 4808.970
    27.06 0.00017816 5613.000 3927.960 4953.190
    27.07 0.00017618 5676.000 3925.980 5076.800
    27.08 0.00017784 5623.000 3924.000 5161.320
    27.09 0.00018225 5487.000 3922.030 5193.030
    27.10 0.00018720 5342.000 3920.050 5171.010
    27.11 0.00019701 5076.000 3918.070 5092.440
    27.12 0.00020580 4859.000 3916.090 4971.790
    27.13 0.00021263 4703.000 3914.120 4837.300
    27.14 0.00021796 4588.000 3912.140 4712.070
    27.15 0.00022306 4483.000 3910.160 4609.400
    27.16 0.00022665 4412.000 3908.180 4532.300
    27.17 0.00023283 4295.000 3906.200 4488.110
    27.18 0.00023652 4228.000 3904.220 4470.350
    27.19 0.00023810 4200.000 3902.250 4473.890
    27.20 0.00023810 4200.000 3900.270 4491.040
    27.21 0.00024027 4162.000 3898.290 4516.330
    27.22 0.00024004 4166.000 3896.310 4545.160
    27.23 0.00023691 4221.000 3894.330 4574.710
    27.24 0.00023946 4176.000 3892.350 4611.600
    27.25 0.00023804 4201.000 3890.380 4662.800
    27.26 0.00023906 4183.000 3888.400 4729.730
    27.27 0.00023946 4176.000 3886.420 4807.470
    27.28 0.00023844 4194.000 3884.440 4885.380
    27.29 0.00024033 4161.000 3882.460 4948.650
    27.30 0.00023747 4211.000 3880.490 4981.280
    27.31 0.00023618 4234.000 3878.510 4969.560
    27.32 0.00023321 4288.000 3876.530 4900.140
    27.33 0.00023674 4224.000 3874.560 4789.130
    27.34 0.00023602 4237.000 3872.580 4660.280
    27.35 0.00023725 4215.000 3870.600 4534.800
    27.36 0.00023895 4185.000 3868.620 4421.080
    27.37 0.00023719 4216.000 3866.650 4323.550
    27.38 0.00023895 4185.000 3864.670 4242.140
    27.39 0.00024655 4056.000 3862.690 4173.410
    27.40 0.00025038 3994.000 3860.720 4116.740
    27.41 0.00025284 3955.000 3858.740 4070.970
    27.42 0.00025240 3962.000 3856.770 4034.730
    27.43 0.00025595 3907.000 3854.790 4006.260
    27.44 0.00025233 3963.000 3852.820 3983.860
    27.45 0.00025419 3934.000 3850.840 3966.540
    27.46 0.00026240 3811.000 3848.870 3953.200
    27.47 0.00025700 3891.000 3846.890 3943.300
    27.48 0.00025654 3898.000 3844.920 3936.120
    27.49 0.00025773 3880.000 3842.940 3931.740
    27.50 0.00026015 3844.000 3840.970 3930.870
    27.51 0.00025707 3890.000 3838.990 3933.090
    27.52 0.00025038 3994.000 3837.020 3939.880
    27.53 0.00024913 4014.000 3835.050 3952.190
    27.54 0.00025082 3987.000 3833.080 3971.100
    27.55 0.00024740 4042.000 3831.100 3997.480
    27.56 0.00023730 4214.000 3829.130 4031.770
    27.57 0.00022983 4351.000 3827.160 4074.880
    27.58 0.00022589 4427.000 3825.190 4122.790
    27.59 0.00022188 4507.000 3823.220 4174.620
    27.60 0.00021608 4628.000 3821.250 4227.150
    27.61 0.00021160 4726.000 3819.280 4276.600
    27.62 0.00020700 4831.000 3817.310 4319.220
    27.63 0.00021088 4742.000 3815.340 4351.660
    27.64 0.00020934 4777.000 3813.370 4372.610
    27.65 0.00021482 4655.000 3811.400 4387.170
    27.66 0.00021459 4660.000 3809.430 4401.820
    27.67 0.00021697 4609.000 3807.460 4419.150
    27.68 0.00021570 4636.000 3805.490 4436.900
    27.69 0.00021542 4642.000 3803.530 4449.140
    27.70 0.00022188 4507.000 3801.560 4448.360
    27.71 0.00022158 4513.000 3799.590 4427.080
    27.72 0.00022630 4419.000 3797.630 4378.550
    27.73 0.00023419 4270.000 3795.660 4310.450
    27.74 0.00023753 4210.000 3793.700 4233.490
    27.75 0.00024697 4049.000 3791.730 4156.370
    27.76 0.00025208 3967.000 3789.770 4087.700
    27.77 0.00025259 3959.000 3787.810 4029.610
    27.78 0.00025536 3916.000 3785.840 3981.370
    27.79 0.00026110 3830.000 3783.880 3946.030
    27.80 0.00026164 3822.000 3781.920 3920.600
    27.81 0.00026406 3787.000 3779.960 3904.630
    27.82 0.00026371 3792.000 3778.000 3894.880
    27.83 0.00025780 3879.000 3776.040 3891.640
    27.84 0.00026110 3830.000 3774.080 3894.480
    27.85 0.00025760 3882.000 3772.120 3903.540
    27.86 0.00025760 3882.000 3770.160 3919.980
    27.87 0.00025773 3880.000 3768.200 3943.060
    27.88 0.00025747 3884.000 3766.240 3973.810
    27.89 0.00025589 3908.000 3764.290 4012.110
    27.90 0.00025208 3967.000 3762.330 4056.050
    27.91 0.00024710 4047.000 3760.370 4106.090
    27.92 0.00024010 4165.000 3758.420 4158.310
    27.93 0.00023708 4218.000 3756.460 4208.160
    27.94 0.00024166 4138.000 3754.510 4249.780
    27.95 0.00023535 4249.000 3752.560 4277.310
    27.96 0.00023787 4204.000 3750.600 4284.740
    27.97 0.00023386 4276.000 3748.650 4268.720
    27.98 0.00024131 4144.000 3746.700 4235.880
    27.99 0.00024102 4149.000 3744.750 4191.810
    28.00 0.00024231 4127.000 3742.800 4147.960
    28.01 0.00024492 4083.000 3740.850 4103.980
    28.02 0.00025176 3972.000 3738.900 4065.710
    28.03 0.00025608 3905.000 3736.950 4036.020
    28.04 0.00025536 3916.000 3735.010 4018.370
    28.05 0.00025687 3893.000 3733.060 4013.600
    28.06 0.00025465 3927.000 3731.120 4020.920
    28.07 0.00024975 4004.000 3729.170 4039.530
    28.08 0.00025707 3890.000 3727.230 4066.100
    28.09 0.00024988 4002.000 3725.280 4097.890
    28.10 0.00024050 4158.000 3723.340 4130.770
    28.11 0.00023480 4259.000 3721.400 4162.210
    28.12 0.00023452 4264.000 3719.460 4189.820
    28.13 0.00022805 4385.000 3717.520 4210.350
    28.14 0.00023052 4338.000 3715.580 4220.540
    28.15 0.00022852 4376.000 3713.640 4217.380
    28.16 0.00023507 4254.000 3711.700 4199.540
    28.17 0.00023463 4262.000 3709.760 4176.270
    28.18 0.00023646 4229.000 3707.830 4158.010
    28.19 0.00023496 4256.000 3705.890 4152.420
    28.20 0.00023052 4338.000 3703.950 4163.850
    28.21 0.00022847 4377.000 3702.020 4193.970
    28.22 0.00022085 4528.000 3700.090 4242.340
    28.23 0.00021612 4627.000 3698.160 4306.990
    28.24 0.00021313 4692.000 3696.220 4384.750
    28.25 0.00020812 4805.000 3694.290 4471.500
    28.26 0.00020969 4769.000 3692.360 4562.650
    28.27 0.00021017 4758.000 3690.430 4656.290
    28.28 0.00020408 4900.000 3688.510 4748.420
    28.29 0.00020346 4915.000 3686.580 4833.160
    28.30 0.00019790 5053.000 3684.650 4910.200
    28.31 0.00019406 5153.000 3682.730 4975.700
    28.32 0.00018929 5283.000 3680.800 5020.690
    28.33 0.00018699 5348.000 3678.880 5033.250
    28.34 0.00019223 5202.000 3676.960 5001.200
    28.35 0.00020251 4938.000 3675.030 4908.770
    28.36 0.00021115 4736.000 3673.110 4768.520
    28.37 0.00021959 4554.000 3671.190 4606.670
    28.38 0.00022957 4356.000 3669.280 4446.810
    28.39 0.00023563 4244.000 3667.360 4302.900
    28.40 0.00024661 4055.000 3665.440 4181.330
    28.41 0.00025100 3984.000 3663.520 4085.290
    28.42 0.00025556 3913.000 3661.610 4013.550
    28.43 0.00025556 3913.000 3659.700 3965.550
    28.44 0.00025628 3902.000 3657.780 3937.560
    28.45 0.00025947 3854.000 3655.870 3929.000
    28.46 0.00025820 3873.000 3653.960 3939.580
    28.47 0.00025773 3880.000 3652.050 3970.050
    28.48 0.00025873 3865.000 3650.140 4021.930
    28.49 0.00025562 3912.000 3648.230 4096.810
    28.50 0.00025368 3942.000 3646.330 4195.560
    28.51 0.00024540 4075.000 3644.420 4317.350
    28.52 0.00024102 4149.000 3642.510 4458.940
    28.53 0.00023759 4209.000 3640.610 4613.900
    28.54 0.00022978 4352.000 3638.710 4772.510
    28.55 0.00022800 4386.000 3636.810 4922.210
    28.56 0.00022065 4532.000 3634.910 5049.620
    28.57 0.00021445 4663.000 3633.010 5137.380
    28.58 0.00021191 4719.000 3631.110 5178.960
    28.59 0.00021386 4676.000 3629.210 5177.930
    28.60 0.00021354 4683.000 3627.320 5133.200
    28.61 0.00021386 4676.000 3625.420 5053.960
    28.62 0.00021711 4606.000 3623.530 4956.520
    28.63 0.00021768 4594.000 3621.630 4851.310
    28.64 0.00022104 4524.000 3619.740 4743.250
    28.65 0.00022910 4365.000 3617.850 4628.840
    28.66 0.00023218 4307.000 3615.960 4514.580
    28.67 0.00023419 4270.000 3614.070 4411.920
    28.68 0.00023906 4183.000 3612.190 4331.350
    28.69 0.00023946 4176.000 3610.300 4279.360
    28.70 0.00023596 4238.000 3608.420 4259.330
    28.71 0.00023685 4222.000 3606.530 4270.350
    28.72 0.00023175 4315.000 3604.650 4309.400
    28.73 0.00022691 4407.000 3602.770 4371.240
    28.74 0.00021678 4613.000 3600.890 4448.530
    28.75 0.00021044 4752.000 3599.010 4532.240
    28.76 0.00020585 4858.000 3597.130 4612.130
    28.77 0.00019543 5117.000 3595.250 4677.310
    28.78 0.00019361 5165.000 3593.380 4721.900
    28.79 0.00019205 5207.000 3591.500 4740.910
    28.80 0.00019612 5099.000 3589.630 4730.820
    28.81 0.00019920 5020.000 3587.760 4686.980
    28.82 0.00020855 4795.000 3585.890 4611.150
    28.83 0.00021626 4624.000 3584.020 4517.070
    28.84 0.00022789 4388.000 3582.150 4416.490
    28.85 0.00023776 4206.000 3580.290 4315.140
    28.86 0.00024510 4080.000 3578.420 4216.470
    28.87 0.00025195 3969.000 3576.560 4120.280
    28.88 0.00026219 3814.000 3574.690 4031.710
    28.89 0.00026392 3789.000 3572.830 3954.460
    28.90 0.00026448 3781.000 3570.970 3890.170
    28.91 0.00027115 3688.000 3569.110 3838.320
    28.92 0.00027480 3639.000 3567.260 3797.850
    28.93 0.00026976 3707.000 3565.400 3767.230
    28.94 0.00027337 3658.000 3563.550 3744.960
    28.95 0.00026817 3729.000 3561.690 3729.270
    28.96 0.00026802 3731.000 3559.840 3719.770
    28.97 0.00026903 3717.000 3557.990 3715.180
    28.98 0.00026069 3836.000 3556.140 3713.820
    28.99 0.00025720 3888.000 3554.290 3717.390
    29.00 0.00024969 4005.000 3552.440 3724.590
    29.01 0.00024606 4064.000 3550.600 3735.540
    29.02 0.00024839 4026.000 3548.750 3750.460
    29.03 0.00024307 4114.000 3546.910 3770.460
    29.04 0.00023889 4186.000 3545.070 3792.210
    29.05 0.00023883 4187.000 3543.230 3824.380
    29.06 0.00023725 4215.000 3541.390 3865.000
    29.07 0.00023057 4337.000 3539.550 3917.430
    29.08 0.00022292 4486.000 3537.720 3983.980
    29.09 0.00022316 4481.000 3535.880 4065.760
    29.10 0.00021254 4705.000 3534.050 4162.650
    29.11 0.00020734 4823.000 3532.220 4273.240
    29.12 0.00020734 4823.000 3530.390 4394.760
    29.13 0.00020004 4999.000 3528.560 4521.970
    29.14 0.00019631 5094.000 3526.730 4651.130
    29.15 0.00019539 5118.000 3524.900 4778.640
    29.16 0.00019175 5215.000 3523.080 4897.340
    29.17 0.00018674 5355.000 3521.260 4995.880
    29.18 0.00018491 5408.000 3519.430 5069.780
    29.19 0.00018292 5467.000 3517.610 5115.190
    29.20 0.00018359 5447.000 3515.790 5125.540
    29.21 0.00018437 5424.000 3513.980 5087.430
    29.22 0.00018925 5284.000 3512.160 5000.050
    29.23 0.00019666 5085.000 3510.350 4874.250
    29.24 0.00020551 4866.000 3508.530 4720.520
    29.25 0.00021763 4595.000 3506.720 4560.620
    29.26 0.00022701 4405.000 3504.910 4415.810
    29.27 0.00023223 4306.000 3503.100 4298.250
    29.28 0.00023507 4254.000 3501.300 4219.560
    29.29 0.00024137 4143.000 3499.490 4180.840
    29.30 0.00024160 4139.000 3497.690 4179.320
    29.31 0.00023844 4194.000 3495.890 4215.640
    29.32 0.00023202 4310.000 3494.080 4281.130
    29.33 0.00022502 4444.000 3492.290 4366.700
    29.34 0.00022099 4525.000 3490.490 4461.040
    29.35 0.00021519 4647.000 3488.690 4549.390
    29.36 0.00021404 4672.000 3486.900 4620.970
    29.37 0.00021872 4572.000 3485.100 4661.810
    29.38 0.00022026 4540.000 3483.310 4658.520
    29.39 0.00022630 4419.000 3481.520 4608.350
    29.40 0.00023132 4323.000 3479.730 4526.670
    29.41 0.00023810 4200.000 3477.950 4428.950
    29.42 0.00023787 4204.000 3476.160 4327.600
    29.43 0.00024414 4096.000 3474.380 4231.820
    29.44 0.00024722 4045.000 3472.590 4145.860
    29.45 0.00024295 4116.000 3470.810 4071.910
    29.46 0.00024166 4138.000 3469.030 4009.250
    29.47 0.00024343 4108.000 3467.260 3955.950
    29.48 0.00024845 4025.000 3465.480 3907.480
    29.49 0.00024033 4161.000 3463.710 3859.500
    29.50 0.00024420 4095.000 3461.930 3811.790
    29.51 0.00024480 4085.000 3460.160 3767.290
    29.52 0.00025000 4000.000 3458.390 3726.010
    29.53 0.00025681 3894.000 3456.630 3692.020
    29.54 0.00025907 3860.000 3454.860 3664.760
    29.55 0.00026882 3720.000 3453.100 3644.910
    29.56 0.00027617 3621.000 3451.330 3632.940
    29.57 0.00027732 3606.000 3449.570 3628.380
    29.58 0.00028233 3542.000 3447.810 3632.720
    29.59 0.00028161 3551.000 3446.050 3644.990
    29.60 0.00028409 3520.000 3444.300 3664.550
    29.61 0.00028620 3494.000 3442.540 3690.260
    29.62 0.00027902 3584.000 3440.790 3720.320
    29.63 0.00028011 3570.000 3439.040 3752.240
    29.64 0.00027624 3620.000 3437.290 3782.790
    29.65 0.00027709 3609.000 3435.540 3808.290
    29.66 0.00027285 3665.000 3433.800 3825.240
    29.67 0.00027397 3650.000 3432.050 3829.870
    29.68 0.00027988 3573.000 3430.310 3819.930
    29.69 0.00028490 3510.000 3428.570 3799.820
    29.70 0.00027840 3592.000 3426.830 3773.480
    29.71 0.00028852 3466.000 3425.090 3745.340
    29.72 0.00028604 3496.000 3423.350 3718.450
    29.73 0.00029206 3424.000 3421.620 3697.480
    29.74 0.00029709 3366.000 3419.890 3686.750
    29.75 0.00029291 3414.000 3418.160 3689.610
    29.76 0.00028868 3464.000 3416.430 3708.180
    29.77 0.00028893 3461.000 3414.700 3743.900
    29.78 0.00029206 3424.000 3412.970 3796.480
    29.79 0.00028401 3521.000 3411.250 3864.250
    29.80 0.00028337 3529.000 3409.530 3943.760
    29.81 0.00027412 3648.000 3407.810 4029.660
    29.82 0.00027064 3695.000 3406.090 4114.740
    29.83 0.00026759 3737.000 3404.370 4190.340
    29.84 0.00026998 3704.000 3402.660 4246.870
    29.85 0.00026399 3788.000 3400.940 4277.100
    29.86 0.00026831 3727.000 3399.230 4272.450
    29.87 0.00027152 3683.000 3397.520 4235.020
    29.88 0.00027005 3703.000 3395.810 4173.530
    29.89 0.00027435 3645.000 3394.110 4105.990
    29.90 0.00027816 3595.000 3392.400 4043.840
    29.91 0.00027322 3660.000 3390.700 3993.660
    29.92 0.00027034 3699.000 3389.000 3956.690
    29.93 0.00026539 3768.000 3387.300 3934.740
    29.94 0.00026385 3790.000 3385.600 3923.200
    29.95 0.00026281 3805.000 3383.910 3915.950
    29.96 0.00026205 3816.000 3382.210 3911.340
    29.97 0.00026219 3814.000 3380.520 3905.740
    29.98 0.00026525 3770.000 3378.830 3899.360
    29.99 0.00026911 3716.000 3377.140 3891.070
    30.00 0.00027322 3660.000 3375.460 3881.730
    30.01 0.00027996 3572.000 3373.770 3875.050
    30.02 0.00027685 3612.000 3372.090 3873.350
    30.03 0.00028612 3495.000 3370.410 3876.470
    30.04 0.00028994 3449.000 3368.730 3881.960
    30.05 0.00029214 3423.000 3367.050 3885.930
    30.06 0.00029231 3421.000 3365.380 3883.620
    30.07 0.00029682 3369.000 3363.710 3870.200
    30.08 0.00029351 3407.000 3362.030 3845.180
    30.09 0.00029481 3392.000 3360.360 3808.680
    30.10 0.00029709 3366.000 3358.700 3762.450
    30.11 0.00029878 3347.000 3357.030 3716.240
    30.12 0.00029744 3362.000 3355.370 3672.310
    30.13 0.00029869 3348.000 3353.700 3634.340
    30.14 0.00029197 3425.000 3352.040 3606.070
    30.15 0.00029104 3436.000 3350.390 3588.520
    30.16 0.00028802 3472.000 3348.730 3583.310
    30.17 0.00028145 3553.000 3347.070 3590.950
    30.18 0.00027739 3605.000 3345.420 3612.120
    30.19 0.00027108 3689.000 3343.770 3647.430
    30.20 0.00026688 3747.000 3342.120 3697.290
    30.21 0.00025044 3993.000 3340.470 3761.080
    30.22 0.00024969 4005.000 3338.830 3839.100
    30.23 0.00024396 4099.000 3337.180 3928.950
    30.24 0.00024301 4115.000 3335.540 4026.470
    30.25 0.00023998 4167.000 3333.900 4127.790
    30.26 0.00023175 4315.000 3332.270 4228.170
    30.27 0.00022743 4397.000 3330.630 4320.580
    30.28 0.00022129 4519.000 3329.000 4394.840
    30.29 0.00022080 4529.000 3327.360 4441.670
    30.30 0.00021925 4561.000 3325.730 4450.820
    30.31 0.00021758 4596.000 3324.110 4413.020
    30.32 0.00021801 4587.000 3322.480 4340.720
    30.33 0.00021608 4628.000 3320.860 4249.380
    30.34 0.00022457 4453.000 3319.230 4150.380
    30.35 0.00023381 4277.000 3317.610 4049.630
    30.36 0.00024600 4065.000 3315.990 3948.840
    30.37 0.00026048 3839.000 3314.380 3853.060
    30.38 0.00027457 3642.000 3312.760 3768.740
    30.39 0.00027840 3592.000 3311.150 3699.500
    30.40 0.00028752 3478.000 3309.540 3647.350
    30.41 0.00029019 3446.000 3307.930 3613.010
    30.42 0.00028843 3467.000 3306.330 3595.680
    30.43 0.00028645 3491.000 3304.720 3594.370
    30.44 0.00028563 3501.000 3303.120 3607.310
    30.45 0.00027594 3624.000 3301.520 3633.130
    30.46 0.00027716 3608.000 3299.920 3670.010
    30.47 0.00027100 3690.000 3298.320 3711.230
    30.48 0.00027144 3684.000 3296.730 3753.670
    30.49 0.00026702 3745.000 3295.140 3791.870
    30.50 0.00026911 3716.000 3293.540 3819.970
    30.51 0.00027412 3648.000 3291.960 3832.580
    30.52 0.00027510 3635.000 3290.370 3825.230
    30.53 0.00027724 3607.000 3288.780 3792.790
    30.54 0.00028225 3543.000 3287.200 3741.970
    30.55 0.00028818 3470.000 3285.620 3682.960
    30.56 0.00030166 3315.000 3284.040 3623.960
    30.57 0.00030239 3307.000 3282.460 3570.210
    30.58 0.00030239 3307.000 3280.890 3523.370
    30.59 0.00030675 3260.000 3279.320 3487.360
    30.60 0.00029869 3348.000 3277.750 3460.910
    30.61 0.00031153 3210.000 3276.180 3445.050
    30.62 0.00030845 3242.000 3274.610 3439.940
    30.63 0.00030883 3238.000 3273.050 3445.720
    30.64 0.00031017 3224.000 3271.480 3463.070
    30.65 0.00030931 3233.000 3269.920 3492.780
    30.66 0.00030157 3316.000 3268.360 3535.870
    30.67 0.00029197 3425.000 3266.810 3591.810
    30.68 0.00028810 3471.000 3265.250 3660.210
    30.69 0.00028090 3560.000 3263.700 3738.160
    30.70 0.00027647 3617.000 3262.150 3822.930
    30.71 0.00026617 3757.000 3260.600 3907.610
    30.72 0.00025740 3885.000 3259.050 3984.600
    30.73 0.00025793 3877.000 3257.510 4046.990
    30.74 0.00026008 3845.000 3255.970 4084.740
    30.75 0.00026261 3808.000 3254.430 4090.880
    30.76 0.00027203 3676.000 3252.890 4064.000
    30.77 0.00027778 3600.000 3251.350 4002.450
    30.78 0.00028233 3542.000 3249.820 3915.830
    30.79 0.00028969 3452.000 3248.290 3819.160
    30.80 0.00029248 3419.000 3246.760 3723.700
    30.81 0.00029789 3357.000 3245.230 3637.430
    30.82 0.00030285 3302.000 3243.700 3562.680
    30.83 0.00030684 3259.000 3242.180 3501.390
    30.84 0.00031192 3206.000 3240.660 3452.170
    30.85 0.00030950 3231.000 3239.140 3414.010
    30.86 0.00031506 3174.000 3237.620 3384.800
    30.87 0.00032436 3083.000 3236.100 3362.660
    30.88 0.00031756 3149.000 3234.590 3345.860
    30.89 0.00032906 3039.000 3233.080 3333.010
    30.90 0.00032175 3108.000 3231.570 3323.040
    30.91 0.00032531 3074.000 3230.060 3316.310
    30.92 0.00031857 3139.000 3228.560 3310.030
    30.93 0.00032415 3085.000 3227.050 3305.030
    30.94 0.00031939 3131.000 3225.550 3301.150
    30.95 0.00032010 3124.000 3224.050 3298.390
    30.96 0.00032175 3108.000 3222.560 3296.870
    30.97 0.00032616 3066.000 3221.060 3296.820
    30.98 0.00031959 3129.000 3219.570 3298.300
    30.99 0.00033091 3022.000 3218.080 3302.550
    31.00 0.00032321 3094.000 3216.590 3309.860
    31.01 0.00031939 3131.000 3215.100 3320.530
    31.02 0.00031526 3172.000 3213.620 3335.330
    31.03 0.00032020 3123.000 3212.140 3354.670
    31.04 0.00031348 3190.000 3210.660 3375.980
    31.05 0.00030969 3229.000 3209.180 3404.440
    31.06 0.00030769 3250.000 3207.700 3436.530
    31.07 0.00029727 3364.000 3206.230 3471.060
    31.08 0.00028994 3449.000 3204.760 3506.310
    31.09 0.00027910 3583.000 3203.290 3540.340
    31.10 0.00025974 3850.000 3201.820 3570.340
    31.11 0.00025164 3974.000 3200.350 3596.690
    31.12 0.00023849 4193.000 3198.890 3616.340
    31.13 0.00022978 4352.000 3197.430 3630.110
    31.14 0.00023116 4326.000 3195.970 3643.510
    31.15 0.00022779 4390.000 3194.510 3661.680
    31.16 0.00022563 4432.000 3193.060 3688.270
    31.17 0.00022774 4391.000 3191.610 3725.570
    31.18 0.00022800 4386.000 3190.160 3774.500
    31.19 0.00022252 4494.000 3188.710 3834.770
    31.20 0.00021566 4637.000 3187.260 3905.580
    31.21 0.00021254 4705.000 3185.820 3985.640
    31.22 0.00021101 4739.000 3184.370 4071.830
    31.23 0.00020700 4831.000 3182.930 4164.180
    31.24 0.00020995 4763.000 3181.500 4265.330
    31.25 0.00021115 4736.000 3180.060 4375.540
    31.26 0.00021304 4694.000 3178.630 4490.850
    31.27 0.00021791 4589.000 3177.200 4600.300
    31.28 0.00021964 4553.000 3175.770 4699.450
    31.29 0.00022257 4493.000 3174.340 4776.290
    31.30 0.00023375 4278.000 3172.910 4818.380
    31.31 0.00023770 4207.000 3171.490 4814.390
    31.32 0.00024486 4084.000 3170.070 4752.220
    31.33 0.00025349 3945.000 3168.650 4628.950
    31.34 0.00025780 3879.000 3167.240 4470.450
    31.35 0.00027056 3696.000 3165.820 4304.180
    31.36 0.00028003 3571.000 3164.410 4150.500
    31.37 0.00028249 3540.000 3163.000 4021.150
    31.38 0.00028910 3459.000 3161.590 3921.480
    31.39 0.00028490 3510.000 3160.180 3852.610
    31.40 0.00028986 3450.000 3158.780 3812.800
    31.41 0.00027847 3591.000 3157.380 3798.570
    31.42 0.00028385 3523.000 3155.980 3805.380
    31.43 0.00027832 3593.000 3154.580 3828.300
    31.44 0.00027579 3626.000 3153.190 3862.650
    31.45 0.00026810 3730.000 3151.790 3905.700
    31.46 0.00025840 3870.000 3150.400 3950.620
    31.47 0.00025381 3940.000 3149.020 3996.920
    31.48 0.00024384 4101.000 3147.630 4048.700
    31.49 0.00023425 4269.000 3146.240 4107.750
    31.50 0.00022999 4348.000 3144.860 4175.080
    31.51 0.00022129 4519.000 3143.480 4246.190
    31.52 0.00021720 4604.000 3142.100 4317.430
    31.53 0.00021915 4563.000 3140.730 4382.440
    31.54 0.00021772 4593.000 3139.350 4436.490
    31.55 0.00022056 4534.000 3137.980 4479.710
    31.56 0.00022758 4394.000 3136.610 4511.930
    31.57 0.00022660 4413.000 3135.250 4534.280
    31.58 0.00022931 4361.000 3133.880 4551.210
    31.59 0.00022994 4349.000 3132.520 4565.290
    31.60 0.00023245 4302.000 3131.160 4574.120
    31.61 0.00023277 4296.000 3129.800 4571.230
    31.62 0.00023524 4251.000 3128.440 4547.640
    31.63 0.00024108 4148.000 3127.090 4497.400
    31.64 0.00024361 4105.000 3125.740 4415.970
    31.65 0.00024552 4073.000 3124.390 4309.740
    31.66 0.00024845 4025.000 3123.040 4197.120
    31.67 0.00025164 3974.000 3121.690 4095.820
    31.68 0.00025227 3964.000 3120.350 4019.180
    31.69 0.00024301 4115.000 3119.010 3973.090
    31.70 0.00023730 4214.000 3117.670 3960.540
    31.71 0.00022701 4405.000 3116.330 3980.070
    31.72 0.00021882 4570.000 3115.000 4027.050
    31.73 0.00020868 4792.000 3113.670 4094.060
    31.74 0.00019623 5096.000 3112.340 4172.100
    31.75 0.00018972 5271.000 3111.010 4248.330
    31.76 0.00018159 5507.000 3109.680 4311.210
    31.77 0.00018044 5542.000 3108.360 4349.600
    31.78 0.00018598 5377.000 3107.040 4354.390
    31.79 0.00019482 5133.000 3105.720 4312.800
    31.80 0.00020525 4872.000 3104.400 4234.740
    31.81 0.00021299 4695.000 3103.080 4138.620
    31.82 0.00021805 4586.000 3101.770 4039.750
    31.83 0.00023175 4315.000 3100.460 3947.110
    31.84 0.00023759 4209.000 3099.150 3864.160
    31.85 0.00024789 4034.000 3097.840 3790.100
    31.86 0.00025407 3936.000 3096.540 3722.790
    31.87 0.00026903 3717.000 3095.240 3658.330
    31.88 0.00027093 3691.000 3093.940 3592.980
    31.89 0.00027793 3598.000 3092.640 3530.350
    31.90 0.00028074 3562.000 3091.340 3472.600
    31.91 0.00028752 3478.000 3090.050 3421.450
    31.92 0.00029317 3411.000 3088.760 3377.990
    31.93 0.00029994 3334.000 3087.470 3342.380
    31.94 0.00029180 3427.000 3086.180 3314.250
    31.95 0.00029735 3363.000 3084.900 3293.370
    31.96 0.00029815 3354.000 3083.610 3279.250
    31.97 0.00029665 3371.000 3082.330 3271.580
    31.98 0.00030093 3323.000 3081.050 3269.830
    31.99 0.00030572 3271.000 3079.780 3275.640
    32.00 0.00029771 3359.000 3078.500 3288.500
    32.01 0.00030093 3323.000 3077.230 3308.860
    32.02 0.00030166 3315.000 3075.960 3336.390
    32.03 0.00029630 3375.000 3074.690 3372.440
    32.04 0.00029274 3416.000 3073.430 3415.970
    32.05 0.00029438 3397.000 3072.160 3465.920
    32.06 0.00028441 3516.000 3070.900 3520.470
    32.07 0.00028918 3458.000 3069.640 3576.610
    32.08 0.00028727 3481.000 3068.390 3626.910
    32.09 0.00028177 3549.000 3067.130 3676.050
    32.10 0.00027964 3576.000 3065.880 3715.960
    32.11 0.00027972 3575.000 3064.630 3743.510
    32.12 0.00028106 3558.000 3063.380 3755.440
    32.13 0.00028337 3529.000 3062.130 3749.210
    32.14 0.00028670 3488.000 3060.890 3719.240
    32.15 0.00029274 3416.000 3059.650 3667.630
    32.16 0.00029472 3393.000 3058.410 3604.980
    32.17 0.00029560 3383.000 3057.170 3541.780
    32.18 0.00029231 3421.000 3055.930 3485.920
    32.19 0.00029815 3354.000 3054.700 3442.850
    32.20 0.00030066 3326.000 3053.470 3416.610
    32.21 0.00029403 3401.000 3052.240 3409.200
    32.22 0.00029665 3371.000 3051.010 3422.130
    32.23 0.00028169 3550.000 3049.790 3459.020
    32.24 0.00027518 3634.000 3048.570 3519.740
    32.25 0.00026724 3742.000 3047.350 3604.040
    32.26 0.00025452 3929.000 3046.130 3710.280
    32.27 0.00024432 4093.000 3044.910 3834.930
    32.28 0.00023105 4328.000 3043.700 3972.150
    32.29 0.00022507 4443.000 3042.490 4114.030
    32.30 0.00021687 4611.000 3041.280 4249.620
    32.31 0.00021039 4753.000 3040.070 4368.960
    32.32 0.00020964 4770.000 3038.860 4460.160
    32.33 0.00020665 4839.000 3037.660 4513.250
    32.34 0.00020734 4823.000 3036.460 4517.600
    32.35 0.00021000 4762.000 3035.260 4469.260
    32.36 0.00021377 4678.000 3034.060 4389.800
    32.37 0.00021949 4556.000 3032.870 4302.120
    32.38 0.00022104 4524.000 3031.680 4221.690
    32.39 0.00021973 4551.000 3030.490 4156.060
    32.40 0.00022302 4484.000 3029.300 4107.100
    32.41 0.00022104 4524.000 3028.110 4068.800
    32.42 0.00022080 4529.000 3026.930 4038.950
    32.43 0.00022512 4442.000 3025.750 4010.460
    32.44 0.00023343 4284.000 3024.570 3974.450
    32.45 0.00023742 4212.000 3023.390 3928.160
    32.46 0.00024863 4022.000 3022.210 3876.830
    32.47 0.00025602 3906.000 3021.040 3828.180
    32.48 0.00026631 3755.000 3019.870 3790.850
    32.49 0.00026759 3737.000 3018.700 3770.690
    32.50 0.00027167 3681.000 3017.530 3770.580
    32.51 0.00026969 3708.000 3016.370 3791.030
    32.52 0.00026511 3772.000 3015.200 3828.630
    32.53 0.00026497 3774.000 3014.040 3879.640
    32.54 0.00026110 3830.000 3012.880 3938.220
    32.55 0.00026035 3841.000 3011.730 3997.460
    32.56 0.00025648 3899.000 3010.570 4047.410
    32.57 0.00025006 3999.000 3009.420 4088.180
    32.58 0.00024510 4080.000 3008.270 4108.900
    32.59 0.00024832 4027.000 3007.120 4112.610
    32.60 0.00024528 4077.000 3005.980 4103.940
    32.61 0.00024594 4066.000 3004.830 4085.150
    32.62 0.00025189 3970.000 3003.690 4056.260
    32.63 0.00025582 3909.000 3002.550 4015.280
    32.64 0.00026371 3792.000 3001.420 3956.280
    32.65 0.00026846 3725.000 3000.280 3883.420
    32.66 0.00027495 3637.000 2999.150 3808.990
    32.67 0.00029472 3393.000 2998.020 3741.220
    32.68 0.00029700 3367.000 2996.890 3685.250
    32.69 0.00030003 3333.000 2995.760 3642.540
    32.70 0.00029860 3349.000 2994.630 3611.810
    32.71 0.00030139 3318.000 2993.510 3590.170
    32.72 0.00029967 3337.000 2992.390 3573.870
    32.73 0.00029709 3366.000 2991.270 3559.280
    32.74 0.00029586 3380.000 2990.160 3541.300
    32.75 0.00029472 3393.000 2989.040 3517.870
    32.76 0.00028785 3474.000 2987.930 3491.500
    32.77 0.00028161 3551.000 2986.820 3465.330
    32.78 0.00028369 3525.000 2985.710 3440.100
    32.79 0.00028827 3469.000 2984.610 3416.230
    32.80 0.00029369 3405.000 2983.500 3392.550
    32.81 0.00029283 3415.000 2982.400 3367.260
    32.82 0.00030248 3306.000 2981.300 3340.490
    32.83 0.00031260 3199.000 2980.200 3312.280
    32.84 0.00031596 3165.000 2979.110 3282.990
    32.85 0.00032103 3115.000 2978.010 3252.760
    32.86 0.00032216 3104.000 2976.920 3222.360
    32.87 0.00033245 3008.000 2975.830 3192.880
    32.88 0.00032723 3056.000 2974.740 3166.140
    32.89 0.00033256 3007.000 2973.660 3143.250
    32.90 0.00033234 3009.000 2972.580 3123.700
    32.91 0.00033670 2970.000 2971.500 3107.960
    32.92 0.00032787 3050.000 2970.420 3094.170
    32.93 0.00032776 3051.000 2969.340 3085.620
    32.94 0.00032841 3045.000 2968.260 3080.370
    32.95 0.00032248 3101.000 2967.190 3078.810
    32.96 0.00032103 3115.000 2966.120 3080.020
    32.97 0.00031847 3140.000 2965.050 3084.620
    32.98 0.00031270 3198.000 2963.990 3093.080
    32.99 0.00031037 3222.000 2962.920 3105.290
    33.00 0.00031085 3217.000 2961.860 3121.620
    33.01 0.00030048 3328.000 2960.800 3142.200
    33.02 0.00030148 3317.000 2959.740 3166.980
    33.03 0.00029036 3444.000 2958.680 3195.520
    33.04 0.00028711 3483.000 2957.630 3226.740
    33.05 0.00028450 3515.000 2956.570 3258.830
    33.06 0.00028474 3512.000 2955.520 3289.420
    33.07 0.00028629 3493.000 2954.480 3315.550
    33.08 0.00028802 3472.000 2953.430 3334.330
    33.09 0.00028580 3499.000 2952.390 3343.260
    33.10 0.00029638 3374.000 2951.340 3340.180
    33.11 0.00030057 3327.000 2950.300 3321.800
    33.12 0.00031397 3185.000 2949.260 3292.100
    33.13 0.00031606 3164.000 2948.230 3253.090
    33.14 0.00032690 3059.000 2947.190 3218.160
    33.15 0.00032092 3116.000 2946.160 3186.450
    33.16 0.00032605 3067.000 2945.130 3159.510
    33.17 0.00033378 2996.000 2944.100 3137.820
    33.18 0.00033300 3003.000 2943.080 3121.070
    33.19 0.00033113 3020.000 2942.050 3108.430
    33.20 0.00033523 2983.000 2941.030 3098.810
    33.21 0.00033245 3008.000 2940.010 3091.020
    33.22 0.00033875 2952.000 2938.990 3084.090
    33.23 0.00033602 2976.000 2937.980 3075.380
    33.24 0.00033501 2985.000 2936.960 3067.630
    33.25 0.00033036 3027.000 2935.950 3059.780
    33.26 0.00033636 2973.000 2934.940 3054.250
    33.27 0.00033875 2952.000 2933.930 3051.780
    33.28 0.00033102 3021.000 2932.930 3053.560
    33.29 0.00032895 3040.000 2931.920 3060.700
    33.30 0.00032436 3083.000 2930.920 3074.250
    33.31 0.00032144 3111.000 2929.920 3095.140
    33.32 0.00031358 3189.000 2928.920 3124.040
    33.33 0.00031124 3213.000 2927.920 3161.220
    33.34 0.00030864 3240.000 2926.930 3206.100
    33.35 0.00029472 3393.000 2925.940 3258.040
    33.36 0.00028514 3507.000 2924.950 3313.480
    33.37 0.00028225 3543.000 2923.960 3372.790
    33.38 0.00027382 3652.000 2922.970 3430.850
    33.39 0.00027263 3668.000 2921.990 3483.620
    33.40 0.00027100 3690.000 2921.010 3527.090
    33.41 0.00026911 3716.000 2920.020 3558.240
    33.42 0.00026695 3746.000 2919.050 3574.890
    33.43 0.00027130 3686.000 2918.070 3570.710
    33.44 0.00027594 3624.000 2917.090 3555.840
    33.45 0.00027964 3576.000 2916.120 3537.320
    33.46 0.00027693 3611.000 2915.150 3523.510
    33.47 0.00026874 3721.000 2914.180 3519.890
    33.48 0.00027579 3626.000 2913.220 3528.640
    33.49 0.00026991 3705.000 2912.250 3548.700
    33.50 0.00026903 3717.000 2911.290 3577.150
    33.51 0.00026709 3744.000 2910.330 3609.330
    33.52 0.00025654 3898.000 2909.370 3639.580
    33.53 0.00025543 3915.000 2908.410 3661.380
    33.54 0.00025569 3911.000 2907.450 3670.000
    33.55 0.00025432 3932.000 2906.500 3660.290
    33.56 0.00025202 3968.000 2905.550 3630.890
    33.57 0.00026096 3832.000 2904.600 3588.090
    33.58 0.00026788 3733.000 2903.650 3539.360
    33.59 0.00027152 3683.000 2902.710 3490.910
    33.60 0.00027293 3664.000 2901.760 3448.280
    33.61 0.00027375 3653.000 2900.820 3415.670
    33.62 0.00027518 3634.000 2899.880 3394.230
    33.63 0.00027285 3665.000 2898.940 3383.250
    33.64 0.00027824 3594.000 2898.000 3381.040
    33.65 0.00026567 3764.000 2897.070 3384.240
    33.66 0.00026476 3777.000 2896.140 3389.970
    33.67 0.00027071 3694.000 2895.210 3394.780
    33.68 0.00027465 3641.000 2894.280 3396.390
    33.69 0.00027678 3613.000 2893.350 3390.980
    33.70 0.00028843 3467.000 2892.430 3379.460
    33.71 0.00028969 3452.000 2891.500 3367.710
    33.72 0.00029568 3382.000 2890.580 3361.470
    33.73 0.00030525 3276.000 2889.660 3364.960
    33.74 0.00030331 3297.000 2888.750 3380.330
    33.75 0.00030488 3280.000 2887.830 3407.970
    33.76 0.00030404 3289.000 2886.920 3446.870
    33.77 0.00029833 3352.000 2886.000 3494.770
    33.78 0.00030175 3314.000 2885.090 3548.360
    33.79 0.00030826 3244.000 2884.190 3603.660
    33.80 0.00030414 3288.000 2883.280 3656.410
    33.81 0.00030248 3306.000 2882.380 3701.940
    33.82 0.00030294 3301.000 2881.470 3733.210
    33.83 0.00029913 3343.000 2880.570 3752.650
    33.84 0.00029533 3386.000 2879.670 3762.230
    33.85 0.00029343 3408.000 2878.780 3762.860
    33.86 0.00030048 3328.000 2877.880 3753.450
    33.87 0.00029886 3346.000 2876.990 3730.920
    33.88 0.00030039 3329.000 2876.090 3690.170
    33.89 0.00029481 3392.000 2875.210 3634.730
    33.90 0.00029595 3379.000 2874.320 3570.270
    33.91 0.00030386 3291.000 2873.430 3499.180
    33.92 0.00030012 3332.000 2872.550 3426.690
    33.93 0.00029735 3363.000 2871.660 3355.980
    33.94 0.00030628 3265.000 2870.780 3290.020
    33.95 0.00030075 3325.000 2869.900 3231.000
    33.96 0.00030516 3277.000 2869.030 3180.280
    33.97 0.00030694 3258.000 2868.150 3138.160
    33.98 0.00030969 3229.000 2867.280 3104.300
    33.99 0.00031387 3186.000 2866.410 3077.800
    34.00 0.00031270 3198.000 2865.540 3058.340
    34.01 0.00032062 3119.000 2864.670 3043.060
    34.02 0.00032268 3099.000 2863.800 3031.630
    34.03 0.00032841 3045.000 2862.940 3023.510
    34.04 0.00032819 3047.000 2862.070 3016.480
    34.05 0.00033490 2986.000 2861.210 3010.530
    34.06 0.00034072 2935.000 2860.350 3004.620
    34.07 0.00033422 2992.000 2859.500 2998.130
    34.08 0.00033490 2986.000 2858.640 2990.200
    34.09 0.00033613 2975.000 2857.790 2981.020
    34.10 0.00033135 3018.000 2856.930 2971.450
    34.11 0.00034578 2892.000 2856.080 2962.400
    34.12 0.00034868 2868.000 2855.240 2954.730
    34.13 0.00033557 2980.000 2854.390 2948.750
    34.14 0.00033956 2945.000 2853.540 2945.060
    34.15 0.00034614 2889.000 2852.700 2944.100
    34.16 0.00033411 2993.000 2851.860 2946.350
    34.17 0.00034734 2879.000 2851.020 2952.280
    34.18 0.00034002 2941.000 2850.180 2962.460
    34.19 0.00033887 2951.000 2849.340 2977.120
    34.20 0.00034305 2915.000 2848.510 2996.550
    34.21 0.00033898 2950.000 2847.670 3021.360
    34.22 0.00032765 3052.000 2846.840 3050.490
    34.23 0.00032227 3103.000 2846.010 3083.510
    34.24 0.00031536 3171.000 2845.190 3117.870
    34.25 0.00030826 3244.000 2844.360 3155.960
    34.26 0.00030460 3283.000 2843.530 3193.220
    34.27 0.00030066 3326.000 2842.710 3228.240
    34.28 0.00030404 3289.000 2841.890 3259.180
    34.29 0.00030451 3284.000 2841.070 3283.800
    34.30 0.00030656 3262.000 2840.250 3299.630
    34.31 0.00031279 3197.000 2839.440 3306.950
    34.32 0.00029958 3338.000 2838.620 3309.120
    34.33 0.00031095 3216.000 2837.810 3308.230
    34.34 0.00030893 3237.000 2837.000 3307.150
    34.35 0.00030969 3229.000 2836.190 3305.770
    34.36 0.00030506 3278.000 2835.380 3304.790
    34.37 0.00029976 3336.000 2834.580 3301.080
    34.38 0.00029560 3383.000 2833.770 3294.560
    34.39 0.00029806 3355.000 2832.970 3281.020
    34.40 0.00029931 3341.000 2832.170 3260.720
    34.41 0.00029499 3390.000 2831.370 3237.020
    34.42 0.00029638 3374.000 2830.570 3210.990
    34.43 0.00029735 3363.000 2829.770 3185.280
    34.44 0.00029603 3378.000 2828.980 3162.520
    34.45 0.00029011 3447.000 2828.190 3144.350
    34.46 0.00029343 3408.000 2827.400 3131.250
    34.47 0.00029240 3420.000 2826.610 3122.700
    34.48 0.00029189 3426.000 2825.820 3117.550
    34.49 0.00028885 3462.000 2825.030 3113.870
    34.50 0.00028893 3461.000 2824.250 3108.880
    34.51 0.00029291 3414.000 2823.460 3103.080
    34.52 0.00030386 3291.000 2822.680 3093.060
    34.53 0.00030358 3294.000 2821.900 3079.170
    34.54 0.00032165 3109.000 2821.120 3062.690
    34.55 0.00031358 3189.000 2820.350 3044.150
    34.56 0.00031299 3195.000 2819.570 3025.690
    34.57 0.00031397 3185.000 2818.800 3009.350
    34.58 0.00031807 3144.000 2818.030 2996.320
    34.59 0.00032123 3113.000 2817.260 2987.820
    34.60 0.00032051 3120.000 2816.490 2984.670
    34.61 0.00030960 3230.000 2815.720 2987.540
    34.62 0.00031192 3206.000 2814.960 2997.160
    34.63 0.00030581 3270.000 2814.190 3012.840
    34.64 0.00030257 3305.000 2813.430 3037.730
    34.65 0.00030003 3333.000 2812.670 3071.080
    34.66 0.00029112 3435.000 2811.910 3112.810
    34.67 0.00028169 3550.000 2811.150 3162.660
    34.68 0.00028129 3555.000 2810.400 3220.020
    34.69 0.00027211 3675.000 2809.640 3281.920
    34.70 0.00026617 3757.000 2808.890 3348.840
    34.71 0.00025394 3938.000 2808.140 3415.560
    34.72 0.00024759 4039.000 2807.390 3477.630
    34.73 0.00023719 4216.000 2806.640 3529.290
    34.74 0.00023403 4273.000 2805.890 3567.010
    34.75 0.00023646 4229.000 2805.150 3586.030
    34.76 0.00023691 4221.000 2804.400 3579.270
    34.77 0.00024160 4139.000 2803.660 3549.740
    34.78 0.00024325 4111.000 2802.920 3504.050
    34.79 0.00025019 3997.000 2802.180 3451.320
    34.80 0.00025491 3923.000 2801.440 3400.910
    34.81 0.00026274 3806.000 2800.710 3359.510
    34.82 0.00026831 3727.000 2799.970 3332.120
    34.83 0.00027049 3697.000 2799.240 3321.820
    34.84 0.00026617 3757.000 2798.510 3330.530
    34.85 0.00026469 3778.000 2797.780 3358.330
    34.86 0.00026089 3833.000 2797.050 3405.060
    34.87 0.00025523 3918.000 2796.320 3468.890
    34.88 0.00025000 4000.000 2795.590 3548.480
    34.89 0.00024378 4102.000 2794.870 3640.560
    34.90 0.00023804 4201.000 2794.150 3740.250
    34.91 0.00022671 4411.000 2793.430 3840.860
    34.92 0.00021730 4602.000 2792.710 3934.520
    34.93 0.00020995 4763.000 2791.990 4012.750
    34.94 0.00021191 4719.000 2791.270 4067.660
    34.95 0.00021608 4628.000 2790.550 4089.490
    34.96 0.00021959 4554.000 2789.840 4070.600
    34.97 0.00022533 4438.000 2789.130 4018.210
    34.98 0.00022962 4355.000 2788.420 3940.480
    34.99 0.00023753 4210.000 2787.710 3844.550
    35.00 0.00024546 4074.000 2787.000 3743.230
    35.01 0.00025974 3850.000 2786.290 3647.600
    35.02 0.00026810 3730.000 2785.590 3565.480
    35.03 0.00026983 3706.000 2784.880 3501.420
    35.04 0.00026903 3717.000 2784.180 3457.480
    35.05 0.00027064 3695.000 2783.480 3434.250
    35.06 0.00026413 3786.000 2782.780 3431.380
    35.07 0.00027086 3692.000 2782.080 3448.100
    35.08 0.00027181 3679.000 2781.380 3482.350
    35.09 0.00026199 3817.000 2780.690 3533.390
    35.10 0.00025504 3921.000 2779.990 3601.100
    35.11 0.00025050 3992.000 2779.300 3684.640
    35.12 0.00024414 4096.000 2778.610 3780.880
    35.13 0.00023918 4181.000 2777.920 3887.310
    35.14 0.00023491 4257.000 2777.230 3997.670
    35.15 0.00023175 4315.000 2776.540 4105.920
    35.16 0.00023299 4292.000 2775.860 4206.080
    35.17 0.00023052 4338.000 2775.170 4289.500
    35.18 0.00022878 4371.000 2774.490 4351.640
    35.19 0.00023004 4347.000 2773.810 4391.590
    35.20 0.00023579 4241.000 2773.130 4411.020
    35.21 0.00023866 4190.000 2772.450 4405.610
    35.22 0.00024492 4083.000 2771.770 4374.730
    35.23 0.00024337 4109.000 2771.090 4326.590
    35.24 0.00024832 4027.000 2770.420 4265.130
    35.25 0.00025310 3951.000 2769.740 4191.390
    35.26 0.00025840 3870.000 2769.070 4107.320
    35.27 0.00026903 3717.000 2768.400 4012.620
    35.28 0.00027427 3646.000 2767.730 3904.850
    35.29 0.00028137 3554.000 2767.060 3785.790
    35.30 0.00029682 3369.000 2766.400 3664.720
    35.31 0.00030404 3289.000 2765.730 3550.250
    35.32 0.00030276 3303.000 2765.070 3448.640
    35.33 0.00030675 3260.000 2764.400 3363.040
    35.34 0.00031526 3172.000 2763.740 3294.770
    35.35 0.00030998 3226.000 2763.080 3243.310
    35.36 0.00031279 3197.000 2762.420 3208.580
    35.37 0.00031299 3195.000 2761.760 3188.810
    35.38 0.00031898 3135.000 2761.110 3182.060
    35.39 0.00030845 3242.000 2760.450 3186.910
    35.40 0.00031095 3216.000 2759.800 3201.080
    35.41 0.00030276 3303.000 2759.140 3222.130
    35.42 0.00030048 3328.000 2758.490 3247.740
    35.43 0.00029464 3394.000 2757.840 3275.530
    35.44 0.00029138 3432.000 2757.190 3303.080
    35.45 0.00028233 3542.000 2756.540 3326.890
    35.46 0.00027263 3668.000 2755.900 3345.560
    35.47 0.00026860 3723.000 2755.250 3359.400
    35.48 0.00026774 3735.000 2754.610 3368.320
    35.49 0.00026483 3776.000 2753.960 3371.620
    35.50 0.00026137 3826.000 2753.320 3369.020
    35.51 0.00026144 3825.000 2752.680 3359.390
    35.52 0.00026212 3815.000 2752.040 3342.030
    35.53 0.00026802 3731.000 2751.410 3319.060
    35.54 0.00026385 3790.000 2750.770 3291.820
    35.55 0.00027115 3688.000 2750.130 3260.590
    35.56 0.00027435 3645.000 2749.500 3226.960
    35.57 0.00027701 3610.000 2748.870 3192.650
    35.58 0.00027917 3582.000 2748.230 3158.760
    35.59 0.00029533 3386.000 2747.600 3125.560
    35.60 0.00030395 3290.000 2746.970 3090.720
    35.61 0.00031377 3187.000 2746.340 3058.320
    35.62 0.00031867 3138.000 2745.720 3027.980
    35.63 0.00032082 3117.000 2745.090 3002.560
    35.64 0.00032321 3094.000 2744.470 2982.730
    35.65 0.00033014 3029.000 2743.840 2969.700
    35.66 0.00032982 3032.000 2743.220 2964.220
    35.67 0.00033091 3022.000 2742.600 2966.920
    35.68 0.00033772 2961.000 2741.980 2978.340
    35.69 0.00033047 3026.000 2741.360 2998.930
    35.70 0.00032436 3083.000 2740.740 3028.730
    35.71 0.00031656 3159.000 2740.130 3068.160
    35.72 0.00031456 3179.000 2739.510 3116.590
    35.73 0.00029612 3377.000 2738.900 3173.020
    35.74 0.00028818 3470.000 2738.280 3235.830
    35.75 0.00027724 3607.000 2737.670 3302.680
    35.76 0.00026582 3762.000 2737.060 3370.570
    35.77 0.00025556 3913.000 2736.450 3436.220
    35.78 0.00024594 4066.000 2735.840 3494.450
    35.79 0.00023618 4234.000 2735.230 3540.640
    35.80 0.00023552 4246.000 2734.630 3570.620
    35.81 0.00023563 4244.000 2734.020 3588.380
    35.82 0.00024172 4137.000 2733.420 3588.710
    35.83 0.00024752 4040.000 2732.810 3567.410
    35.84 0.00025806 3875.000 2732.210 3527.400
    35.85 0.00026511 3772.000 2731.610 3471.950
    35.86 0.00027640 3618.000 2731.010 3407.440
    35.87 0.00028209 3545.000 2730.410 3339.140
    35.88 0.00029146 3431.000 2729.810 3268.800
    35.89 0.00030525 3276.000 2729.220 3199.580
    35.90 0.00030874 3239.000 2728.620 3134.590
    35.91 0.00031616 3163.000 2728.030 3076.170
    35.92 0.00032321 3094.000 2727.430 3025.510
    35.93 0.00032373 3089.000 2726.840 2982.310
    35.94 0.00033659 2971.000 2726.250 2947.090
    35.95 0.00033818 2957.000 2725.660 2918.720
    35.96 0.00033967 2944.000 2725.070 2896.450
    35.97 0.00034153 2928.000 2724.480 2879.570
    35.98 0.00033967 2944.000 2723.900 2867.540
    35.99 0.00033535 2982.000 2723.310 2859.780
    36.00 0.00033512 2984.000 2722.720 2856.700
    36.01 0.00033490 2986.000 2722.140 2858.220
    36.02 0.00033190 3013.000 2721.560 2863.400
    36.03 0.00032992 3031.000 2720.970 2875.150
    36.04 0.00032383 3088.000 2720.390 2893.570
    36.05 0.00031847 3140.000 2719.810 2918.970
    36.06 0.00031546 3170.000 2719.230 2949.670
    36.07 0.00030414 3288.000 2718.660 2990.460
    36.08 0.00030066 3326.000 2718.080 3038.830
    36.09 0.00029146 3431.000 2717.500 3093.350
    36.10 0.00028121 3556.000 2716.930 3153.470
    36.11 0.00027270 3667.000 2716.350 3216.350
    36.12 0.00026103 3831.000 2715.780 3278.530
    36.13 0.00025981 3849.000 2715.210 3335.060
    36.14 0.00025145 3977.000 2714.640 3385.040
    36.15 0.00025189 3970.000 2714.070 3422.000
    36.16 0.00025000 4000.000 2713.500 3442.140
    36.17 0.00025840 3870.000 2712.930 3442.240
    36.18 0.00025974 3850.000 2712.360 3418.170
    36.19 0.00027533 3632.000 2711.800 3372.920
    36.20 0.00027809 3596.000 2711.230 3313.100
    36.21 0.00029002 3448.000 2710.670 3245.400
    36.22 0.00030340 3296.000 2710.100 3176.550
    36.23 0.00030921 3234.000 2709.540 3111.670
    36.24 0.00031817 3143.000 2708.980 3053.530
    36.25 0.00032383 3088.000 2708.420 3003.810
    36.26 0.00032701 3058.000 2707.860 2963.040
    36.27 0.00032873 3042.000 2707.300 2930.760
    36.28 0.00033311 3002.000 2706.740 2906.440
    36.29 0.00033146 3017.000 2706.180 2889.430
    36.30 0.00033289 3004.000 2705.630 2878.600
    36.31 0.00033179 3014.000 2705.070 2873.370
    36.32 0.00033333 3000.000 2704.520 2871.510
    36.33 0.00033829 2956.000 2703.970 2872.730
    36.34 0.00033490 2986.000 2703.410 2876.090
    36.35 0.00032373 3089.000 2702.860 2881.020
    36.36 0.00032321 3094.000 2702.310 2886.280
    36.37 0.00032499 3077.000 2701.760 2891.310
    36.38 0.00032041 3121.000 2701.210 2896.450
    36.39 0.00033047 3026.000 2700.660 2900.180
    36.40 0.00032258 3100.000 2700.120 2901.800
    36.41 0.00032510 3076.000 2699.570 2903.500
    36.42 0.00032520 3075.000 2699.020 2906.050
    36.43 0.00033311 3002.000 2698.480 2910.310
    36.44 0.00032478 3079.000 2697.940 2916.750
    36.45 0.00033322 3001.000 2697.390 2925.410
    36.46 0.00032916 3038.000 2696.850 2936.020
    36.47 0.00032787 3050.000 2696.310 2948.870
    36.48 0.00032982 3032.000 2695.770 2962.830
    36.49 0.00032744 3054.000 2695.230 2977.580
    36.50 0.00032895 3040.000 2694.690 2992.490
    36.51 0.00033223 3010.000 2694.150 3006.700
    36.52 0.00033389 2995.000 2693.610 3019.110
    36.53 0.00033025 3028.000 2693.080 3031.210
    36.54 0.00032916 3038.000 2692.540 3044.690
    36.55 0.00032744 3054.000 2692.010 3060.450
    36.56 0.00032852 3044.000 2691.470 3078.370
    36.57 0.00032123 3113.000 2690.940 3097.500
    36.58 0.00031536 3171.000 2690.410 3115.880
    36.59 0.00031192 3206.000 2689.880 3131.270
    36.60 0.00031133 3212.000 2689.350 3141.520
    36.61 0.00031827 3142.000 2688.820 3145.340
    36.62 0.00031756 3149.000 2688.290 3140.630
    36.63 0.00032373 3089.000 2687.760 3126.140
    36.64 0.00032531 3074.000 2687.230 3103.050
    36.65 0.00032776 3051.000 2686.700 3077.450
    36.66 0.00033256 3007.000 2686.180 3053.700
    36.67 0.00033727 2965.000 2685.650 3035.410
    36.68 0.00034305 2915.000 2685.130 3024.860
    36.69 0.00034247 2920.000 2684.600 3022.160
    36.70 0.00034188 2925.000 2684.080 3028.170
    36.71 0.00033772 2961.000 2683.560 3043.160
    36.72 0.00034507 2898.000 2683.030 3064.620
    36.73 0.00034376 2909.000 2682.510 3090.490
    36.74 0.00034317 2914.000 2681.990 3117.610
    36.75 0.00033512 2984.000 2681.470 3144.510
    36.76 0.00034188 2925.000 2680.960 3167.920
    36.77 0.00034459 2902.000 2680.440 3184.750
    36.78 0.00034200 2924.000 2679.920 3191.850
    36.79 0.00034518 2897.000 2679.400 3186.890
    36.80 0.00034106 2932.000 2678.890 3171.730
    36.81 0.00035063 2852.000 2678.370 3149.810
    36.82 0.00034459 2902.000 2677.860 3122.890
    36.83 0.00034965 2860.000 2677.340 3093.490
    36.84 0.00034953 2861.000 2676.830 3063.860
    36.85 0.00035348 2829.000 2676.320 3035.390
    36.86 0.00035236 2838.000 2675.810 3008.720
    36.87 0.00035224 2839.000 2675.290 2983.490
    36.88 0.00035361 2828.000 2674.780 2958.740
    36.89 0.00036049 2774.000 2674.270 2934.550
    36.90 0.00035971 2780.000 2673.760 2911.580
    36.91 0.00035499 2817.000 2673.260 2890.260
    36.92 0.00035613 2808.000 2672.750 2870.670
    36.93 0.00036403 2747.000 2672.240 2852.370
    36.94 0.00036284 2756.000 2671.730 2835.440
    36.95 0.00036684 2726.000 2671.230 2820.190
    36.96 0.00035958 2781.000 2670.720 2806.800
    36.97 0.00035791 2794.000 2670.220 2795.430
    36.98 0.00035063 2852.000 2669.710 2785.960
    36.99 0.00035373 2827.000 2669.210 2778.240
    37.00 0.00035676 2803.000 2668.710 2772.300
    37.01 0.00035765 2796.000 2668.210 2767.340
    37.02 0.00035945 2782.000 2667.700 2763.690
    37.03 0.00035486 2818.000 2667.200 2760.950
    37.04 0.00034928 2863.000 2666.700 2759.370
    37.05 0.00034916 2864.000 2666.200 2757.180
    37.06 0.00036101 2770.000 2665.700 2758.370
    37.07 0.00034722 2880.000 2665.210 2760.790
    37.08 0.00034977 2859.000 2664.710 2765.860
    37.09 0.00034235 2921.000 2664.210 2773.620
    37.10 0.00034602 2890.000 2663.710 2784.680
    37.11 0.00033135 3018.000 2663.220 2799.850
    37.12 0.00033478 2987.000 2662.720 2820.100
    37.13 0.00032425 3084.000 2662.230 2846.670
    37.14 0.00031556 3169.000 2661.730 2880.990
    37.15 0.00030807 3246.000 2661.240 2924.830
    37.16 0.00030202 3311.000 2660.750 2980.080
    37.17 0.00029674 3370.000 2660.250 3048.790
    37.18 0.00028233 3542.000 2659.760 3132.970
    37.19 0.00027397 3650.000 2659.270 3234.390
    37.20 0.00026497 3774.000 2658.780 3354.050
    37.21 0.00025826 3872.000 2658.290 3491.820
    37.22 0.00024691 4050.000 2657.800 3647.350
    37.23 0.00023838 4195.000 2657.310 3818.730
    37.24 0.00023234 4304.000 2656.820 4001.970
    37.25 0.00021730 4602.000 2656.330 4190.340
    37.26 0.00021039 4753.000 2655.840 4374.930
    37.27 0.00019968 5008.000 2655.360 4546.490
    37.28 0.00019689 5079.000 2654.870 4694.440
    37.29 0.00019608 5100.000 2654.380 4808.680
    37.30 0.00019786 5054.000 2653.900 4880.770
    37.31 0.00020568 4862.000 2653.410 4901.740
    37.32 0.00021944 4557.000 2652.930 4860.040
    37.33 0.00023180 4314.000 2652.440 4755.780
    37.34 0.00023343 4284.000 2651.960 4605.050
    37.35 0.00024313 4113.000 2651.480 4431.340
    37.36 0.00025227 3964.000 2650.990 4254.180
    37.37 0.00025394 3938.000 2650.510 4086.890
    37.38 0.00026042 3840.000 2650.030 3936.010
    37.39 0.00026178 3820.000 2649.550 3803.720
    37.40 0.00026575 3763.000 2649.070 3689.550
    37.41 0.00026932 3713.000 2648.590 3591.170
    37.42 0.00026553 3766.000 2648.110 3507.920
    37.43 0.00026853 3724.000 2647.630 3439.070
    37.44 0.00026889 3719.000 2647.150 3383.290
    37.45 0.00027167 3681.000 2646.670 3339.350
    37.46 0.00026567 3764.000 2646.190 3305.540
    37.47 0.00027382 3652.000 2645.710 3279.620
    37.48 0.00028169 3550.000 2645.240 3259.670
    37.49 0.00028003 3571.000 2644.760 3242.830
    37.50 0.00028612 3495.000 2644.280 3226.160
    37.51 0.00029577 3381.000 2643.810 3210.860
    37.52 0.00030562 3272.000 2643.330 3195.610
    37.53 0.00030893 3237.000 2642.860 3181.490
    37.54 0.00031496 3175.000 2642.380 3168.980
    37.55 0.00031786 3146.000 2641.910 3158.940
    37.56 0.00032103 3115.000 2641.430 3151.630
    37.57 0.00031786 3146.000 2640.960 3146.580
    37.58 0.00032165 3109.000 2640.490 3142.820
    37.59 0.00032144 3111.000 2640.020 3139.010
    37.60 0.00032510 3076.000 2639.540 3132.860
    37.61 0.00032690 3059.000 2639.070 3124.190
    37.62 0.00032992 3031.000 2638.600 3113.970
    37.63 0.00033014 3029.000 2638.130 3103.400
    37.64 0.00033091 3022.000 2637.660 3092.220
    37.65 0.00033212 3011.000 2637.190 3081.630
    37.66 0.00034388 2908.000 2636.720 3074.420
    37.67 0.00033829 2956.000 2636.250 3072.440
    37.68 0.00033445 2990.000 2635.780 3078.650
    37.69 0.00033456 2989.000 2635.310 3093.680
    37.70 0.00033113 3020.000 2634.840 3116.800
    37.71 0.00033069 3024.000 2634.380 3146.670
    37.72 0.00033113 3020.000 2633.910 3182.680
    37.73 0.00031990 3126.000 2633.440 3221.920
    37.74 0.00031309 3194.000 2632.970 3262.020
    37.75 0.00031486 3176.000 2632.510 3299.380
    37.76 0.00031417 3183.000 2632.040 3330.640
    37.77 0.00032154 3110.000 2631.580 3352.940
    37.78 0.00032144 3111.000 2631.110 3363.890
    37.79 0.00032041 3121.000 2630.640 3359.640
    37.80 0.00031616 3163.000 2630.180 3340.740
    37.81 0.00032626 3065.000 2629.720 3312.440
    37.82 0.00033367 2997.000 2629.250 3279.130
    37.83 0.00033990 2942.000 2628.790 3244.770
    37.84 0.00034247 2920.000 2628.320 3210.940
    37.85 0.00033568 2979.000 2627.860 3177.160
    37.86 0.00033356 2998.000 2627.400 3144.110
    37.87 0.00034566 2893.000 2626.940 3112.890
    37.88 0.00034258 2919.000 2626.470 3084.260
    37.89 0.00035613 2808.000 2626.010 3058.570
    37.90 0.00035765 2796.000 2625.550 3035.040
    37.91 0.00035125 2847.000 2625.090 3013.670
    37.92 0.00035894 2786.000 2624.630 2994.770
    37.93 0.00036166 2765.000 2624.170 2979.050
    37.94 0.00035162 2844.000 2623.710 2967.840
    37.95 0.00035920 2784.000 2623.240 2961.940
    37.96 0.00036298 2755.000 2622.780 2961.880
    37.97 0.00035311 2832.000 2622.330 2967.270
    37.98 0.00034880 2867.000 2621.870 2977.340
    37.99 0.00035348 2829.000 2621.410 2990.850
    38.00 0.00034783 2875.000 2620.950 3005.630
    38.01 0.00035063 2852.000 2620.490 3020.050
    38.02 0.00035249 2837.000 2620.030 3031.890
    38.03 0.00034106 2932.000 2619.570 3039.380
    38.04 0.00035137 2846.000 2619.110 3040.640
    38.05 0.00034904 2865.000 2618.660 3032.330
    38.06 0.00035088 2850.000 2618.200 3015.470
    38.07 0.00034807 2873.000 2617.740 2992.790
    38.08 0.00035702 2801.000 2617.290 2966.870
    38.09 0.00035920 2784.000 2616.830 2939.600
    38.10 0.00036140 2767.000 2616.370 2911.870
    38.11 0.00036364 2750.000 2615.920 2883.590
    38.12 0.00037189 2689.000 2615.460 2855.680
    38.13 0.00037411 2673.000 2615.010 2829.360
    38.14 0.00038300 2611.000 2614.550 2805.610
    38.15 0.00037439 2671.000 2614.090 2784.730
    38.16 0.00037509 2666.000 2613.640 2767.480
    38.17 0.00037908 2638.000 2613.190 2753.540
    38.18 0.00037369 2676.000 2612.730 2742.170
    38.19 0.00037693 2653.000 2612.280 2734.020
    38.20 0.00037425 2672.000 2611.820 2728.310
    38.21 0.00037327 2679.000 2611.370 2723.850
    38.22 0.00038052 2628.000 2610.910 2718.820
    38.23 0.00038168 2620.000 2610.460 2715.900
    38.24 0.00037523 2665.000 2610.010 2717.340
    38.25 0.00038300 2611.000 2609.550 2720.120
    38.26 0.00038008 2631.000 2609.100 2724.190
    38.27 0.00037439 2671.000 2608.650 2729.550
    38.28 0.00037286 2682.000 2608.200 2736.090
    38.29 0.00037078 2697.000 2607.740 2744.030
    38.30 0.00036724 2723.000 2607.290 2753.240
    38.31 0.00036805 2717.000 2606.840 2765.340
    38.32 0.00036337 2752.000 2606.390 2780.130
    38.33 0.00035945 2782.000 2605.930 2797.130
    38.34 0.00035727 2799.000 2605.480 2816.430
    38.35 0.00035727 2799.000 2605.030 2837.050
    38.36 0.00035625 2807.000 2604.580 2858.180
    38.37 0.00035562 2812.000 2604.130 2878.730
    38.38 0.00036166 2765.000 2603.680 2897.540
    38.39 0.00035537 2814.000 2603.230 2913.240
    38.40 0.00035236 2838.000 2602.780 2923.840
    38.41 0.00035014 2856.000 2602.330 2929.240
    38.42 0.00034928 2863.000 2601.880 2929.560
    38.43 0.00035524 2815.000 2601.430 2925.000
    38.44 0.00035663 2804.000 2600.980 2917.340
    38.45 0.00035676 2803.000 2600.520 2906.330
    38.46 0.00036114 2769.000 2600.070 2892.540
    38.47 0.00036590 2733.000 2599.620 2876.560
    38.48 0.00036603 2732.000 2599.180 2858.280
    38.49 0.00037523 2665.000 2598.730 2837.830
    38.50 0.00037622 2658.000 2598.280 2816.280
    38.51 0.00036982 2704.000 2597.830 2796.100
    38.52 0.00037355 2677.000 2597.380 2777.840
    38.53 0.00037736 2650.000 2596.930 2762.100
    38.54 0.00037779 2647.000 2596.480 2749.040
    38.55 0.00038580 2592.000 2596.030 2738.120
    38.56 0.00038521 2596.000 2595.580 2730.090
    38.57 0.00038388 2605.000 2595.130 2724.220
    38.58 0.00037078 2697.000 2594.680 2720.440
    38.59 0.00037779 2647.000 2594.240 2718.310
    38.60 0.00037258 2684.000 2593.790 2717.780
    38.61 0.00037864 2641.000 2593.340 2719.200
    38.62 0.00036914 2709.000 2592.890 2723.370
    38.63 0.00036101 2770.000 2592.440 2730.980
    38.64 0.00036738 2722.000 2592.000 2742.780
    38.65 0.00036206 2762.000 2591.550 2759.440
    38.66 0.00035638 2806.000 2591.100 2781.710
    38.67 0.00036245 2759.000 2590.650 2810.070
    38.68 0.00036617 2731.000 2590.200 2845.380
    38.69 0.00036684 2726.000 2589.760 2887.260
    38.70 0.00035971 2780.000 2589.310 2935.310
    38.71 0.00035881 2787.000 2588.860 2991.660
    38.72 0.00034734 2879.000 2588.410 3054.300
    38.73 0.00034037 2938.000 2587.970 3121.900
    38.74 0.00033378 2996.000 2587.520 3192.640
    38.75 0.00033647 2972.000 2587.070 3263.750
    38.76 0.00032062 3119.000 2586.620 3332.710
    38.77 0.00031949 3130.000 2586.180 3397.020
    38.78 0.00031270 3198.000 2585.730 3452.060
    38.79 0.00030722 3255.000 2585.280 3495.570
    38.80 0.00031162 3209.000 2584.830 3525.190
    38.81 0.00030836 3243.000 2584.390 3540.160
    38.82 0.00030637 3264.000 2583.940 3541.510
    38.83 0.00030331 3297.000 2583.490 3531.090
    38.84 0.00030684 3259.000 2583.050 3512.160
    38.85 0.00031133 3212.000 2582.600 3487.250
    38.86 0.00030506 3278.000 2582.150 3457.420
    38.87 0.00031075 3218.000 2581.710 3424.290
    38.88 0.00031289 3196.000 2581.260 3387.490
    38.89 0.00031056 3220.000 2580.810 3348.570
    38.90 0.00031566 3168.000 2580.360 3309.550
    38.91 0.00030769 3250.000 2579.920 3272.460
    38.92 0.00030193 3312.000 2579.470 3241.140
    38.93 0.00030202 3311.000 2579.020 3218.690
    38.94 0.00029377 3404.000 2578.580 3207.130
    38.95 0.00028935 3456.000 2578.130 3206.550
    38.96 0.00028474 3512.000 2577.680 3215.240
    38.97 0.00028289 3535.000 2577.240 3233.450
    38.98 0.00027218 3674.000 2576.790 3257.680
    38.99 0.00027824 3594.000 2576.340 3284.950
    39.00 0.00028345 3528.000 2575.900 3311.770
    39.01 0.00028843 3467.000 2575.450 3335.030
    39.02 0.00028596 3497.000 2575.000 3351.400
    39.03 0.00028927 3457.000 2574.550 3360.210
    39.04 0.00029851 3350.000 2574.110 3361.030
    39.05 0.00030525 3276.000 2573.660 3352.990
    39.06 0.00030893 3237.000 2573.210 3334.180
    39.07 0.00031516 3173.000 2572.770 3307.310
    39.08 0.00032468 3080.000 2572.320 3275.670
    39.09 0.00032927 3037.000 2571.870 3243.390
    39.10 0.00034095 2933.000 2571.430 3214.020
    39.11 0.00033750 2963.000 2570.980 3189.680
    39.12 0.00034060 2936.000 2570.530 3170.910
    39.13 0.00034953 2861.000 2570.080 3157.060
    39.14 0.00034471 2901.000 2569.640 3146.660
    39.15 0.00035174 2843.000 2569.190 3137.790
    39.16 0.00035361 2828.000 2568.740 3128.550
    39.17 0.00034435 2904.000 2568.290 3115.540
    39.18 0.00034746 2878.000 2567.850 3096.960
    39.19 0.00034868 2868.000 2567.400 3074.050
    39.20 0.00034518 2897.000 2566.950 3048.400
    39.21 0.00034855 2869.000 2566.500 3021.710
    39.22 0.00035461 2820.000 2566.060 2993.980
    39.23 0.00035211 2840.000 2565.610 2965.600
    39.24 0.00035286 2834.000 2565.160 2937.850
    39.25 0.00034270 2918.000 2564.710 2911.730
    39.26 0.00035088 2850.000 2564.270 2888.510
    39.27 0.00034771 2876.000 2563.820 2869.100
    39.28 0.00034566 2893.000 2563.370 2853.610
    39.29 0.00034305 2915.000 2562.920 2841.890
    39.30 0.00034495 2899.000 2562.470 2833.550
    39.31 0.00034200 2924.000 2562.030 2827.870
    39.32 0.00034459 2902.000 2561.580 2823.870
    39.33 0.00034317 2914.000 2561.130 2820.580
    39.34 0.00034495 2899.000 2560.680 2817.480
    39.35 0.00034626 2888.000 2560.230 2813.830
    39.36 0.00034928 2863.000 2559.780 2809.930
    39.37 0.00033910 2949.000 2559.330 2805.590
    39.38 0.00034771 2876.000 2558.890 2800.920
    39.39 0.00034566 2893.000 2558.440 2795.500
    39.40 0.00035881 2787.000 2557.990 2788.600
    39.41 0.00035398 2825.000 2557.540 2779.770
    39.42 0.00036023 2776.000 2557.090 2770.020
    39.43 0.00036456 2743.000 2556.640 2759.340
    39.44 0.00036617 2731.000 2556.190 2748.890
    39.45 0.00036576 2734.000 2555.740 2739.180
    39.46 0.00036969 2705.000 2555.290 2731.130
    39.47 0.00037707 2652.000 2554.840 2725.160
    39.48 0.00036284 2756.000 2554.390 2721.890
    39.49 0.00037481 2668.000 2553.940 2721.800
    39.50 0.00037092 2696.000 2553.490 2725.090
    39.51 0.00035997 2778.000 2553.040 2731.870
    39.52 0.00035286 2834.000 2552.590 2741.980
    39.53 0.00035778 2795.000 2552.140 2755.450
    39.54 0.00035411 2824.000 2551.690 2771.880
    39.55 0.00035286 2834.000 2551.240 2790.750
    39.56 0.00034953 2861.000 2550.790 2811.500
    39.57 0.00034855 2869.000 2550.340 2833.260
    39.58 0.00034941 2862.000 2549.890 2855.660
    39.59 0.00034400 2907.000 2549.440 2877.920
    39.60 0.00033807 2958.000 2548.990 2899.330
    39.61 0.00034153 2928.000 2548.540 2918.810
    39.62 0.00033921 2948.000 2548.080 2935.040
    39.63 0.00034048 2937.000 2547.630 2946.910
    39.64 0.00034352 2911.000 2547.180 2951.780
    39.65 0.00034014 2940.000 2546.730 2949.310
    39.66 0.00033636 2973.000 2546.280 2940.400
    39.67 0.00034626 2888.000 2545.830 2925.080
    39.68 0.00034258 2919.000 2545.370 2904.870
    39.69 0.00034602 2890.000 2544.920 2882.000
    39.70 0.00035448 2821.000 2544.470 2858.150
    39.71 0.00035791 2794.000 2544.020 2833.640
    39.72 0.00035920 2784.000 2543.560 2810.250
    39.73 0.00036245 2759.000 2543.110 2787.110
    39.74 0.00036377 2749.000 2542.660 2763.030
    39.75 0.00037636 2657.000 2542.200 2739.770
    39.76 0.00037722 2651.000 2541.750 2718.910
    39.77 0.00037608 2659.000 2541.300 2700.310
    39.78 0.00038388 2605.000 2540.840 2684.500
    39.79 0.00039154 2554.000 2540.390 2671.160
    39.80 0.00038730 2582.000 2539.940 2661.270
    39.81 0.00038956 2567.000 2539.480 2653.670
    39.82 0.00039339 2542.000 2539.030 2649.970
    39.83 0.00038895 2571.000 2538.570 2649.420
    39.84 0.00038880 2572.000 2538.120 2651.340
    39.85 0.00038730 2582.000 2537.660 2657.360
    39.86 0.00038462 2600.000 2537.210 2666.760
    39.87 0.00039417 2537.000 2536.750 2679.590
    39.88 0.00038212 2617.000 2536.300 2695.840
    39.89 0.00037879 2640.000 2535.840 2715.170
    39.90 0.00037622 2658.000 2535.390 2737.390
    39.91 0.00037523 2665.000 2534.930 2762.040
    39.92 0.00036350 2751.000 2534.480 2788.470
    39.93 0.00036271 2757.000 2534.020 2815.620
    39.94 0.00036062 2773.000 2533.570 2842.760
    39.95 0.00036873 2712.000 2533.110 2868.060
    39.96 0.00035211 2840.000 2532.650 2891.170
    39.97 0.00034977 2859.000 2532.200 2910.440
    39.98 0.00035348 2829.000 2531.740 2923.890
    39.99 0.00034746 2878.000 2531.280 2929.990
    40.00 0.00035984 2779.000 2530.820 2929.710
    40.01 0.00035486 2818.000 2530.370 2926.630
    40.02 0.00034650 2886.000 2529.910 2920.520
    40.03 0.00036088 2771.000 2529.450 2913.160
    40.04 0.00034965 2860.000 2528.990 2903.140
    40.05 0.00034542 2895.000 2528.540 2891.250
    40.06 0.00034904 2865.000 2528.080 2879.120
    40.07 0.00034376 2909.000 2527.620 2868.140
    40.08 0.00034674 2884.000 2527.160 2859.090
    40.09 0.00034916 2864.000 2526.700 2852.000
    40.10 0.00034002 2941.000 2526.240 2846.440
    40.11 0.00034270 2918.000 2525.780 2840.830
    40.12 0.00034518 2897.000 2525.320 2836.110
    40.13 0.00034483 2900.000 2524.860 2830.910
    40.14 0.00035474 2819.000 2524.410 2823.750
    40.15 0.00035714 2800.000 2523.950 2813.910
    40.16 0.00035932 2783.000 2523.480 2803.140
    40.17 0.00036101 2770.000 2523.020 2792.910
    40.18 0.00036536 2737.000 2522.560 2785.740
    40.19 0.00036271 2757.000 2522.100 2782.390
    40.20 0.00035842 2790.000 2521.640 2783.440
    40.21 0.00035817 2792.000 2521.180 2788.980
    40.22 0.00035638 2806.000 2520.720 2798.820
    40.23 0.00035855 2789.000 2520.260 2812.520
    40.24 0.00034746 2878.000 2519.800 2829.440
    40.25 0.00034626 2888.000 2519.330 2848.710
    40.26 0.00034471 2901.000 2518.870 2869.520
    40.27 0.00034614 2889.000 2518.410 2890.530
    40.28 0.00033841 2955.000 2517.950 2910.640
    40.29 0.00034258 2919.000 2517.490 2929.360
    40.30 0.00033135 3018.000 2517.020 2946.670
    40.31 0.00032362 3090.000 2516.560 2961.780
    40.32 0.00032605 3067.000 2516.100 2974.490
    40.33 0.00032404 3086.000 2515.630 2984.370
    40.34 0.00031878 3137.000 2515.170 2990.370
    40.35 0.00032573 3070.000 2514.700 2991.170
    40.36 0.00032680 3060.000 2514.240 2987.640
    40.37 0.00033212 3011.000 2513.780 2980.160
    40.38 0.00033267 3006.000 2513.310 2968.710
    40.39 0.00033750 2963.000 2512.850 2953.490
    40.40 0.00033557 2980.000 2512.380 2937.040
    40.41 0.00034602 2890.000 2511.920 2922.380
    40.42 0.00034188 2925.000 2511.450 2911.940
    40.43 0.00034471 2901.000 2510.990 2907.420
    40.44 0.00034734 2879.000 2510.520 2909.660
    40.45 0.00034928 2863.000 2510.050 2918.910
    40.46 0.00033898 2950.000 2509.590 2934.580
    40.47 0.00034106 2932.000 2509.120 2956.080
    40.48 0.00033212 3011.000 2508.650 2981.470
    40.49 0.00033124 3019.000 2508.190 3009.210
    40.50 0.00032331 3093.000 2507.720 3037.800
    40.51 0.00032103 3115.000 2507.250 3066.070
    40.52 0.00030874 3239.000 2506.790 3092.380
    40.53 0.00031260 3199.000 2506.320 3115.300
    40.54 0.00030760 3251.000 2505.850 3132.850
    40.55 0.00030628 3265.000 2505.380 3142.980
    40.56 0.00030769 3250.000 2504.910 3142.800
    40.57 0.00031250 3200.000 2504.450 3132.220
    40.58 0.00031656 3159.000 2503.980 3111.190
    40.59 0.00031260 3199.000 2503.510 3081.710
    40.60 0.00032531 3074.000 2503.040 3048.940
    40.61 0.00031596 3165.000 2502.570 3016.080
    40.62 0.00032258 3100.000 2502.100 2985.630
    40.63 0.00033322 3001.000 2501.630 2960.580
    40.64 0.00031898 3135.000 2501.160 2941.030
    40.65 0.00031878 3137.000 2500.690 2927.000
    40.66 0.00032394 3087.000 2500.220 2917.870
    40.67 0.00032248 3101.000 2499.750 2912.770
    40.68 0.00033124 3019.000 2499.280 2910.490
    40.69 0.00032927 3037.000 2498.800 2909.640
    40.70 0.00033190 3013.000 2498.330 2908.760
    40.71 0.00033647 2972.000 2497.860 2906.300
    40.72 0.00034674 2884.000 2497.390 2902.480
    40.73 0.00034329 2913.000 2496.920 2897.640
    40.74 0.00035211 2840.000 2496.450 2892.030
    40.75 0.00034977 2859.000 2495.970 2885.360
    40.76 0.00035125 2847.000 2495.500 2877.490
    40.77 0.00036166 2765.000 2495.030 2868.830
    40.78 0.00036617 2731.000 2494.550 2859.940
    40.79 0.00036324 2753.000 2494.080 2850.960
    40.80 0.00035868 2788.000 2493.610 2841.540
    40.81 0.00036337 2752.000 2493.130 2832.080
    40.82 0.00037258 2684.000 2492.660 2823.140
    40.83 0.00038110 2624.000 2492.180 2814.450
    40.84 0.00037850 2642.000 2491.710 2806.360
    40.85 0.00038183 2619.000 2491.240 2799.190
    40.86 0.00038124 2623.000 2490.760 2792.950
    40.87 0.00037538 2664.000 2490.290 2787.310
    40.88 0.00037793 2646.000 2489.810 2781.660
    40.89 0.00038023 2630.000 2489.330 2775.690
    40.90 0.00038610 2590.000 2488.860 2769.000
    40.91 0.00038417 2603.000 2488.380 2760.970
    40.92 0.00037879 2640.000 2487.910 2751.980
    40.93 0.00037425 2672.000 2487.430 2742.240
    40.94 0.00037509 2666.000 2486.950 2731.540
    40.95 0.00037665 2655.000 2486.480 2721.820
    40.96 0.00037189 2689.000 2486.000 2713.020
    40.97 0.00035894 2786.000 2485.520 2705.250
    40.98 0.00035740 2798.000 2485.040 2698.470
    40.99 0.00036127 2768.000 2484.560 2692.600
    41.00 0.00035984 2779.000 2484.090 2686.390
    41.01 0.00035261 2836.000 2483.610 2680.810
    41.02 0.00036166 2765.000 2483.130 2675.660
    41.03 0.00035676 2803.000 2482.650 2671.460
    41.04 0.00036179 2764.000 2482.170 2668.590
    41.05 0.00035689 2802.000 2481.690 2667.180
    41.06 0.00037258 2684.000 2481.210 2667.110
    41.07 0.00036819 2716.000 2480.730 2668.000
    41.08 0.00037750 2649.000 2480.250 2669.510
    41.09 0.00038551 2594.000 2479.770 2671.410
    41.10 0.00038417 2603.000 2479.290 2673.480
    41.11 0.00038521 2596.000 2478.810 2674.780
    41.12 0.00038536 2595.000 2478.330 2676.600
    41.13 0.00038986 2565.000 2477.850 2677.950
    41.14 0.00039078 2559.000 2477.370 2678.150
    41.15 0.00039809 2512.000 2476.890 2678.090
    41.16 0.00040080 2495.000 2476.410 2679.010
    41.17 0.00039698 2519.000 2475.930 2682.140
    41.18 0.00040601 2463.000 2475.440 2688.400
    41.19 0.00041511 2409.000 2474.960 2698.350
    41.20 0.00040551 2466.000 2474.480 2712.020
    41.21 0.00040816 2450.000 2474.000 2729.150
    41.22 0.00039620 2524.000 2473.510 2749.180
    41.23 0.00038625 2589.000 2473.030 2771.600
    41.24 0.00038805 2577.000 2472.550 2795.210
    41.25 0.00037313 2680.000 2472.060 2819.610
    41.26 0.00037979 2633.000 2471.580 2843.130
    41.27 0.00036496 2740.000 2471.100 2863.950
    41.28 0.00035753 2797.000 2470.610 2880.810
    41.29 0.00036245 2759.000 2470.130 2892.130
    41.30 0.00036738 2722.000 2469.640 2896.040
    41.31 0.00037369 2676.000 2469.160 2891.130
    41.32 0.00038066 2627.000 2468.670 2878.230
    41.33 0.00037722 2651.000 2468.190 2857.670
    41.34 0.00038052 2628.000 2467.700 2832.120
    41.35 0.00039730 2517.000 2467.220 2803.870
    41.36 0.00038835 2575.000 2466.730 2776.390
    41.37 0.00039761 2515.000 2466.240 2751.570
    41.38 0.00041085 2434.000 2465.760 2730.090
    41.39 0.00041220 2426.000 2465.270 2712.500
    41.40 0.00041528 2408.000 2464.780 2698.730
    41.41 0.00041494 2410.000 2464.300 2688.500
    41.42 0.00040833 2449.000 2463.810 2681.380
    41.43 0.00041982 2382.000 2463.320 2676.940
    41.44 0.00040502 2469.000 2462.830 2674.670
    41.45 0.00040161 2490.000 2462.350 2674.250
    41.46 0.00041034 2437.000 2461.860 2674.760
    41.47 0.00040833 2449.000 2461.370 2676.350
    41.48 0.00039588 2526.000 2460.880 2679.560
    41.49 0.00039339 2542.000 2460.390 2684.590
    41.50 0.00039017 2563.000 2459.910 2692.150
    41.51 0.00039032 2562.000 2459.420 2702.560
    41.52 0.00038447 2601.000 2458.930 2715.730
    41.53 0.00037965 2634.000 2458.440 2730.430
    41.54 0.00037594 2660.000 2457.950 2747.470
    41.55 0.00037369 2676.000 2457.460 2764.210
    41.56 0.00036617 2731.000 2456.970 2780.930
    41.57 0.00035549 2813.000 2456.480 2795.630
    41.58 0.00035613 2808.000 2455.990 2807.080
    41.59 0.00035112 2848.000 2455.500 2813.950
    41.60 0.00035373 2827.000 2455.010 2814.610
    41.61 0.00035587 2810.000 2454.520 2808.880
    41.62 0.00035791 2794.000 2454.030 2795.840
    41.63 0.00036232 2760.000 2453.530 2777.010
    41.64 0.00037411 2673.000 2453.040 2754.870
    41.65 0.00036846 2714.000 2452.550 2731.840
    41.66 0.00037850 2642.000 2452.060 2709.770
    41.67 0.00037622 2658.000 2451.570 2689.800
    41.68 0.00037566 2662.000 2451.070 2672.060
    41.69 0.00037495 2667.000 2450.580 2657.810
    41.70 0.00037369 2676.000 2450.090 2646.800
    41.71 0.00038388 2605.000 2449.600 2639.220
    41.72 0.00036900 2710.000 2449.100 2635.300
    41.73 0.00037622 2658.000 2448.610 2634.690
    41.74 0.00037202 2688.000 2448.120 2637.550
    41.75 0.00036617 2731.000 2447.620 2643.510
    41.76 0.00036510 2739.000 2447.130 2652.070
    41.77 0.00035817 2792.000 2446.640 2662.770
    41.78 0.00036232 2760.000 2446.140 2674.710
    41.79 0.00035348 2829.000 2445.650 2687.990
    41.80 0.00036206 2762.000 2445.150 2701.430
    41.81 0.00035411 2824.000 2444.660 2714.360
    41.82 0.00035894 2786.000 2444.160 2727.070
    41.83 0.00035100 2849.000 2443.670 2739.020
    41.84 0.00035613 2808.000 2443.180 2749.760
    41.85 0.00034831 2871.000 2442.680 2759.140
    41.86 0.00035562 2812.000 2442.180 2766.800
    41.87 0.00034376 2909.000 2441.690 2772.520
    41.88 0.00034941 2862.000 2441.190 2775.510
    41.89 0.00035511 2816.000 2440.700 2774.900
    41.90 0.00034626 2888.000 2440.200 2771.080
    41.91 0.00035411 2824.000 2439.710 2764.240
    41.92 0.00034892 2866.000 2439.210 2755.200
    41.93 0.00035549 2813.000 2438.710 2745.060
    41.94 0.00035907 2785.000 2438.220 2734.090
    41.95 0.00037051 2699.000 2437.720 2722.330
    41.96 0.00036670 2727.000 2437.220 2709.370
    41.97 0.00037439 2671.000 2436.720 2694.740
    41.98 0.00038256 2614.000 2436.230 2678.460
    41.99 0.00037879 2640.000 2435.730 2661.160
    42.00 0.00037879 2640.000 2435.230 2644.420
    42.01 0.00039841 2510.000 2434.740 2628.670
    42.02 0.00039448 2535.000 2434.240 2614.220
    42.03 0.00039777 2514.000 2433.740 2601.290
    42.04 0.00039417 2537.000 2433.240 2589.820
    42.05 0.00039200 2551.000 2432.740 2579.580
    42.06 0.00039667 2521.000 2432.240 2570.580
    42.07 0.00040883 2446.000 2431.750 2562.930
    42.08 0.00040683 2458.000 2431.250 2556.460
    42.09 0.00041597 2404.000 2430.750 2551.070
    42.10 0.00039604 2525.000 2430.250 2546.570
    42.11 0.00041254 2424.000 2429.750 2542.790
    42.12 0.00040274 2483.000 2429.250 2539.430
    42.13 0.00039761 2515.000 2428.750 2535.930
    42.14 0.00041356 2418.000 2428.250 2533.210
    42.15 0.00040519 2468.000 2427.750 2531.130
    42.16 0.00040766 2453.000 2427.250 2529.910
    42.17 0.00040064 2496.000 2426.750 2529.740
    42.18 0.00040177 2489.000 2426.250 2530.750
    42.19 0.00040258 2484.000 2425.750 2533.030
    42.20 0.00040766 2453.000 2425.250 2536.370
    42.21 0.00040667 2459.000 2424.750 2541.030
    42.22 0.00041034 2437.000 2424.250 2546.850
    42.23 0.00040388 2476.000 2423.750 2553.620
    42.24 0.00039667 2521.000 2423.250 2561.240
    42.25 0.00040080 2495.000 2422.750 2569.890
    42.26 0.00039170 2553.000 2422.250 2579.760
    42.27 0.00039231 2549.000 2421.750 2590.920
    42.28 0.00039262 2547.000 2421.250 2603.310
    42.29 0.00038730 2582.000 2420.740 2616.380
    42.30 0.00038037 2629.000 2420.240 2630.200
    42.31 0.00037300 2681.000 2419.740 2644.440
    42.32 0.00037951 2635.000 2419.240 2657.570
    42.33 0.00037467 2669.000 2418.740 2670.640
    42.34 0.00037341 2678.000 2418.240 2682.740
    42.35 0.00037010 2702.000 2417.730 2693.880
    42.36 0.00037272 2683.000 2417.230 2703.140
    42.37 0.00037341 2678.000 2416.730 2710.230
    42.38 0.00037864 2641.000 2416.230 2715.470
    42.39 0.00037369 2676.000 2415.730 2719.160
    42.40 0.00038462 2600.000 2415.220 2721.420
    42.41 0.00037707 2652.000 2414.720 2722.160
    42.42 0.00037594 2660.000 2414.220 2720.470
    42.43 0.00038066 2627.000 2413.720 2715.740
    42.44 0.00038625 2589.000 2413.210 2708.730
    42.45 0.00038447 2601.000 2412.710 2700.410
    42.46 0.00039463 2534.000 2412.210 2691.350
    42.47 0.00038197 2618.000 2411.700 2682.600
    42.48 0.00039432 2536.000 2411.200 2674.290
    42.49 0.00040112 2493.000 2410.700 2665.670
    42.50 0.00039809 2512.000 2410.200 2657.330
    42.51 0.00040209 2487.000 2409.690 2650.330
    42.52 0.00040519 2468.000 2409.190 2645.740
    42.53 0.00040290 2482.000 2408.690 2644.300
    42.54 0.00040733 2455.000 2408.180 2646.360
    42.55 0.00040667 2459.000 2407.680 2651.920
    42.56 0.00039793 2513.000 2407.170 2660.670
    42.57 0.00039526 2530.000 2406.670 2672.050
    42.58 0.00039494 2532.000 2406.170 2685.410
    42.59 0.00039604 2525.000 2405.660 2699.950
    42.60 0.00038790 2578.000 2405.160 2714.130
    42.61 0.00039714 2518.000 2404.660 2727.760
    42.62 0.00038941 2568.000 2404.150 2739.140
    42.63 0.00039124 2556.000 2403.650 2749.420
    42.64 0.00039002 2564.000 2403.140 2757.370
    42.65 0.00038926 2569.000 2402.640 2762.420
    42.66 0.00039063 2560.000 2402.140 2762.820
    42.67 0.00038476 2599.000 2401.630 2759.010
    42.68 0.00038941 2568.000 2401.130 2752.340
    42.69 0.00038745 2581.000 2400.620 2744.270
    42.70 0.00038551 2594.000 2400.120 2735.670
    42.71 0.00038212 2617.000 2399.610 2726.870
    42.72 0.00038153 2621.000 2399.110 2717.750
    42.73 0.00038402 2604.000 2398.610 2707.970
    42.74 0.00039293 2545.000 2398.100 2696.700
    42.75 0.00039324 2543.000 2397.600 2683.070
    42.76 0.00040032 2498.000 2397.090 2666.860
    42.77 0.00039093 2558.000 2396.590 2648.910
    42.78 0.00039920 2505.000 2396.080 2630.460
    42.79 0.00039761 2515.000 2395.580 2612.380
    42.80 0.00039825 2511.000 2395.070 2595.430
    42.81 0.00040032 2498.000 2394.570 2579.700
    42.82 0.00040339 2479.000 2394.070 2565.420
    42.83 0.00039463 2534.000 2393.560 2552.630
    42.84 0.00040145 2491.000 2393.060 2541.340
    42.85 0.00039047 2561.000 2392.550 2531.920
    42.86 0.00040112 2493.000 2392.050 2524.160
    42.87 0.00039231 2549.000 2391.540 2517.900
    42.88 0.00038462 2600.000 2391.040 2512.790
    42.89 0.00038700 2584.000 2390.530 2508.490
    42.90 0.00038008 2631.000 2390.030 2504.870
    42.91 0.00038926 2569.000 2389.520 2501.580
    42.92 0.00038329 2609.000 2389.020 2498.350
    42.93 0.00039246 2548.000 2388.520 2494.940
    42.94 0.00039526 2530.000 2388.010 2491.310
    42.95 0.00039339 2542.000 2387.510 2487.560
    42.96 0.00039277 2546.000 2387.000 2483.750
    42.97 0.00039793 2513.000 2386.500 2479.540
    42.98 0.00040766 2453.000 2385.990 2474.990
    42.99 0.00041929 2385.000 2385.490 2470.770
    43.00 0.00040883 2446.000 2384.980 2466.520
    43.01 0.00041051 2436.000 2384.480 2462.410
    43.02 0.00040733 2455.000 2383.980 2458.730
    43.03 0.00042955 2328.000 2383.470 2455.740
    43.04 0.00042141 2373.000 2382.970 2453.830
    43.05 0.00042265 2366.000 2382.460 2452.850
    43.06 0.00041356 2418.000 2381.960 2453.220
    43.07 0.00041152 2430.000 2381.450 2454.790
    43.08 0.00040816 2450.000 2380.950 2457.660
    43.09 0.00040866 2447.000 2380.450 2461.820
    43.10 0.00040750 2454.000 2379.940 2467.200
    43.11 0.00040112 2493.000 2379.440 2473.770
    43.12 0.00040193 2488.000 2378.930 2481.460
    43.13 0.00040420 2474.000 2378.430 2490.120
    43.14 0.00039888 2507.000 2377.930 2499.590
    43.15 0.00040800 2451.000 2377.420 2509.810
    43.16 0.00040453 2472.000 2376.920 2520.600
    43.17 0.00040502 2469.000 2376.410 2531.830
    43.18 0.00040064 2496.000 2375.910 2543.360
    43.19 0.00039841 2510.000 2375.410 2555.080
    43.20 0.00040080 2495.000 2374.900 2566.920
    43.21 0.00039888 2507.000 2374.400 2578.690
    43.22 0.00039510 2531.000 2373.900 2590.240
    43.23 0.00039809 2512.000 2373.390 2601.220
    43.24 0.00039825 2511.000 2372.890 2610.880
    43.25 0.00039651 2522.000 2372.390 2619.070
    43.26 0.00039698 2519.000 2371.880 2626.270
    43.27 0.00040700 2457.000 2371.380 2632.600
    43.28 0.00039494 2532.000 2370.880 2638.140
    43.29 0.00040225 2486.000 2370.380 2642.770
    43.30 0.00040800 2451.000 2369.870 2646.110
    43.31 0.00039920 2505.000 2369.370 2647.210
    43.32 0.00040112 2493.000 2368.870 2646.380
    43.33 0.00039698 2519.000 2368.370 2644.250
    43.34 0.00039952 2503.000 2367.860 2641.780
    43.35 0.00039809 2512.000 2367.360 2639.190
    43.36 0.00040112 2493.000 2366.860 2636.890
    43.37 0.00039432 2536.000 2366.360 2634.980
    43.38 0.00039635 2523.000 2365.860 2633.120
    43.39 0.00039667 2521.000 2365.350 2631.240
    43.40 0.00039809 2512.000 2364.850 2629.220
    43.41 0.00039698 2519.000 2364.350 2627.290
    43.42 0.00039017 2563.000 2363.850 2625.850
    43.43 0.00038536 2595.000 2363.350 2625.090
    43.44 0.00037764 2648.000 2362.850 2624.810
    43.45 0.00038124 2623.000 2362.350 2624.430
    43.46 0.00037636 2657.000 2361.850 2624.120
    43.47 0.00037750 2649.000 2361.340 2622.820
    43.48 0.00038820 2576.000 2360.840 2619.920
    43.49 0.00037750 2649.000 2360.340 2614.510
    43.50 0.00037807 2645.000 2359.840 2605.600
    43.51 0.00038052 2628.000 2359.340 2593.230
    43.52 0.00037750 2649.000 2358.840 2579.040
    43.53 0.00038536 2595.000 2358.340 2563.240
    43.54 0.00039793 2513.000 2357.840 2546.610
    43.55 0.00038730 2582.000 2357.340 2529.930
    43.56 0.00039651 2522.000 2356.840 2513.900
    43.57 0.00040064 2496.000 2356.350 2499.040
    43.58 0.00040339 2479.000 2355.850 2485.660
    43.59 0.00040420 2474.000 2355.350 2473.870
    43.60 0.00041034 2437.000 2354.850 2463.710
    43.61 0.00041017 2438.000 2354.350 2455.080
    43.62 0.00041442 2413.000 2353.850 2447.840
    43.63 0.00041684 2399.000 2353.350 2441.620
    43.64 0.00041911 2386.000 2352.860 2436.740
    43.65 0.00041391 2416.000 2352.360 2433.030
    43.66 0.00041528 2408.000 2351.860 2430.570
    43.67 0.00041305 2421.000 2351.360 2429.520
    43.68 0.00040984 2440.000 2350.870 2429.710
    43.69 0.00041442 2413.000 2350.370 2431.170
    43.70 0.00042123 2374.000 2349.870 2434.810
    43.71 0.00041701 2398.000 2349.370 2440.110
    43.72 0.00041102 2433.000 2348.880 2447.060
    43.73 0.00041391 2416.000 2348.380 2455.550
    43.74 0.00041000 2439.000 2347.890 2465.470
    43.75 0.00040209 2487.000 2347.390 2476.600
    43.76 0.00039588 2526.000 2346.890 2488.770
    43.77 0.00039809 2512.000 2346.400 2501.370
    43.78 0.00039573 2527.000 2345.900 2514.440
    43.79 0.00038037 2629.000 2345.410 2527.480
    43.80 0.00038344 2608.000 2344.910 2540.050
    43.81 0.00037779 2647.000 2344.420 2551.470
    43.82 0.00036941 2707.000 2343.920 2561.230
    43.83 0.00036982 2704.000 2343.430 2568.730
    43.84 0.00037147 2692.000 2342.940 2573.240
    43.85 0.00037951 2635.000 2342.440 2574.190
    43.86 0.00037161 2691.000 2341.950 2572.120
    43.87 0.00038066 2627.000 2341.450 2567.930
    43.88 0.00038139 2622.000 2340.960 2562.610
    43.89 0.00037078 2697.000 2340.470 2556.870
    43.90 0.00037313 2680.000 2339.980 2551.100
    43.91 0.00037807 2645.000 2339.480 2545.510
    43.92 0.00036724 2723.000 2338.990 2540.250
    43.93 0.00036206 2762.000 2338.500 2535.290
    43.94 0.00036049 2774.000 2338.010 2530.740
    43.95 0.00036232 2760.000 2337.520 2526.490
    43.96 0.00035753 2797.000 2337.030 2522.650
    43.97 0.00035373 2827.000 2336.530 2518.940
    43.98 0.00035423 2823.000 2336.040 2515.140
    43.99 0.00035423 2823.000 2335.550 2510.560
    44.00 0.00035174 2843.000 2335.060 2505.160
    44.01 0.00036179 2764.000 2334.570 2499.290
    44.02 0.00036536 2737.000 2334.080 2493.320
    44.03 0.00035881 2787.000 2333.600 2487.780
    44.04 0.00036456 2743.000 2333.110 2483.160
    44.05 0.00037411 2673.000 2332.620 2480.100
    44.06 0.00037951 2635.000 2332.130 2478.830
    44.07 0.00037965 2634.000 2331.640 2479.440
    44.08 0.00037636 2657.000 2331.150 2481.950
    44.09 0.00038183 2619.000 2330.670 2486.240
    44.10 0.00038329 2609.000 2330.180 2492.240
    44.11 0.00037679 2654.000 2329.690 2499.850
    44.12 0.00038110 2624.000 2329.210 2509.020
    44.13 0.00038008 2631.000 2328.720 2519.460
    44.14 0.00038730 2582.000 2328.230 2530.920
    44.15 0.00038285 2612.000 2327.750 2542.930
    44.16 0.00039047 2561.000 2327.260 2555.260
    44.17 0.00038730 2582.000 2326.780 2567.640
    44.18 0.00038008 2631.000 2326.290 2579.370
    44.19 0.00038790 2578.000 2325.810 2590.090
    44.20 0.00039002 2564.000 2325.320 2599.970
    44.21 0.00038956 2567.000 2324.840 2608.860
    44.22 0.00039857 2509.000 2324.360 2616.740
    44.23 0.00040209 2487.000 2323.870 2623.140
    44.24 0.00039093 2558.000 2323.390 2627.620
    44.25 0.00039093 2558.000 2322.910 2629.550
    44.26 0.00039494 2532.000 2322.430 2627.540
    44.27 0.00039952 2503.000 2321.950 2621.400
    44.28 0.00040833 2449.000 2321.460 2611.370
    44.29 0.00041477 2411.000 2320.980 2598.420
    44.30 0.00041824 2391.000 2320.500 2583.510
    44.31 0.00041841 2390.000 2320.020 2567.470
    44.32 0.00041806 2392.000 2319.540 2551.290
    44.33 0.00042974 2327.000 2319.060 2535.690
    44.34 0.00042481 2354.000 2318.580 2521.280
    44.35 0.00042608 2347.000 2318.110 2508.010
    44.36 0.00041085 2434.000 2317.630 2496.780
    44.37 0.00042355 2361.000 2317.150 2487.010
    44.38 0.00041876 2388.000 2316.670 2478.490
    44.39 0.00041580 2405.000 2316.190 2470.920
    44.40 0.00041477 2411.000 2315.720 2463.950
    44.41 0.00042499 2353.000 2315.240 2457.130
    44.42 0.00042409 2358.000 2314.760 2450.660
    44.43 0.00042034 2379.000 2314.290 2444.480
    44.44 0.00041632 2402.000 2313.810 2439.530
    44.45 0.00041305 2421.000 2313.340 2435.510
    44.46 0.00040900 2445.000 2312.860 2432.660
    44.47 0.00041085 2434.000 2312.390 2430.780
    44.48 0.00042123 2374.000 2311.910 2429.700
    44.49 0.00040866 2447.000 2311.440 2429.310
    44.50 0.00041964 2383.000 2310.970 2429.540
    44.51 0.00041118 2432.000 2310.500 2430.230
    44.52 0.00041701 2398.000 2310.020 2431.220
    44.53 0.00041271 2423.000 2309.550 2432.180
    44.54 0.00041806 2392.000 2309.080 2432.610
    44.55 0.00042391 2359.000 2308.610 2433.330
    44.56 0.00041135 2431.000 2308.140 2433.830
    44.57 0.00042265 2366.000 2307.670 2433.910
    44.58 0.00042265 2366.000 2307.200 2433.850
    44.59 0.00043215 2314.000 2306.730 2433.020
    44.60 0.00041929 2385.000 2306.260 2431.400
    44.61 0.00042626 2346.000 2305.790 2429.270
    44.62 0.00041597 2404.000 2305.320 2427.050
    44.63 0.00042141 2373.000 2304.860 2425.170
    44.64 0.00041545 2407.000 2304.390 2423.960
    44.65 0.00042463 2355.000 2303.920 2423.600
    44.66 0.00041999 2381.000 2303.460 2424.200
    44.67 0.00040967 2441.000 2302.990 2425.760
    44.68 0.00041118 2432.000 2302.530 2428.270
    44.69 0.00040323 2480.000 2302.060 2431.820
    44.70 0.00040617 2462.000 2301.600 2436.730
    44.71 0.00040274 2483.000 2301.130 2443.180
    44.72 0.00039078 2559.000 2300.670 2451.250
    44.73 0.00039968 2502.000 2300.210 2460.880
    44.74 0.00040584 2464.000 2299.740 2471.890
    44.75 0.00038971 2566.000 2299.280 2483.930
    44.76 0.00038895 2571.000 2298.820 2496.570
    44.77 0.00040355 2478.000 2298.360 2509.170
    44.78 0.00039448 2535.000 2297.900 2521.150
    44.79 0.00040355 2478.000 2297.440 2532.020
    44.80 0.00040850 2448.000 2296.980 2541.290
    44.81 0.00039841 2510.000 2296.520 2548.480
    44.82 0.00040193 2488.000 2296.060 2553.310
    44.83 0.00040128 2492.000 2295.600 2555.530
    44.84 0.00041000 2439.000 2295.150 2554.490
    44.85 0.00041305 2421.000 2294.690 2549.410
    44.86 0.00040783 2452.000 2294.230 2540.470
    44.87 0.00040420 2474.000 2293.780 2528.720
    44.88 0.00040866 2447.000 2293.320 2515.470
    44.89 0.00041288 2422.000 2292.870 2501.610
    44.90 0.00039730 2517.000 2292.410 2488.420
    44.91 0.00041477 2411.000 2291.960 2475.680
    44.92 0.00042212 2369.000 2291.510 2464.230
    44.93 0.00041754 2395.000 2291.050 2453.870
    44.94 0.00041824 2391.000 2290.600 2444.710
    44.95 0.00042589 2348.000 2290.150 2436.780
    44.96 0.00042301 2364.000 2289.700 2429.990
    44.97 0.00042337 2362.000 2289.250 2424.460
    44.98 0.00042301 2364.000 2288.800 2419.690
    44.99 0.00042034 2379.000 2288.350 2415.630
    45.00 0.00041684 2399.000 2287.900 2412.430
    45.01 0.00041339 2419.000 2287.450 2410.220
    45.02 0.00041806 2392.000 2287.000 2409.210
    45.03 0.00042680 2343.000 2286.550 2409.480
    45.04 0.00042662 2344.000 2286.110 2411.040
    45.05 0.00041186 2428.000 2285.660 2413.510
    45.06 0.00042052 2378.000 2285.210 2417.270
    45.07 0.00041684 2399.000 2284.770 2421.810
    45.08 0.00040717 2456.000 2284.320 2426.810
    45.09 0.00040883 2446.000 2283.880 2432.170
    45.10 0.00040766 2453.000 2283.440 2437.580
    45.11 0.00041894 2387.000 2282.990 2442.930
    45.12 0.00041186 2428.000 2282.550 2447.960
    45.13 0.00041102 2433.000 2282.110 2452.530
    45.14 0.00040486 2470.000 2281.670 2456.450
    45.15 0.00040535 2467.000 2281.230 2459.530
    45.16 0.00040096 2494.000 2280.790 2461.770
    45.17 0.00040650 2460.000 2280.350 2462.620
    45.18 0.00040617 2462.000 2279.910 2461.510
    45.19 0.00040000 2500.000 2279.470 2458.960
    45.20 0.00040850 2448.000 2279.030 2455.580
    45.21 0.00039968 2502.000 2278.600 2451.940
    45.22 0.00039355 2541.000 2278.160 2448.530
    45.23 0.00039541 2529.000 2277.720 2445.490
    45.24 0.00039479 2533.000 2277.290 2442.990
    45.25 0.00039124 2556.000 2276.850 2440.990
    45.26 0.00038700 2584.000 2276.420 2439.730
    45.27 0.00038640 2588.000 2275.990 2438.960
    45.28 0.00038895 2571.000 2275.550 2438.680
    45.29 0.00037864 2641.000 2275.120 2438.760
    45.30 0.00039002 2564.000 2274.690 2439.110
    45.31 0.00038373 2606.000 2274.260 2439.330
    45.32 0.00038226 2616.000 2273.830 2439.200
    45.33 0.00038685 2585.000 2273.400 2438.210
    45.34 0.00039032 2562.000 2272.970 2437.520
    45.35 0.00039479 2533.000 2272.540 2436.680
    45.36 0.00040667 2459.000 2272.120 2435.460
    45.37 0.00039920 2505.000 2271.690 2434.170
    45.38 0.00039936 2504.000 2271.260 2432.340
    45.39 0.00040209 2487.000 2270.840 2430.940
    45.40 0.00040783 2452.000 2270.410 2430.440
    45.41 0.00040883 2446.000 2269.990 2431.350
    45.42 0.00040733 2455.000 2269.560 2434.000
    45.43 0.00040800 2451.000 2269.140 2438.470
    45.44 0.00039904 2506.000 2268.720 2444.670
    45.45 0.00041017 2438.000 2268.300 2452.350
    45.46 0.00040290 2482.000 2267.870 2461.140
    45.47 0.00040800 2451.000 2267.450 2470.370
    45.48 0.00040193 2488.000 2267.030 2479.980
    45.49 0.00041135 2431.000 2266.620 2489.180
    45.50 0.00040469 2471.000 2266.200 2497.160
    45.51 0.00040225 2486.000 2265.780 2503.500
    45.52 0.00041754 2395.000 2265.360 2508.080
    45.53 0.00040750 2454.000 2264.950 2510.460
    45.54 0.00040486 2470.000 2264.530 2510.350
    45.55 0.00041946 2384.000 2264.120 2507.980
    45.56 0.00041563 2406.000 2263.700 2503.830
    45.57 0.00042070 2377.000 2263.290 2498.210
    45.58 0.00042827 2335.000 2262.880 2490.910
    45.59 0.00042753 2339.000 2262.460 2481.610
    45.60 0.00041806 2392.000 2262.050 2470.920
    45.61 0.00041911 2386.000 2261.640 2459.740
    45.62 0.00041719 2397.000 2261.230 2448.770
    45.63 0.00042301 2364.000 2260.820 2438.470
    45.64 0.00043011 2325.000 2260.410 2429.240
    45.65 0.00042918 2330.000 2260.010 2421.240
    45.66 0.00043215 2314.000 2259.600 2414.490
    45.67 0.00043365 2306.000 2259.190 2408.670
    45.68 0.00041701 2398.000 2258.790 2404.090
    45.69 0.00042918 2330.000 2258.380 2400.280
    45.70 0.00042535 2351.000 2257.980 2396.790
    45.71 0.00041824 2391.000 2257.570 2393.420
    45.72 0.00042409 2358.000 2257.170 2390.100
    45.73 0.00042141 2373.000 2256.770 2386.900
    45.74 0.00041356 2418.000 2256.370 2383.860
    45.75 0.00042052 2378.000 2255.970 2381.090
    45.76 0.00042589 2348.000 2255.570 2378.430
    45.77 0.00042176 2371.000 2255.170 2376.060
    45.78 0.00042409 2358.000 2254.770 2373.900
    45.79 0.00042283 2365.000 2254.370 2371.810
    45.80 0.00043384 2305.000 2253.980 2369.670
    45.81 0.00043048 2323.000 2253.580 2367.530
    45.82 0.00042553 2350.000 2253.190 2365.590
    45.83 0.00043159 2317.000 2252.790 2364.050
    45.84 0.00043141 2318.000 2252.400 2363.120
    45.85 0.00042553 2350.000 2252.000 2362.800
    45.86 0.00043011 2325.000 2251.610 2363.310
    45.87 0.00042589 2348.000 2251.220 2364.520
    45.88 0.00043103 2320.000 2250.830 2366.200
    45.89 0.00043898 2278.000 2250.440 2368.360
    45.90 0.00043011 2325.000 2250.050 2370.970
    45.91 0.00042481 2354.000 2249.660 2374.020
    45.92 0.00042553 2350.000 2249.280 2377.170
    45.93 0.00042535 2351.000 2248.890 2380.610
    45.94 0.00042535 2351.000 2248.500 2384.590
    45.95 0.00042070 2377.000 2248.120 2389.160
    45.96 0.00043011 2325.000 2247.730 2393.950
    45.97 0.00042445 2356.000 2247.350 2398.810
    45.98 0.00041824 2391.000 2246.970 2403.390
    45.99 0.00042319 2363.000 2246.590 2407.310
    46.00 0.00041102 2433.000 2246.200 2410.520
    46.01 0.00042052 2378.000 2245.820 2413.090
    46.02 0.00041425 2414.000 2245.440 2414.950
    46.03 0.00042052 2378.000 2245.070 2415.780
    46.04 0.00040700 2457.000 2244.690 2415.440
    46.05 0.00040145 2491.000 2244.310 2414.350
    46.06 0.00041085 2434.000 2243.940 2412.900
    46.07 0.00039809 2512.000 2243.560 2411.280
    46.08 0.00040437 2473.000 2243.190 2409.980
    46.09 0.00041288 2422.000 2242.810 2408.910
    46.10 0.00040750 2454.000 2242.440 2408.040
    46.11 0.00041034 2437.000 2242.070 2407.100
    46.12 0.00040900 2445.000 2241.700 2405.790
    46.13 0.00041102 2433.000 2241.330 2404.190
    46.14 0.00041152 2430.000 2240.960 2402.530
    46.15 0.00040950 2442.000 2240.590 2401.220
    46.16 0.00040750 2454.000 2240.220 2400.590
    46.17 0.00041237 2425.000 2239.850 2400.760
    46.18 0.00040650 2460.000 2239.490 2401.610
    46.19 0.00040453 2472.000 2239.120 2403.160
    46.20 0.00040950 2442.000 2238.760 2405.000
    46.21 0.00040766 2453.000 2238.390 2406.770
    46.22 0.00040933 2443.000 2238.030 2408.250
    46.23 0.00041203 2427.000 2237.670 2408.890
    46.24 0.00042123 2374.000 2237.310 2408.040
    46.25 0.00041169 2429.000 2236.950 2405.760
    46.26 0.00040866 2447.000 2236.590 2402.360
    46.27 0.00041580 2405.000 2236.230 2397.810
    46.28 0.00042662 2344.000 2235.870 2392.930
    46.29 0.00042608 2347.000 2235.520 2387.230
    46.30 0.00042391 2359.000 2235.160 2381.150
    46.31 0.00042662 2344.000 2234.800 2375.160
    46.32 0.00041946 2384.000 2234.450 2369.980
    46.33 0.00042918 2330.000 2234.100 2365.920
    46.34 0.00042608 2347.000 2233.740 2363.220
    46.35 0.00043384 2305.000 2233.390 2361.830
    46.36 0.00042589 2348.000 2233.040 2361.930
    46.37 0.00041580 2405.000 2232.690 2363.290
    46.38 0.00041684 2399.000 2232.340 2365.740
    46.39 0.00042753 2339.000 2232.000 2369.060
    46.40 0.00042159 2372.000 2231.650 2373.060
    46.41 0.00042571 2349.000 2231.300 2377.340
    46.42 0.00041771 2394.000 2230.960 2381.670
    46.43 0.00041632 2402.000 2230.610 2385.760
    46.44 0.00041391 2416.000 2230.270 2389.670
    46.45 0.00041929 2385.000 2229.930 2393.450
    46.46 0.00041684 2399.000 2229.590 2397.250
    46.47 0.00041220 2426.000 2229.250 2400.700
    46.48 0.00041425 2414.000 2228.910 2403.900
    46.49 0.00041085 2434.000 2228.570 2406.440
    46.50 0.00040750 2454.000 2228.230 2408.460
    46.51 0.00040339 2479.000 2227.890 2410.110
    46.52 0.00039620 2524.000 2227.560 2411.440
    46.53 0.00039604 2525.000 2227.220 2412.410
    46.54 0.00040274 2483.000 2226.890 2412.790
    46.55 0.00040650 2460.000 2226.550 2412.250
    46.56 0.00040000 2500.000 2226.220 2410.560
    46.57 0.00040290 2482.000 2225.890 2407.380
    46.58 0.00041545 2407.000 2225.560 2402.940
    46.59 0.00041068 2435.000 2225.230 2397.610
    46.60 0.00041135 2431.000 2224.900 2391.520
    46.61 0.00040900 2445.000 2224.570 2385.350
    46.62 0.00041477 2411.000 2224.250 2378.880
    46.63 0.00041982 2382.000 2223.920 2371.840
    46.64 0.00042212 2369.000 2223.600 2364.710
    46.65 0.00043215 2314.000 2223.270 2357.910
    46.66 0.00042159 2372.000 2222.950 2351.660
    46.67 0.00042070 2377.000 2222.630 2346.070
    46.68 0.00042992 2326.000 2222.310 2341.120
    46.69 0.00042753 2339.000 2221.990 2337.140
    46.70 0.00042230 2368.000 2221.670 2334.490
    46.71 0.00042626 2346.000 2221.350 2332.980
    46.72 0.00043253 2312.000 2221.030 2332.510
    46.73 0.00042644 2345.000 2220.720 2332.910
    46.74 0.00042882 2332.000 2220.400 2334.100
    46.75 0.00041254 2424.000 2220.090 2335.820
    46.76 0.00041824 2391.000 2219.770 2337.840
    46.77 0.00041068 2435.000 2219.460 2339.940
    46.78 0.00042772 2338.000 2219.150 2341.930
    46.79 0.00041824 2391.000 2218.840 2343.540
    46.80 0.00042070 2377.000 2218.530 2344.300
    46.81 0.00041000 2439.000 2218.220 2344.360
    46.82 0.00041632 2402.000 2217.910 2343.630
    46.83 0.00041442 2413.000 2217.610 2342.520
    46.84 0.00041511 2409.000 2217.300 2341.260
    46.85 0.00042123 2374.000 2217.000 2340.130
    46.86 0.00042070 2377.000 2216.690 2339.220
    46.87 0.00041684 2399.000 2216.390 2338.530
    46.88 0.00041017 2438.000 2216.090 2337.960
    46.89 0.00041051 2436.000 2215.790 2337.410
    46.90 0.00041736 2396.000 2215.490 2336.670
    46.91 0.00040750 2454.000 2215.190 2335.710
    46.92 0.00042052 2378.000 2214.890 2334.240
    46.93 0.00041528 2408.000 2214.590 2332.320
    46.94 0.00040601 2463.000 2214.300 2329.730
    46.95 0.00041859 2389.000 2214.000 2326.430
    46.96 0.00042141 2373.000 2213.710 2322.390
    46.97 0.00041649 2401.000 2213.420 2317.900
    46.98 0.00041102 2433.000 2213.120 2313.160
    46.99 0.00041000 2439.000 2212.830 2308.250
    47.00 0.00042052 2378.000 2212.540 2303.650
    47.01 0.00041017 2438.000 2212.250 2299.530
    47.02 0.00042123 2374.000 2211.970 2296.000
    47.03 0.00041494 2410.000 2211.680 2293.320
    47.04 0.00040933 2443.000 2211.390 2291.460
    47.05 0.00040700 2457.000 2211.110 2290.390
    47.06 0.00040551 2466.000 2210.830 2290.050
    47.07 0.00041254 2424.000 2210.540 2290.380
    47.08 0.00041911 2386.000 2210.260 2291.260
    47.09 0.00041946 2384.000 2209.980 2292.490
    47.10 0.00040750 2454.000 2209.700 2293.950
    47.11 0.00041754 2395.000 2209.420 2295.650
    47.12 0.00041580 2405.000 2209.150 2297.550
    47.13 0.00041929 2385.000 2208.870 2299.520
    47.14 0.00041946 2384.000 2208.590 2301.320
    47.15 0.00042937 2329.000 2208.320 2303.360
    47.16 0.00042070 2377.000 2208.040 2305.500
    47.17 0.00041841 2390.000 2207.770 2307.670
    47.18 0.00042052 2378.000 2207.500 2309.800
    47.19 0.00041982 2382.000 2207.230 2311.770
    47.20 0.00042070 2377.000 2206.960 2313.400
    47.21 0.00041288 2422.000 2206.690 2314.700
    47.22 0.00041220 2426.000 2206.420 2315.500
    47.23 0.00041964 2383.000 2206.160 2315.690
    47.24 0.00042034 2379.000 2205.890 2315.620
    47.25 0.00042123 2374.000 2205.630 2315.460
    47.26 0.00041719 2397.000 2205.370 2315.340
    47.27 0.00041911 2386.000 2205.100 2315.060
    47.28 0.00041459 2412.000 2204.840 2314.730
    47.29 0.00042123 2374.000 2204.580 2314.480
    47.30 0.00042230 2368.000 2204.320 2314.370
    47.31 0.00043141 2318.000 2204.070 2314.460
    47.32 0.00042105 2375.000 2203.810 2314.730
    47.33 0.00042212 2369.000 2203.550 2315.120
    47.34 0.00042974 2327.000 2203.300 2315.570
    47.35 0.00043403 2304.000 2203.040 2315.390
    47.36 0.00042499 2353.000 2202.790 2315.160
    47.37 0.00043011 2325.000 2202.540 2314.760
    47.38 0.00043346 2307.000 2202.290 2314.440
    47.39 0.00042141 2373.000 2202.040 2314.440
    47.40 0.00042017 2380.000 2201.790 2314.920
    47.41 0.00042088 2376.000 2201.540 2315.770
    47.42 0.00041701 2398.000 2201.300 2317.480
    47.43 0.00040967 2441.000 2201.050 2319.660
    47.44 0.00040535 2467.000 2200.810 2322.290
    47.45 0.00040900 2445.000 2200.560 2325.280
    47.46 0.00039968 2502.000 2200.320 2328.600
    47.47 0.00040096 2494.000 2200.080 2332.100
    47.48 0.00039746 2516.000 2199.840 2335.650
    47.49 0.00039841 2510.000 2199.600 2339.290
    47.50 0.00040437 2473.000 2199.360 2342.950
    47.51 0.00040306 2481.000 2199.130 2346.420
    47.52 0.00040750 2454.000 2198.890 2349.750
    47.53 0.00041339 2419.000 2198.660 2353.020
    47.54 0.00040800 2451.000 2198.420 2356.050
    47.55 0.00041964 2383.000 2198.190 2359.160
    47.56 0.00041649 2401.000 2197.960 2362.040
    47.57 0.00041528 2408.000 2197.730 2364.510
    47.58 0.00041339 2419.000 2197.500 2366.390
    47.59 0.00041203 2427.000 2197.270 2366.930
    47.60 0.00041322 2420.000 2197.040 2365.860
    47.61 0.00041118 2432.000 2196.820 2363.690
    47.62 0.00041580 2405.000 2196.590 2360.890
    47.63 0.00041563 2406.000 2196.370 2357.750
    47.64 0.00042088 2376.000 2196.140 2354.520
    47.65 0.00042373 2360.000 2195.920 2351.180
    47.66 0.00041271 2423.000 2195.700 2347.530
    47.67 0.00041876 2388.000 2195.480 2343.480
    47.68 0.00041220 2426.000 2195.260 2339.490
    47.69 0.00041288 2422.000 2195.040 2335.590
    47.70 0.00040950 2442.000 2194.830 2332.300
    47.71 0.00040177 2489.000 2194.610 2329.480
    47.72 0.00040883 2446.000 2194.400 2327.090
    47.73 0.00041102 2433.000 2194.180 2324.990
    47.74 0.00040783 2452.000 2193.970 2323.040
    47.75 0.00040700 2457.000 2193.760 2320.950
    47.76 0.00041288 2422.000 2193.550 2318.530
    47.77 0.00042427 2357.000 2193.340 2315.660
    47.78 0.00041169 2429.000 2193.130 2312.190
    47.79 0.00041701 2398.000 2192.930 2308.350
    47.80 0.00041220 2426.000 2192.720 2304.300
    47.81 0.00041391 2416.000 2192.520 2300.460
    47.82 0.00041771 2394.000 2192.310 2297.100
    47.83 0.00042248 2367.000 2192.110 2294.510
    47.84 0.00042571 2349.000 2191.910 2292.880
    47.85 0.00042427 2357.000 2191.710 2292.260
    47.86 0.00043478 2300.000 2191.510 2292.620
    47.87 0.00043048 2323.000 2191.310 2293.850
    47.88 0.00041876 2388.000 2191.120 2295.800
    47.89 0.00042753 2339.000 2190.920 2298.230
    47.90 0.00042499 2353.000 2190.720 2300.890
    47.91 0.00042827 2335.000 2190.530 2303.510
    47.92 0.00042283 2365.000 2190.340 2305.840
    47.93 0.00042863 2333.000 2190.150 2307.540
    47.94 0.00042319 2363.000 2189.960 2308.540
    47.95 0.00043309 2309.000 2189.770 2308.590
    47.96 0.00043122 2319.000 2189.580 2307.510
    47.97 0.00042427 2357.000 2189.390 2305.070
    47.98 0.00043497 2299.000 2189.210 2301.400
    47.99 0.00042283 2365.000 2189.020 2296.940
    48.00 0.00043197 2315.000 2188.840 2292.130
    48.01 0.00042680 2343.000 2188.650 2287.320
    48.02 0.00043271 2311.000 2188.470 2282.900
    48.03 0.00043309 2309.000 2188.290 2279.190
    48.04 0.00042900 2331.000 2188.110 2276.410
    48.05 0.00042937 2329.000 2187.930 2274.670
    48.06 0.00042845 2334.000 2187.760 2274.160
    48.07 0.00042900 2331.000 2187.580 2274.870
    48.08 0.00043592 2294.000 2187.400 2276.660
    48.09 0.00043497 2299.000 2187.230 2279.610
    48.10 0.00043937 2276.000 2187.060 2283.710
    48.11 0.00043459 2301.000 2186.890 2288.750
    48.12 0.00042052 2378.000 2186.710 2294.610
    48.13 0.00042753 2339.000 2186.540 2301.280
    48.14 0.00042141 2373.000 2186.380 2308.530
    48.15 0.00042626 2346.000 2186.210 2316.210
    48.16 0.00042974 2327.000 2186.040 2324.230
    48.17 0.00041894 2387.000 2185.880 2332.380
    48.18 0.00042212 2369.000 2185.710 2340.340
    48.19 0.00042265 2366.000 2185.550 2348.080
    48.20 0.00042337 2362.000 2185.390 2355.590
    48.21 0.00042608 2347.000 2185.230 2362.830
    48.22 0.00042052 2378.000 2185.070 2369.690
    48.23 0.00041929 2385.000 2184.910 2376.000
    48.24 0.00042427 2357.000 2184.750 2381.190
    48.25 0.00042808 2336.000 2184.590 2385.110
    48.26 0.00041754 2395.000 2184.440 2387.750
    48.27 0.00042265 2366.000 2184.280 2389.220
    48.28 0.00043403 2304.000 2184.130 2389.680
    48.29 0.00042212 2369.000 2183.980 2389.150
    48.30 0.00043290 2310.000 2183.830 2387.400
    48.31 0.00043365 2306.000 2183.680 2384.840
    48.32 0.00042717 2341.000 2183.530 2381.760
    48.33 0.00043592 2294.000 2183.380 2378.660
    48.34 0.00042248 2367.000 2183.230 2375.970
    48.35 0.00042017 2380.000 2183.090 2374.240
    48.36 0.00041894 2387.000 2182.940 2373.340
    48.37 0.00042176 2371.000 2182.800 2373.490
    48.38 0.00041771 2394.000 2182.660 2374.700
    48.39 0.00041771 2394.000 2182.520 2376.930
    48.40 0.00041736 2396.000 2182.380 2380.120
    48.41 0.00042882 2332.000 2182.240 2383.950
    48.42 0.00041563 2406.000 2182.100 2388.310
    48.43 0.00040650 2460.000 2181.960 2392.740
    48.44 0.00041085 2434.000 2181.830 2396.950
    48.45 0.00040371 2477.000 2181.690 2400.820
    48.46 0.00041408 2415.000 2181.560 2404.210
    48.47 0.00041545 2407.000 2181.430 2406.600
    48.48 0.00041754 2395.000 2181.300 2407.970
    48.49 0.00041237 2425.000 2181.170 2408.480
    48.50 0.00040683 2458.000 2181.040 2408.070
    48.51 0.00040617 2462.000 2180.910 2407.070
    48.52 0.00040933 2443.000 2180.780 2404.880
    48.53 0.00040883 2446.000 2180.650 2401.700
    48.54 0.00041051 2436.000 2180.530 2397.720
    48.55 0.00041477 2411.000 2180.410 2393.130
    48.56 0.00041754 2395.000 2180.280 2387.840
    48.57 0.00041632 2402.000 2180.160 2381.820
    48.58 0.00041494 2410.000 2180.040 2375.170
    48.59 0.00042974 2327.000 2179.920 2367.920
    48.60 0.00041408 2415.000 2179.800 2360.400
    48.61 0.00041719 2397.000 2179.690 2353.020
    48.62 0.00041186 2428.000 2179.570 2346.140
    48.63 0.00042105 2375.000 2179.450 2340.150
    48.64 0.00043215 2314.000 2179.340 2335.050
    48.65 0.00042918 2330.000 2179.230 2330.680
    48.66 0.00042680 2343.000 2179.120 2326.890
    48.67 0.00041999 2381.000 2179.000 2323.970
    48.68 0.00041982 2382.000 2178.900 2321.760
    48.69 0.00042391 2359.000 2178.790 2320.160
    48.70 0.00042626 2346.000 2178.680 2319.000
    48.71 0.00042662 2344.000 2178.570 2318.120
    48.72 0.00042535 2351.000 2178.470 2317.330
    48.73 0.00041736 2396.000 2178.360 2316.390
    48.74 0.00042900 2331.000 2178.260 2314.720
    48.75 0.00041824 2391.000 2178.160 2312.760
    48.76 0.00042517 2352.000 2178.060 2310.020
    48.77 0.00042034 2379.000 2177.960 2306.580
    48.78 0.00042319 2363.000 2177.860 2302.500
    48.79 0.00043122 2319.000 2177.760 2297.820
    48.80 0.00043764 2285.000 2177.660 2292.300
    48.81 0.00044903 2227.000 2177.570 2286.090
    48.82 0.00043271 2311.000 2177.470 2279.560
    48.83 0.00043384 2305.000 2177.380 2273.420
    48.84 0.00043592 2294.000 2177.290 2267.760
    48.85 0.00044092 2268.000 2177.190 2262.830
    48.86 0.00043706 2288.000 2177.100 2258.780
    48.87 0.00043328 2308.000 2177.010 2255.670
    48.88 0.00042918 2330.000 2176.930 2253.460
    48.89 0.00044623 2241.000 2176.840 2252.120
    48.90 0.00042463 2355.000 2176.750 2251.580
    48.91 0.00044033 2271.000 2176.670 2251.730
    48.92 0.00043611 2293.000 2176.580 2252.410
    48.93 0.00044524 2246.000 2176.500 2253.460
    48.94 0.00043346 2307.000 2176.420 2255.020
    48.95 0.00042644 2345.000 2176.340 2256.820
    48.96 0.00043668 2290.000 2176.260 2258.700
    48.97 0.00044131 2266.000 2176.180 2260.550
    48.98 0.00044307 2257.000 2176.100 2262.310
    48.99 0.00043898 2278.000 2176.020 2263.890
    49.00 0.00044543 2245.000 2175.950 2265.190
    49.01 0.00042882 2332.000 2175.870 2266.040
    49.02 0.00044170 2264.000 2175.800 2266.460
    49.03 0.00043592 2294.000 2175.730 2266.500
    49.04 0.00042571 2349.000 2175.650 2266.140
    49.05 0.00043497 2299.000 2175.580 2265.410
    49.06 0.00042918 2330.000 2175.510 2264.420
    49.07 0.00042662 2344.000 2175.450 2263.270
    49.08 0.00044033 2271.000 2175.380 2262.080
    49.09 0.00042735 2340.000 2175.310 2260.910
    49.10 0.00044072 2269.000 2175.250 2259.790
    49.11 0.00044543 2245.000 2175.180 2258.560
    49.12 0.00042680 2343.000 2175.120 2257.190
    49.13 0.00043898 2278.000 2175.060 2255.570
    49.14 0.00043975 2274.000 2175.000 2254.150
    49.15 0.00043422 2303.000 2174.940 2252.990
    49.16 0.00042808 2336.000 2174.880 2252.070
    49.17 0.00042644 2345.000 2174.820 2251.360
    49.18 0.00043956 2275.000 2174.760 2250.970
    49.19 0.00043478 2300.000 2174.710 2250.830
    49.20 0.00042589 2348.000 2174.650 2250.830
    49.21 0.00043687 2289.000 2174.600 2250.900
    49.22 0.00042955 2328.000 2174.540 2251.060
    49.23 0.00043459 2301.000 2174.490 2251.340
    49.24 0.00043879 2279.000 2174.440 2251.880
    49.25 0.00043725 2287.000 2174.390 2252.830
    49.26 0.00043011 2325.000 2174.340 2254.290
    49.27 0.00042481 2354.000 2174.290 2256.330
    49.28 0.00042283 2365.000 2174.250 2258.920
    49.29 0.00041876 2388.000 2174.200 2262.020
    49.30 0.00043271 2311.000 2174.160 2265.490
    49.31 0.00041701 2398.000 2174.110 2269.240
    49.32 0.00042230 2368.000 2174.070 2273.130
    49.33 0.00042517 2352.000 2174.030 2277.020
    49.34 0.00042141 2373.000 2173.990 2280.570
    49.35 0.00042176 2371.000 2173.950 2283.850
    49.36 0.00043122 2319.000 2173.910 2286.660
    49.37 0.00042391 2359.000 2173.870 2288.870
    49.38 0.00042088 2376.000 2173.830 2290.360
    49.39 0.00043365 2306.000 2173.800 2291.200
    49.40 0.00042735 2340.000 2173.760 2291.560
    49.41 0.00041982 2382.000 2173.730 2291.380
    49.42 0.00042052 2378.000 2173.690 2291.330
    49.43 0.00041477 2411.000 2173.660 2291.290
    49.44 0.00042141 2373.000 2173.630 2291.280
    49.45 0.00042680 2343.000 2173.600 2291.320
    49.46 0.00042827 2335.000 2173.570 2291.110
    49.47 0.00042974 2327.000 2173.540 2290.570
    49.48 0.00042992 2326.000 2173.510 2289.750
    49.49 0.00042808 2336.000 2173.490 2288.330
    49.50 0.00043066 2322.000 2173.460 2286.390
    49.51 0.00043178 2316.000 2173.440 2283.830
    49.52 0.00042918 2330.000 2173.420 2280.750
    49.53 0.00042517 2352.000 2173.390 2277.140
    49.54 0.00043516 2298.000 2173.370 2273.100
    49.55 0.00044267 2259.000 2173.350 2269.090
    49.56 0.00043159 2317.000 2173.330 2265.130
    49.57 0.00043840 2281.000 2173.310 2261.380
    49.58 0.00043346 2307.000 2173.300 2258.020
    49.59 0.00043611 2293.000 2173.280 2255.190
    49.60 0.00043271 2311.000 2173.260 2252.840
    49.61 0.00043879 2279.000 2173.250 2251.210
    49.62 0.00043898 2278.000 2173.230 2250.200
    49.63 0.00043956 2275.000 2173.220 2249.960
    49.64 0.00043898 2278.000 2173.210 2250.470
    49.65 0.00044643 2240.000 2173.200 2251.470
    49.66 0.00044248 2260.000 2173.190 2253.400
    49.67 0.00044150 2265.000 2173.180 2255.950
    49.68 0.00043975 2274.000 2173.170 2259.060
    49.69 0.00043821 2282.000 2173.160 2262.310
    49.70 0.00042445 2356.000 2173.160 2266.130
    49.71 0.00043085 2321.000 2173.150 2270.060
    49.72 0.00043384 2305.000 2173.150 2273.960
    49.73 0.00043066 2322.000 2173.140 2277.660
    49.74 0.00043459 2301.000 2173.140 2280.840
    49.75 0.00043141 2318.000 2173.140 2283.830
    49.76 0.00042463 2355.000 2173.140 2286.380
    49.77 0.00042445 2356.000 2173.140 2288.590
    49.78 0.00042301 2364.000 2173.140 2290.600
    49.79 0.00042608 2347.000 2173.140 2292.020
    49.80 0.00042571 2349.000 2173.140 2292.830
    49.81 0.00042445 2356.000 2173.150 2293.100
    49.82 0.00041736 2396.000 2173.150 2292.840
    49.83 0.00041876 2388.000 2173.160 2292.010
    49.84 0.00043403 2304.000 2173.160 2290.840
    49.85 0.00042608 2347.000 2173.170 2289.340
    49.86 0.00041494 2410.000 2173.180 2287.590
    49.87 0.00041876 2388.000 2173.190 2285.710
    49.88 0.00041946 2384.000 2173.200 2283.600
    49.89 0.00041911 2386.000 2173.210 2281.240
    49.90 0.00043422 2303.000 2173.220 2278.660
    49.91 0.00043309 2309.000 2173.230 2275.970
    49.92 0.00041649 2401.000 2173.240 2273.190
    49.93 0.00042626 2346.000 2173.260 2270.400
    49.94 0.00042974 2327.000 2173.270 2267.610
    49.95 0.00042589 2348.000 2173.290 2264.920
    49.96 0.00042427 2357.000 2173.310 2262.410
    49.97 0.00042937 2329.000 2173.320 2260.260
    49.98 0.00042845 2334.000 2173.340 2258.470
    49.99 0.00042105 2375.000 2173.360 2257.620
    50.00 0.00043159 2317.000 2173.380 2257.570
    50.01 0.00043234 2313.000 2173.400 2258.350
    50.02 0.00043687 2289.000 2173.420 2259.960
    50.03 0.00044524 2246.000 2173.450 2262.340
    50.04 0.00043516 2298.000 2173.470 2265.460
    50.05 0.00043459 2301.000 2173.490 2269.250
    50.06 0.00042992 2326.000 2173.520 2273.610
    50.07 0.00043440 2302.000 2173.550 2278.520
    50.08 0.00043271 2311.000 2173.570 2283.940
    50.09 0.00043029 2324.000 2173.600 2289.820
    50.10 0.00042626 2346.000 2173.630 2296.130
    50.11 0.00043706 2288.000 2173.660 2302.710
    50.12 0.00042955 2328.000 2173.690 2309.330
    50.13 0.00042937 2329.000 2173.720 2315.860
    50.14 0.00043328 2308.000 2173.750 2322.160
    50.15 0.00043554 2296.000 2173.780 2328.150
    50.16 0.00043328 2308.000 2173.820 2333.800
    50.17 0.00042699 2342.000 2173.850 2339.140
    50.18 0.00042481 2354.000 2173.890 2344.040
    50.19 0.00041736 2396.000 2173.920 2348.220
    50.20 0.00042699 2342.000 2173.960 2351.470
    50.21 0.00042680 2343.000 2174.000 2353.890
    50.22 0.00043554 2296.000 2174.030 2355.320
    50.23 0.00042141 2373.000 2174.070 2355.500
    50.24 0.00043956 2275.000 2174.110 2354.130
    50.25 0.00043029 2324.000 2174.150 2351.340
    50.26 0.00043706 2288.000 2174.190 2347.580
    50.27 0.00043554 2296.000 2174.240 2343.070
    50.28 0.00043048 2323.000 2174.280 2338.120
    50.29 0.00043783 2284.000 2174.320 2333.150
    50.30 0.00043215 2314.000 2174.370 2328.590
    50.31 0.00043029 2324.000 2174.410 2324.540
    50.32 0.00042626 2346.000 2174.460 2321.320
    50.33 0.00043197 2315.000 2174.500 2318.960
    50.34 0.00041789 2393.000 2174.550 2317.620
    50.35 0.00042790 2337.000 2174.600 2317.360
    50.36 0.00042445 2356.000 2174.650 2318.090
    50.37 0.00043141 2318.000 2174.700 2319.840
    50.38 0.00042445 2356.000 2174.750 2322.600
    50.39 0.00041789 2393.000 2174.800 2326.310
    50.40 0.00042176 2371.000 2174.850 2330.790
    50.41 0.00041597 2404.000 2174.900 2335.920
    50.42 0.00042391 2359.000 2174.960 2341.460
    50.43 0.00041719 2397.000 2175.010 2347.170
    50.44 0.00043085 2321.000 2175.060 2352.600
    50.45 0.00042070 2377.000 2175.120 2357.420
    50.46 0.00041684 2399.000 2175.170 2361.470
    50.47 0.00042088 2376.000 2175.230 2364.660
    50.48 0.00042301 2364.000 2175.290 2366.790
    50.49 0.00041754 2395.000 2175.350 2367.640
    50.50 0.00042070 2377.000 2175.410 2367.290
    50.51 0.00041929 2385.000 2175.460 2365.790
    50.52 0.00041982 2382.000 2175.530 2362.640
    50.53 0.00042463 2355.000 2175.590 2357.890
    50.54 0.00041946 2384.000 2175.650 2352.080
    50.55 0.00042194 2370.000 2175.710 2345.690
    50.56 0.00041186 2428.000 2175.770 2339.360
    50.57 0.00042918 2330.000 2175.840 2333.270
    50.58 0.00041085 2434.000 2175.900 2327.660
    50.59 0.00041946 2384.000 2175.970 2322.650
    50.60 0.00042373 2360.000 2176.030 2318.140
    50.61 0.00041929 2385.000 2176.100 2313.930
    50.62 0.00043011 2325.000 2176.160 2309.980
    50.63 0.00042535 2351.000 2176.230 2306.040
    50.64 0.00043309 2309.000 2176.300 2301.790
    50.65 0.00043365 2306.000 2176.370 2296.950
    50.66 0.00042900 2331.000 2176.440 2291.590
    50.67 0.00043328 2308.000 2176.510 2285.800
    50.68 0.00043103 2320.000 2176.580 2280.020
    50.69 0.00044170 2264.000 2176.650 2274.380
    50.70 0.00043975 2274.000 2176.720 2268.910
    50.71 0.00044228 2261.000 2176.790 2263.860
    50.72 0.00044287 2258.000 2176.870 2259.130
    50.73 0.00044228 2261.000 2176.940 2254.630
    50.74 0.00044464 2249.000 2177.010 2250.620
    50.75 0.00044944 2225.000 2177.090 2247.000
    50.76 0.00044444 2250.000 2177.170 2243.750
    50.77 0.00044170 2264.000 2177.240 2240.770
    50.78 0.00042680 2343.000 2177.320 2238.200
    50.79 0.00044189 2263.000 2177.400 2235.950
    50.80 0.00044783 2233.000 2177.470 2233.960
    50.81 0.00044209 2262.000 2177.550 2232.220
    50.82 0.00044425 2251.000 2177.630 2230.890
    50.83 0.00044543 2245.000 2177.710 2229.980
    50.84 0.00043290 2310.000 2177.790 2229.560
    50.85 0.00044267 2259.000 2177.870 2229.690
    50.86 0.00044326 2256.000 2177.950 2230.390
    50.87 0.00044903 2227.000 2178.040 2231.750
    50.88 0.00044150 2265.000 2178.120 2233.800
    50.89 0.00045455 2200.000 2178.200 2236.630
    50.90 0.00044287 2258.000 2178.280 2240.260
    50.91 0.00044984 2223.000 2178.370 2244.700
    50.92 0.00044703 2237.000 2178.450 2249.950
    50.93 0.00044307 2257.000 2178.540 2256.090
    50.94 0.00044603 2242.000 2178.620 2262.960
    50.95 0.00043687 2289.000 2178.710 2270.570
    50.96 0.00044014 2272.000 2178.800 2278.840
    50.97 0.00043516 2298.000 2178.880 2287.590
    50.98 0.00043898 2278.000 2178.970 2296.650
    50.99 0.00043649 2291.000 2179.060 2305.840
    51.00 0.00043029 2324.000 2179.150 2314.730
    51.01 0.00043290 2310.000 2179.240 2323.400
    51.02 0.00042699 2342.000 2179.330 2331.520
    51.03 0.00043103 2320.000 2179.420 2338.760
    51.04 0.00041999 2381.000 2179.510 2344.930
    51.05 0.00041894 2387.000 2179.600 2349.630
    51.06 0.00041736 2396.000 2179.690 2353.040
    51.07 0.00042176 2371.000 2179.790 2355.140
    51.08 0.00041237 2425.000 2179.880 2355.760
    51.09 0.00041806 2392.000 2179.970 2354.950
    51.10 0.00043085 2321.000 2180.070 2352.800
    51.11 0.00041894 2387.000 2180.160 2349.640
    51.12 0.00042283 2365.000 2180.250 2345.640
    51.13 0.00043178 2316.000 2180.350 2341.260
    51.14 0.00042882 2332.000 2180.440 2336.920
    51.15 0.00043066 2322.000 2180.540 2332.960
    51.16 0.00043365 2306.000 2180.640 2329.840
    51.17 0.00042735 2340.000 2180.730 2327.930
    51.18 0.00042409 2358.000 2180.830 2327.420
    51.19 0.00042319 2363.000 2180.930 2328.370
    51.20 0.00041859 2389.000 2181.030 2330.740
    51.21 0.00041999 2381.000 2181.130 2334.400
    51.22 0.00043029 2324.000 2181.220 2339.140
    51.23 0.00042141 2373.000 2181.320 2344.700
    51.24 0.00042827 2335.000 2181.420 2350.800
    51.25 0.00043159 2317.000 2181.520 2357.110
    51.26 0.00041684 2399.000 2181.620 2363.320
    51.27 0.00042034 2379.000 2181.730 2369.010
    51.28 0.00041911 2386.000 2181.830 2373.880
    51.29 0.00041442 2413.000 2181.930 2377.760
    51.30 0.00042992 2326.000 2182.030 2380.400
    51.31 0.00041999 2381.000 2182.130 2381.320
    51.32 0.00042034 2379.000 2182.240 2380.370
    51.33 0.00042808 2336.000 2182.340 2377.580
    51.34 0.00044366 2254.000 2182.440 2372.880
    51.35 0.00041824 2391.000 2182.550 2366.600
    51.36 0.00041391 2416.000 2182.650 2359.140
    51.37 0.00043328 2308.000 2182.760 2351.320
    51.38 0.00043066 2322.000 2182.860 2343.580
    51.39 0.00042662 2344.000 2182.970 2336.300
    51.40 0.00042900 2331.000 2183.070 2329.730
    51.41 0.00043048 2323.000 2183.180 2323.950
    51.42 0.00043159 2317.000 2183.290 2319.290
    51.43 0.00043253 2312.000 2183.390 2315.710
    51.44 0.00044228 2261.000 2183.500 2313.240
    51.45 0.00043066 2322.000 2183.610 2311.840
    51.46 0.00043995 2273.000 2183.710 2311.220
    51.47 0.00044228 2261.000 2183.820 2311.930
    51.48 0.00043630 2292.000 2183.930 2313.530
    51.49 0.00043668 2290.000 2184.040 2315.890
    51.50 0.00043011 2325.000 2184.150 2318.640
    51.51 0.00043725 2287.000 2184.260 2321.890
    51.52 0.00042753 2339.000 2184.370 2325.170
    51.53 0.00042717 2341.000 2184.480 2328.350
    51.54 0.00041667 2400.000 2184.590 2331.220
    51.55 0.00042680 2343.000 2184.700 2333.890
    51.56 0.00042717 2341.000 2184.810 2336.170
    51.57 0.00043290 2310.000 2184.920 2337.920
    51.58 0.00043122 2319.000 2185.030 2338.910
    51.59 0.00042212 2369.000 2185.140 2339.210
    51.60 0.00042123 2374.000 2185.250 2338.400
    51.61 0.00043384 2305.000 2185.360 2336.390
    51.62 0.00043995 2273.000 2185.480 2333.220
    51.63 0.00044287 2258.000 2185.590 2329.010
    51.64 0.00042845 2334.000 2185.700 2323.860
    51.65 0.00042230 2368.000 2185.810 2317.880
    51.66 0.00044267 2259.000 2185.930 2311.210
    51.67 0.00043898 2278.000 2186.040 2304.120
    51.68 0.00045188 2213.000 2186.150 2297.090
    51.69 0.00044385 2253.000 2186.270 2290.250
    51.70 0.00043821 2282.000 2186.380 2283.760
    51.71 0.00045641 2191.000 2186.490 2277.670
    51.72 0.00044504 2247.000 2186.610 2272.010
    51.73 0.00045065 2219.000 2186.720 2266.980
    51.74 0.00045393 2203.000 2186.840 2262.520
    51.75 0.00044326 2256.000 2186.950 2258.110
    51.76 0.00044228 2261.000 2187.070 2254.740
    51.77 0.00044111 2267.000 2187.180 2251.960
    51.78 0.00044803 2232.000 2187.300 2249.810
    51.79 0.00045310 2207.000 2187.410 2248.220
    51.80 0.00044903 2227.000 2187.530 2247.220
    51.81 0.00044783 2233.000 2187.650 2246.770
    51.82 0.00044524 2246.000 2187.760 2246.870
    51.83 0.00044464 2249.000 2187.880 2247.530
    51.84 0.00044723 2236.000 2187.990 2248.730
    51.85 0.00045517 2197.000 2188.110 2250.480
    51.86 0.00045005 2222.000 2188.230 2252.750
    51.87 0.00045005 2222.000 2188.340 2255.500
    51.88 0.00044405 2252.000 2188.460 2258.440
    51.89 0.00044170 2264.000 2188.580 2261.990
    51.90 0.00044623 2241.000 2188.690 2265.960
    51.91 0.00044803 2232.000 2188.810 2270.310
    51.92 0.00043706 2288.000 2188.930 2275.010
    51.93 0.00044111 2267.000 2189.040 2280.000
    51.94 0.00044209 2262.000 2189.160 2285.250
    51.95 0.00044014 2272.000 2189.280 2290.590
    51.96 0.00043422 2303.000 2189.400 2295.880
    51.97 0.00043687 2289.000 2189.510 2301.000
    51.98 0.00043745 2286.000 2189.630 2305.950
    51.99 0.00044150 2265.000 2189.750 2310.730
    52.00 0.00044072 2269.000 2189.870 2315.230
    52.01 0.00044170 2264.000 2189.990 2319.460
    52.02 0.00043271 2311.000 2190.100 2323.380
    52.03 0.00043497 2299.000 2190.220 2326.950
    52.04 0.00044228 2261.000 2190.340 2330.070
    52.05 0.00042808 2336.000 2190.460 2332.720
    52.06 0.00043783 2284.000 2190.580 2334.770
    52.07 0.00043159 2317.000 2190.690 2336.110
    52.08 0.00043103 2320.000 2190.810 2336.250
    52.09 0.00043234 2313.000 2190.930 2334.860
    52.10 0.00042992 2326.000 2191.050 2332.250
    52.11 0.00042717 2341.000 2191.170 2328.780
    52.12 0.00041929 2385.000 2191.280 2324.810
    52.13 0.00042159 2372.000 2191.400 2320.610
    52.14 0.00042337 2362.000 2191.520 2316.430
    52.15 0.00041667 2400.000 2191.640 2312.480
    52.16 0.00042589 2348.000 2191.760 2308.790
    52.17 0.00041771 2394.000 2191.870 2305.440
    52.18 0.00041946 2384.000 2191.990 2302.510
    52.19 0.00042123 2374.000 2192.110 2300.060
    52.20 0.00041824 2391.000 2192.230 2298.060
    52.21 0.00041135 2431.000 2192.350 2296.410
    52.22 0.00041701 2398.000 2192.460 2295.160
    52.23 0.00041391 2416.000 2192.580 2294.370
    52.24 0.00042319 2363.000 2192.700 2294.050
    52.25 0.00041511 2409.000 2192.820 2294.300
    52.26 0.00041322 2420.000 2192.940 2295.050
    52.27 0.00042159 2372.000 2193.050 2296.190
    52.28 0.00042662 2344.000 2193.170 2297.620
    52.29 0.00042535 2351.000 2193.290 2299.240
    52.30 0.00042517 2352.000 2193.410 2301.220
    52.31 0.00042463 2355.000 2193.520 2303.370
    52.32 0.00042900 2331.000 2193.640 2305.570
    52.33 0.00043011 2325.000 2193.760 2307.600
    52.34 0.00043630 2292.000 2193.870 2309.660
    52.35 0.00044663 2239.000 2193.990 2311.510
    52.36 0.00043197 2315.000 2194.110 2312.760
    52.37 0.00042937 2329.000 2194.220 2313.930
    52.38 0.00043687 2289.000 2194.340 2314.850
    52.39 0.00042608 2347.000 2194.460 2315.810
    52.40 0.00042974 2327.000 2194.570 2316.750
    52.41 0.00044111 2267.000 2194.690 2317.710
    52.42 0.00044385 2253.000 2194.800 2318.660
    52.43 0.00042409 2358.000 2194.920 2319.510
    52.44 0.00044543 2245.000 2195.040 2320.110
    52.45 0.00043141 2318.000 2195.150 2320.460
    52.46 0.00042955 2328.000 2195.270 2320.580
    52.47 0.00043290 2310.000 2195.380 2320.490
    52.48 0.00044385 2253.000 2195.500 2320.190
    52.49 0.00043309 2309.000 2195.610 2319.630
    52.50 0.00043328 2308.000 2195.730 2318.470
    52.51 0.00042176 2371.000 2195.840 2316.670
    52.52 0.00043725 2287.000 2195.960 2314.410
    52.53 0.00043234 2313.000 2196.070 2311.890
    52.54 0.00043898 2278.000 2196.180 2309.230
    52.55 0.00044484 2248.000 2196.300 2306.360
    52.56 0.00043066 2322.000 2196.410 2303.210
    52.57 0.00043898 2278.000 2196.520 2300.220
    52.58 0.00042900 2331.000 2196.640 2297.560
    52.59 0.00042699 2342.000 2196.750 2295.110
    52.60 0.00043937 2276.000 2196.860 2293.030
    52.61 0.00044150 2265.000 2196.970 2291.640
    52.62 0.00042644 2345.000 2197.090 2290.790
    52.63 0.00043554 2296.000 2197.200 2290.480
    52.64 0.00043459 2301.000 2197.310 2290.660
    52.65 0.00043459 2301.000 2197.420 2291.340
    52.66 0.00043271 2311.000 2197.530 2292.460
    52.67 0.00043937 2276.000 2197.640 2294.010
    52.68 0.00042589 2348.000 2197.750 2295.950
    52.69 0.00043687 2289.000 2197.860 2298.200
    52.70 0.00043011 2325.000 2197.970 2300.800
    52.71 0.00043917 2277.000 2198.080 2303.690
    52.72 0.00043271 2311.000 2198.190 2306.870
    52.73 0.00043085 2321.000 2198.300 2310.370
    52.74 0.00043535 2297.000 2198.410 2314.160
    52.75 0.00044267 2259.000 2198.520 2318.150
    52.76 0.00043802 2283.000 2198.630 2322.270
    52.77 0.00043592 2294.000 2198.730 2326.400
    52.78 0.00043234 2313.000 2198.840 2330.590
    52.79 0.00042535 2351.000 2198.950 2334.660
    52.80 0.00043535 2297.000 2199.060 2338.380
    52.81 0.00043802 2283.000 2199.160 2341.600
    52.82 0.00043668 2290.000 2199.270 2344.110
    52.83 0.00043048 2323.000 2199.370 2345.630
    52.84 0.00044092 2268.000 2199.480 2346.290
    52.85 0.00043937 2276.000 2199.580 2346.230
    52.86 0.00043328 2308.000 2199.690 2345.420
    52.87 0.00043611 2293.000 2199.790 2344.440
    52.88 0.00042900 2331.000 2199.900 2343.090
    52.89 0.00043725 2287.000 2200.000 2341.470
    52.90 0.00043085 2321.000 2200.100 2339.190
    52.91 0.00043975 2274.000 2200.210 2336.310
    52.92 0.00044189 2263.000 2200.310 2332.700
    52.93 0.00044723 2236.000 2200.410 2328.830
    52.94 0.00044863 2229.000 2200.510 2324.750
    52.95 0.00045475 2199.000 2200.610 2320.480
    52.96 0.00044823 2231.000 2200.720 2316.110
    52.97 0.00045662 2190.000 2200.820 2311.670
    52.98 0.00044944 2225.000 2200.920 2307.240
    52.99 0.00044843 2230.000 2201.020 2302.920
    53.00 0.00044385 2253.000 2201.110 2298.870
    53.01 0.00045600 2193.000 2201.210 2295.240
    53.02 0.00043011 2325.000 2201.310 2292.120
    53.03 0.00044228 2261.000 2201.410 2289.660
    53.04 0.00044583 2243.000 2201.510 2287.960
    53.05 0.00044783 2233.000 2201.600 2287.090
    53.06 0.00044524 2246.000 2201.700 2287.060
    53.07 0.00045434 2201.000 2201.800 2287.870
    53.08 0.00045517 2197.000 2201.890 2289.580
    53.09 0.00045228 2211.000 2201.990 2292.180
    53.10 0.00044366 2254.000 2202.080 2295.630
    53.11 0.00045413 2202.000 2202.180 2299.910
    53.12 0.00044723 2236.000 2202.270 2304.880
    53.13 0.00045126 2216.000 2202.360 2310.390
    53.14 0.00044843 2230.000 2202.460 2316.280
    53.15 0.00044563 2244.000 2202.550 2322.490
    53.16 0.00044843 2230.000 2202.640 2328.790
    53.17 0.00044092 2268.000 2202.730 2335.020
    53.18 0.00044783 2233.000 2202.820 2340.950
    53.19 0.00045393 2203.000 2202.910 2346.390
    53.20 0.00044326 2256.000 2203.000 2351.120
    53.21 0.00044425 2251.000 2203.090 2354.920
    53.22 0.00044170 2264.000 2203.180 2357.570
    53.23 0.00044033 2271.000 2203.270 2358.820
    53.24 0.00044743 2235.000 2203.350 2358.360
    53.25 0.00045025 2221.000 2203.440 2356.000
    53.26 0.00044326 2256.000 2203.530 2352.130
    53.27 0.00044723 2236.000 2203.610 2347.160
    53.28 0.00044189 2263.000 2203.700 2341.450
    53.29 0.00044763 2234.000 2203.780 2335.370
    53.30 0.00044823 2231.000 2203.870 2329.310
    53.31 0.00044464 2249.000 2203.950 2323.640
    53.32 0.00044524 2246.000 2204.030 2318.590
    53.33 0.00044111 2267.000 2204.120 2314.340
    53.34 0.00043840 2281.000 2204.200 2310.980
    53.35 0.00044743 2235.000 2204.280 2308.530
    53.36 0.00044131 2266.000 2204.360 2306.660
    53.37 0.00043630 2292.000 2204.440 2306.040
    53.38 0.00043956 2275.000 2204.520 2306.200
    53.39 0.00043440 2302.000 2204.600 2307.020
    53.40 0.00043975 2274.000 2204.680 2308.300
    53.41 0.00043516 2298.000 2204.750 2310.030
    53.42 0.00043271 2311.000 2204.830 2311.920
    53.43 0.00043159 2317.000 2204.910 2313.760
    53.44 0.00043328 2308.000 2204.980 2315.590
    53.45 0.00043215 2314.000 2205.060 2317.210
    53.46 0.00042882 2332.000 2205.130 2318.490
    53.47 0.00042159 2372.000 2205.210 2319.280
    53.48 0.00044131 2266.000 2205.280 2319.340
    53.49 0.00043365 2306.000 2205.350 2318.760
    53.50 0.00044053 2270.000 2205.420 2317.400
    53.51 0.00044643 2240.000 2205.490 2315.390
    53.52 0.00044053 2270.000 2205.560 2312.910
    53.53 0.00043611 2293.000 2205.630 2310.130
    53.54 0.00044484 2248.000 2205.700 2307.140
    53.55 0.00044524 2246.000 2205.770 2303.830
    53.56 0.00044248 2260.000 2205.840 2300.370
    53.57 0.00044603 2242.000 2205.900 2296.880
    53.58 0.00043554 2296.000 2205.970 2293.470
    53.59 0.00043328 2308.000 2206.040 2290.330
    53.60 0.00044683 2238.000 2206.100 2287.570
    53.61 0.00044524 2246.000 2206.170 2285.380
    53.62 0.00044543 2245.000 2206.230 2283.750
    53.63 0.00044425 2251.000 2206.290 2282.620
    53.64 0.00044385 2253.000 2206.350 2282.120
    53.65 0.00042955 2328.000 2206.410 2282.300
    53.66 0.00044287 2258.000 2206.480 2283.010
    53.67 0.00043103 2320.000 2206.540 2284.190
    53.68 0.00043725 2287.000 2206.590 2285.760
    53.69 0.00043011 2325.000 2206.650 2287.580
    53.70 0.00043271 2311.000 2206.710 2289.760
    53.71 0.00042194 2370.000 2206.770 2292.210
    53.72 0.00043290 2310.000 2206.820 2294.810
    53.73 0.00042808 2336.000 2206.880 2297.750
    53.74 0.00043706 2288.000 2206.930 2300.860
    53.75 0.00043122 2319.000 2206.990 2304.040
    53.76 0.00042827 2335.000 2207.040 2307.100
    53.77 0.00042070 2377.000 2207.090 2309.990
    53.78 0.00042517 2352.000 2207.140 2312.490
    53.79 0.00042589 2348.000 2207.190 2314.990
    53.80 0.00043365 2306.000 2207.240 2317.260
    53.81 0.00042283 2365.000 2207.290 2319.310
    53.82 0.00043459 2301.000 2207.340 2321.140
    53.83 0.00043271 2311.000 2207.390 2322.440
    53.84 0.00043687 2289.000 2207.430 2323.350
    53.85 0.00044014 2272.000 2207.480 2323.750
    53.86 0.00043516 2298.000 2207.520 2323.660
    53.87 0.00043554 2296.000 2207.570 2323.210
    53.88 0.00043592 2294.000 2207.610 2322.530
    53.89 0.00043478 2300.000 2207.650 2321.700
    53.90 0.00043178 2316.000 2207.700 2320.900
    53.91 0.00043802 2283.000 2207.740 2320.160
    53.92 0.00044346 2255.000 2207.780 2319.470
    53.93 0.00043975 2274.000 2207.810 2318.690
    53.94 0.00044346 2255.000 2207.850 2317.830
    53.95 0.00042790 2337.000 2207.890 2317.050
    53.96 0.00044209 2262.000 2207.930 2316.400
    53.97 0.00044209 2262.000 2207.960 2315.930
    53.98 0.00044603 2242.000 2208.000 2315.730
    53.99 0.00044823 2231.000 2208.030 2315.810
    54.00 0.00045126 2216.000 2208.060 2315.910
    54.01 0.00043956 2275.000 2208.100 2316.090
    54.02 0.00044484 2248.000 2208.130 2316.370
    54.03 0.00044346 2255.000 2208.160 2316.840
    54.04 0.00045249 2210.000 2208.190 2317.600
    54.05 0.00044524 2246.000 2208.220 2318.750
    54.06 0.00045620 2192.000 2208.240 2320.290
    54.07 0.00043917 2277.000 2208.270 2322.160
    54.08 0.00044366 2254.000 2208.300 2324.240
    54.09 0.00045025 2221.000 2208.320 2326.390
    54.10 0.00044170 2264.000 2208.340 2328.430
    54.11 0.00044150 2265.000 2208.370 2330.410
    54.12 0.00044643 2240.000 2208.390 2331.930
    54.13 0.00044563 2244.000 2208.410 2333.160
    54.14 0.00044248 2260.000 2208.430 2333.930
    54.15 0.00044563 2244.000 2208.450 2334.070
    54.16 0.00045005 2222.000 2208.470 2333.490
    54.17 0.00046041 2172.000 2208.490 2332.080
    54.18 0.00044623 2241.000 2208.500 2329.950
    54.19 0.00043879 2279.000 2208.520 2327.000
    54.20 0.00044543 2245.000 2208.530 2323.330
    54.21 0.00044603 2242.000 2208.550 2319.460
    54.22 0.00044111 2267.000 2208.560 2315.490
    54.23 0.00044743 2235.000 2208.570 2311.680
    54.24 0.00044484 2248.000 2208.580 2308.090
    54.25 0.00044924 2226.000 2208.590 2304.950
    54.26 0.00043995 2273.000 2208.600 2302.280
    54.27 0.00045086 2218.000 2208.610 2300.250
    54.28 0.00046125 2168.000 2208.620 2298.760
    54.29 0.00045413 2202.000 2208.620 2297.990
    54.30 0.00044248 2260.000 2208.630 2297.840
    54.31 0.00043668 2290.000 2208.630 2298.220
    54.32 0.00044543 2245.000 2208.640 2299.180
    54.33 0.00044723 2236.000 2208.640 2300.610
    54.34 0.00044385 2253.000 2208.640 2302.340
    54.35 0.00043611 2293.000 2208.640 2304.310
    54.36 0.00044092 2268.000 2208.640 2306.450
    54.37 0.00043956 2275.000 2208.640 2308.850
    54.38 0.00044209 2262.000 2208.630 2311.490
    54.39 0.00043234 2313.000 2208.630 2314.340
    54.40 0.00044563 2244.000 2208.620 2317.380
    54.41 0.00044823 2231.000 2208.620 2320.450
    54.42 0.00043687 2289.000 2208.610 2323.480
    54.43 0.00043573 2295.000 2208.600 2326.350
    54.44 0.00042808 2336.000 2208.590 2329.090
    54.45 0.00043011 2325.000 2208.580 2331.560
    54.46 0.00043290 2310.000 2208.570 2333.690
    54.47 0.00043630 2292.000 2208.560 2335.430
    54.48 0.00043271 2311.000 2208.550 2336.490
    54.49 0.00043745 2286.000 2208.530 2336.910
    54.50 0.00043802 2283.000 2208.520 2336.750
    54.51 0.00043802 2283.000 2208.500 2336.130
    54.52 0.00043592 2294.000 2208.480 2335.200
    54.53 0.00042699 2342.000 2208.460 2334.220
    54.54 0.00043253 2312.000 2208.440 2333.230
    54.55 0.00043159 2317.000 2208.420 2331.770
    54.56 0.00044504 2247.000 2208.400 2330.730
    54.57 0.00043879 2279.000 2208.380 2329.610
    54.58 0.00044484 2248.000 2208.360 2328.360
    54.59 0.00043764 2285.000 2208.330 2326.880
    54.60 0.00043554 2296.000 2208.300 2325.600
    54.61 0.00044072 2269.000 2208.280 2324.380
    54.62 0.00043687 2289.000 2208.250 2323.250
    54.63 0.00043917 2277.000 2208.220 2322.230
    54.64 0.00043783 2284.000 2208.190 2321.380
    54.65 0.00043365 2306.000 2208.160 2320.690
    54.66 0.00045147 2215.000 2208.130 2320.090
    54.67 0.00044092 2268.000 2208.090 2319.550
    54.68 0.00043668 2290.000 2208.060 2318.970
    54.69 0.00043975 2274.000 2208.020 2318.170
    54.70 0.00045496 2198.000 2207.980 2317.030
    54.71 0.00044643 2240.000 2207.950 2315.620
    54.72 0.00043898 2278.000 2207.910 2314.050
    54.73 0.00043459 2301.000 2207.870 2312.400
    54.74 0.00044385 2253.000 2207.820 2310.800
    54.75 0.00043879 2279.000 2207.780 2309.220
    54.76 0.00043745 2286.000 2207.740 2307.640
    54.77 0.00044170 2264.000 2207.690 2306.110
    54.78 0.00043802 2283.000 2207.650 2304.780
    54.79 0.00043440 2302.000 2207.600 2303.620
    54.80 0.00042992 2326.000 2207.550 2302.660
    54.81 0.00043975 2274.000 2207.500 2301.960
    54.82 0.00043611 2293.000 2207.450 2301.560
    54.83 0.00043745 2286.000 2207.400 2301.300
    54.84 0.00043535 2297.000 2207.350 2301.040
    54.85 0.00042248 2367.000 2207.290 2300.800
    54.86 0.00043459 2301.000 2207.240 2300.490
    54.87 0.00042772 2338.000 2207.180 2300.480
    54.88 0.00043687 2289.000 2207.130 2300.680
    54.89 0.00042974 2327.000 2207.070 2301.050
    54.90 0.00043066 2322.000 2207.010 2301.690
    54.91 0.00042845 2334.000 2206.950 2302.460
    54.92 0.00043085 2321.000 2206.890 2303.260
    54.93 0.00042900 2331.000 2206.820 2304.060
    54.94 0.00043821 2282.000 2206.760 2304.840
    54.95 0.00043365 2306.000 2206.690 2305.610
    54.96 0.00043668 2290.000 2206.630 2306.300
    54.97 0.00042827 2335.000 2206.560 2306.870
    54.98 0.00042937 2329.000 2206.490 2307.330
    54.99 0.00043764 2285.000 2206.420 2307.740
    55.00 0.00043917 2277.000 2206.350 2307.950
    55.01 0.00043328 2308.000 2206.280 2307.980
    55.02 0.00042662 2344.000 2206.200 2307.800
    55.03 0.00043668 2290.000 2206.130 2307.570
    55.04 0.00043422 2303.000 2206.050 2307.460
    55.05 0.00043066 2322.000 2205.970 2307.620
    55.06 0.00043764 2285.000 2205.900 2308.140
    55.07 0.00043440 2302.000 2205.820 2309.070
    55.08 0.00044248 2260.000 2205.730 2310.270
    55.09 0.00043611 2293.000 2205.650 2311.870
    55.10 0.00042499 2353.000 2205.570 2313.720
    55.11 0.00042955 2328.000 2205.490 2315.660
    55.12 0.00042571 2349.000 2205.400 2317.610
    55.13 0.00043048 2323.000 2205.310 2319.410
    55.14 0.00042319 2363.000 2205.230 2320.980
    55.15 0.00044823 2231.000 2205.140 2322.170
    55.16 0.00043271 2311.000 2205.050 2323.050
    55.17 0.00043630 2292.000 2204.950 2323.340
    55.18 0.00044663 2239.000 2204.860 2322.800
    55.19 0.00042717 2341.000 2204.770 2321.730
    55.20 0.00043821 2282.000 2204.670 2320.160
    55.21 0.00044150 2265.000 2204.580 2318.260
    55.22 0.00043611 2293.000 2204.480 2316.280
    55.23 0.00044111 2267.000 2204.380 2314.400
    55.24 0.00043840 2281.000 2204.280 2312.710
    55.25 0.00042662 2344.000 2204.180 2311.200
    55.26 0.00043384 2305.000 2204.080 2310.080
    55.27 0.00044111 2267.000 2203.970 2309.260
    55.28 0.00043029 2324.000 2203.870 2308.700
    55.29 0.00044863 2229.000 2203.760 2308.410
    55.30 0.00043554 2296.000 2203.650 2308.340
    55.31 0.00042992 2326.000 2203.550 2308.470
    55.32 0.00043592 2294.000 2203.440 2308.640
    55.33 0.00042845 2334.000 2203.330 2308.980
    55.34 0.00042445 2356.000 2203.210 2309.490
    55.35 0.00042589 2348.000 2203.100 2310.120
    55.36 0.00043253 2312.000 2202.990 2310.750
    55.37 0.00042753 2339.000 2202.870 2311.430
    55.38 0.00042644 2345.000 2202.750 2312.200
    55.39 0.00043802 2283.000 2202.630 2313.080
    55.40 0.00042481 2354.000 2202.510 2314.080
    55.41 0.00042355 2361.000 2202.390 2315.210
    55.42 0.00043497 2299.000 2202.270 2316.510
    55.43 0.00042699 2342.000 2202.150 2317.940
    55.44 0.00043898 2278.000 2202.020 2319.490
    55.45 0.00044092 2268.000 2201.900 2321.060
    55.46 0.00044366 2254.000 2201.770 2322.660
    55.47 0.00043554 2296.000 2201.640 2324.140
    55.48 0.00043611 2293.000 2201.510 2325.390
    55.49 0.00043215 2314.000 2201.380 2326.290
    55.50 0.00043122 2319.000 2201.250 2326.630
    55.51 0.00043611 2293.000 2201.120 2326.570
    55.52 0.00043290 2310.000 2200.980 2325.970
    55.53 0.00043011 2325.000 2200.850 2325.330
    55.54 0.00043328 2308.000 2200.710 2324.570
    55.55 0.00043995 2273.000 2200.570 2323.790
    55.56 0.00043706 2288.000 2200.430 2323.050
    55.57 0.00044092 2268.000 2200.290 2322.290
    55.58 0.00044444 2250.000 2200.150 2321.600
    55.59 0.00043178 2316.000 2200.010 2320.850
    55.60 0.00043290 2310.000 2199.870 2319.900
    55.61 0.00043478 2300.000 2199.720 2318.600
    55.62 0.00044504 2247.000 2199.570 2316.830
    55.63 0.00043573 2295.000 2199.420 2314.710
    55.64 0.00044228 2261.000 2199.280 2312.390
    55.65 0.00044623 2241.000 2199.130 2310.010
    55.66 0.00044663 2239.000 2198.970 2307.680
    55.67 0.00044504 2247.000 2198.820 2305.350
    55.68 0.00043706 2288.000 2198.670 2303.190
    55.69 0.00043975 2274.000 2198.510 2301.120
    55.70 0.00044703 2237.000 2198.350 2299.180
    55.71 0.00044924 2226.000 2198.200 2297.330
    55.72 0.00045167 2214.000 2198.040 2295.560
    55.73 0.00044425 2251.000 2197.880 2293.840
    55.74 0.00044803 2232.000 2197.720 2292.160
    55.75 0.00044964 2224.000 2197.550 2290.500
    55.76 0.00044783 2233.000 2197.390 2289.000
    55.77 0.00044964 2224.000 2197.220 2287.600
    55.78 0.00044623 2241.000 2197.060 2286.250
    55.79 0.00044444 2250.000 2196.890 2284.830
    55.80 0.00045106 2217.000 2196.720 2283.400
    55.81 0.00045998 2174.000 2196.550 2281.950
    55.82 0.00044524 2246.000 2196.380 2280.270
    55.83 0.00045025 2221.000 2196.210 2278.720
    55.84 0.00044663 2239.000 2196.030 2277.020
    55.85 0.00045558 2195.000 2195.860 2275.250
    55.86 0.00045310 2207.000 2195.680 2273.310
    55.87 0.00045393 2203.000 2195.500 2271.260
    55.88 0.00045704 2188.000 2195.320 2269.190
    55.89 0.00046447 2153.000 2195.140 2267.070
    55.90 0.00045956 2176.000 2194.960 2265.060
    55.91 0.00045872 2180.000 2194.780 2263.120
    55.92 0.00046296 2160.000 2194.600 2261.150
    55.93 0.00045662 2190.000 2194.410 2259.420
    55.94 0.00046795 2137.000 2194.220 2257.780
    55.95 0.00044603 2242.000 2194.040 2256.200
    55.96 0.00045249 2210.000 2193.850 2254.700
    55.97 0.00045005 2222.000 2193.660 2253.290
    55.98 0.00045351 2205.000 2193.470 2251.900
    55.99 0.00045086 2218.000 2193.270 2250.400
    56.00 0.00045851 2181.000 2193.080 2248.750
    56.01 0.00045809 2183.000 2192.890 2247.030
    56.02 0.00045269 2209.000 2192.690 2245.320
    56.03 0.00045935 2177.000 2192.490 2243.650
    56.04 0.00045413 2202.000 2192.290 2242.120
    56.05 0.00045045 2220.000 2192.090 2240.930
    56.06 0.00044723 2236.000 2191.890 2240.010
    56.07 0.00046490 2151.000 2191.690 2239.360
    56.08 0.00045005 2222.000 2191.490 2238.980
    56.09 0.00044504 2247.000 2191.280 2238.790
    56.10 0.00044843 2230.000 2191.080 2238.790
    56.11 0.00045830 2182.000 2190.870 2239.080
    56.12 0.00045600 2193.000 2190.660 2239.550
    56.13 0.00045977 2175.000 2190.450 2240.210
    56.14 0.00046232 2163.000 2190.240 2241.000
    56.15 0.00044944 2225.000 2190.030 2241.900
    56.16 0.00046147 2167.000 2189.820 2242.850
    56.17 0.00045496 2198.000 2189.600 2243.760
    56.18 0.00045147 2215.000 2189.390 2244.600
    56.19 0.00045249 2210.000 2189.170 2245.340
    56.20 0.00044823 2231.000 2188.950 2246.090
    56.21 0.00044683 2238.000 2188.730 2246.760
    56.22 0.00045351 2205.000 2188.510 2247.330
    56.23 0.00044563 2244.000 2188.290 2247.810
    56.24 0.00044763 2234.000 2188.070 2248.180
    56.25 0.00045086 2218.000 2187.850 2248.390
    56.26 0.00045065 2219.000 2187.620 2248.450
    56.27 0.00045147 2215.000 2187.400 2248.330
    56.28 0.00044033 2271.000 2187.170 2248.180
    56.29 0.00044014 2272.000 2186.940 2247.960
    56.30 0.00044484 2248.000 2186.710 2247.600
    56.31 0.00045005 2222.000 2186.480 2247.040
    56.32 0.00044984 2223.000 2186.250 2246.270
    56.33 0.00044924 2226.000 2186.010 2245.450
    56.34 0.00046125 2168.000 2185.780 2244.580
    56.35 0.00045147 2215.000 2185.540 2243.650
    56.36 0.00045086 2218.000 2185.310 2242.670
    56.37 0.00045914 2178.000 2185.070 2241.640
    56.38 0.00045393 2203.000 2184.830 2240.720
    56.39 0.00045331 2206.000 2184.590 2239.780
    56.40 0.00045065 2219.000 2184.350 2238.830
    56.41 0.00045496 2198.000 2184.110 2237.900
    56.42 0.00045704 2188.000 2183.860 2237.040
    56.43 0.00044464 2249.000 2183.620 2236.260
    56.44 0.00045065 2219.000 2183.370 2235.540
    56.45 0.00044563 2244.000 2183.130 2234.880
    56.46 0.00044803 2232.000 2182.880 2234.280
    56.47 0.00045249 2210.000 2182.630 2233.790
    56.48 0.00044643 2240.000 2182.380 2233.410
    56.49 0.00044823 2231.000 2182.130 2233.180
    56.50 0.00044248 2260.000 2181.870 2233.050
    56.51 0.00044883 2228.000 2181.620 2233.040
    56.52 0.00044326 2256.000 2181.360 2233.150
    56.53 0.00044170 2264.000 2181.110 2233.230
    56.54 0.00044883 2228.000 2180.850 2233.600
    56.55 0.00044924 2226.000 2180.590 2234.210
    56.56 0.00044743 2235.000 2180.330 2234.960
    56.57 0.00044504 2247.000 2180.070 2235.920
    56.58 0.00043764 2285.000 2179.810 2237.060
    56.59 0.00043917 2277.000 2179.550 2238.320
    56.60 0.00043649 2291.000 2179.290 2239.610
    56.61 0.00044863 2229.000 2179.020 2240.930
    56.62 0.00044484 2248.000 2178.750 2242.170
    56.63 0.00044307 2257.000 2178.490 2243.220
    56.64 0.00044053 2270.000 2178.220 2244.100
    56.65 0.00044053 2270.000 2177.950 2244.660
    56.66 0.00044444 2250.000 2177.680 2244.790
    56.67 0.00045025 2221.000 2177.410 2244.400
    56.68 0.00046083 2170.000 2177.140 2243.550
    56.69 0.00045167 2214.000 2176.860 2242.390
    56.70 0.00045788 2184.000 2176.590 2240.960
    56.71 0.00045025 2221.000 2176.310 2239.260
    56.72 0.00044823 2231.000 2176.040 2237.160
    56.73 0.00045579 2194.000 2175.760 2234.960
    56.74 0.00045662 2190.000 2175.480 2232.670
    56.75 0.00045455 2200.000 2175.200 2230.380
    56.76 0.00045249 2210.000 2174.920 2228.200
    56.77 0.00046382 2156.000 2174.640 2226.210
    56.78 0.00045208 2212.000 2174.350 2224.400
    56.79 0.00045147 2215.000 2174.070 2222.820
    56.80 0.00045188 2213.000 2173.790 2221.400
    56.81 0.00044763 2234.000 2173.500 2220.120
    56.82 0.00045167 2214.000 2173.210 2218.960
    56.83 0.00046555 2148.000 2172.920 2217.890
    56.84 0.00045725 2187.000 2172.640 2216.890
    56.85 0.00045310 2207.000 2172.350 2216.000
    56.86 0.00045851 2181.000 2172.050 2214.970
    56.87 0.00045393 2203.000 2171.760 2214.190
    56.88 0.00045683 2189.000 2171.470 2213.350
    56.89 0.00045977 2175.000 2171.180 2212.480
    56.90 0.00046041 2172.000 2170.880 2211.550
    56.91 0.00045704 2188.000 2170.590 2210.610
    56.92 0.00044984 2223.000 2170.290 2209.740
    56.93 0.00045005 2222.000 2169.990 2209.020
    56.94 0.00045351 2205.000 2169.690 2208.480
    56.95 0.00045600 2193.000 2169.390 2208.160
    56.96 0.00044326 2256.000 2169.090 2208.080
    56.97 0.00044863 2229.000 2168.790 2208.210
    56.98 0.00044464 2249.000 2168.490 2208.570
    56.99 0.00044326 2256.000 2168.180 2209.190
    57.00 0.00045893 2179.000 2167.880 2210.150
    57.01 0.00044346 2255.000 2167.570 2211.360
    57.02 0.00044623 2241.000 2167.270 2212.800
    57.03 0.00044643 2240.000 2166.960 2214.440
    57.04 0.00045269 2209.000 2166.650 2216.230
    57.05 0.00044703 2237.000 2166.340 2218.210
    57.06 0.00044385 2253.000 2166.030 2220.310
    57.07 0.00045025 2221.000 2165.720 2222.440
    57.08 0.00044683 2238.000 2165.410 2224.570
    57.09 0.00044092 2268.000 2165.100 2226.610
    57.10 0.00045086 2218.000 2164.780 2228.630
    57.11 0.00045662 2190.000 2164.470 2230.570
    57.12 0.00044823 2231.000 2164.150 2232.510
    57.13 0.00044623 2241.000 2163.840 2234.390
    57.14 0.00045475 2199.000 2163.520 2236.160
    57.15 0.00044964 2224.000 2163.200 2237.720
    57.16 0.00044385 2253.000 2162.880 2238.990
    57.17 0.00043346 2307.000 2162.560 2240.100
    57.18 0.00043309 2309.000 2162.240 2240.970
    57.19 0.00044307 2257.000 2161.920 2241.570
    57.20 0.00044464 2249.000 2161.600 2241.880
    57.21 0.00043253 2312.000 2161.280 2241.820
    57.22 0.00044267 2259.000 2160.950 2241.380
    57.23 0.00044053 2270.000 2160.630 2240.490
    57.24 0.00043783 2284.000 2160.300 2239.410
    57.25 0.00043234 2313.000 2159.970 2238.150
    57.26 0.00043764 2285.000 2159.650 2236.800
    57.27 0.00044346 2255.000 2159.320 2235.510
    57.28 0.00045025 2221.000 2158.990 2234.360
    57.29 0.00044425 2251.000 2158.660 2233.500
    57.30 0.00044444 2250.000 2158.330 2232.960
    57.31 0.00044524 2246.000 2158.000 2232.740
    57.32 0.00044643 2240.000 2157.670 2232.820
    57.33 0.00044504 2247.000 2157.330 2233.150
    57.34 0.00044248 2260.000 2157.000 2233.690
    57.35 0.00043422 2303.000 2156.670 2234.360
    57.36 0.00043764 2285.000 2156.330 2235.080
    57.37 0.00044504 2247.000 2156.000 2235.650
    57.38 0.00044014 2272.000 2155.660 2236.180
    57.39 0.00043649 2291.000 2155.320 2236.580
    57.40 0.00043783 2284.000 2154.980 2236.780
    57.41 0.00043706 2288.000 2154.650 2236.770
    57.42 0.00043592 2294.000 2154.310 2236.540
    57.43 0.00044723 2236.000 2153.970 2236.130
    57.44 0.00045620 2192.000 2153.630 2235.500
    57.45 0.00043975 2274.000 2153.280 2234.550
    57.46 0.00045475 2199.000 2152.940 2233.290
    57.47 0.00044385 2253.000 2152.600 2231.780
    57.48 0.00044944 2225.000 2152.260 2230.120
    57.49 0.00045065 2219.000 2151.910 2228.400
    57.50 0.00045290 2208.000 2151.570 2226.690
    57.51 0.00046512 2150.000 2151.220 2225.070
    57.52 0.00046468 2152.000 2150.880 2223.590
    57.53 0.00045914 2178.000 2150.530 2222.280
    57.54 0.00045662 2190.000 2150.180 2221.190
    57.55 0.00045249 2210.000 2149.830 2220.340
    57.56 0.00044743 2235.000 2149.490 2219.720
    57.57 0.00045767 2185.000 2149.140 2219.410
    57.58 0.00045351 2205.000 2148.790 2219.370
    57.59 0.00044803 2232.000 2148.440 2219.580
    57.60 0.00044763 2234.000 2148.090 2220.000
    57.61 0.00044723 2236.000 2147.730 2220.670
    57.62 0.00044504 2247.000 2147.380 2221.490
    57.63 0.00045331 2206.000 2147.030 2222.410
    57.64 0.00044072 2269.000 2146.670 2223.360
    57.65 0.00044150 2265.000 2146.320 2224.470
    57.66 0.00044209 2262.000 2145.970 2225.700
    57.67 0.00044803 2232.000 2145.610 2227.070
    57.68 0.00045045 2220.000 2145.260 2228.580
    57.69 0.00044366 2254.000 2144.900 2230.230
    57.70 0.00044903 2227.000 2144.540 2231.970
    57.71 0.00044346 2255.000 2144.190 2233.890
    57.72 0.00044683 2238.000 2143.830 2235.870
    57.73 0.00044783 2233.000 2143.470 2237.810
    57.74 0.00044053 2270.000 2143.110 2239.640
    57.75 0.00043384 2305.000 2142.750 2241.390
    57.76 0.00044150 2265.000 2142.390 2243.010
    57.77 0.00044524 2246.000 2142.030 2244.440
    57.78 0.00043554 2296.000 2141.670 2245.510
    57.79 0.00043440 2302.000 2141.310 2246.340
    57.80 0.00044883 2228.000 2140.950 2246.940
    57.81 0.00044524 2246.000 2140.590 2247.390
    57.82 0.00045208 2212.000 2140.230 2247.750
    57.83 0.00044189 2263.000 2139.860 2248.020
    57.84 0.00044723 2236.000 2139.500 2248.090
    57.85 0.00044189 2263.000 2139.140 2248.030
    57.86 0.00044964 2224.000 2138.770 2247.790
    57.87 0.00045600 2193.000 2138.410 2247.400
    57.88 0.00044843 2230.000 2138.040 2246.860
    57.89 0.00045579 2194.000 2137.680 2246.020
    57.90 0.00044924 2226.000 2137.310 2244.950
    57.91 0.00044111 2267.000 2136.950 2243.640
    57.92 0.00044504 2247.000 2136.580 2242.100
    57.93 0.00045005 2222.000 2136.210 2240.350
    57.94 0.00044267 2259.000 2135.850 2238.470
    57.95 0.00044267 2259.000 2135.480 2236.510
    57.96 0.00044924 2226.000 2135.110 2234.450
    57.97 0.00045208 2212.000 2134.740 2232.360
    57.98 0.00044504 2247.000 2134.370 2230.270
    57.99 0.00045620 2192.000 2134.010 2228.270
    58.00 0.00044643 2240.000 2133.640 2226.440
    58.01 0.00044189 2263.000 2133.270 2224.860
    58.02 0.00045496 2198.000 2132.900 2223.590
    58.03 0.00044504 2247.000 2132.530 2222.690
    58.04 0.00045045 2220.000 2132.160 2222.210
    58.05 0.00045746 2186.000 2131.790 2222.270
    58.06 0.00046168 2166.000 2131.420 2222.850
    58.07 0.00045935 2177.000 2131.050 2223.960
    58.08 0.00046232 2163.000 2130.680 2225.680
    58.09 0.00046147 2167.000 2130.300 2227.890
    58.10 0.00044823 2231.000 2129.930 2230.530
    58.11 0.00044863 2229.000 2129.560 2233.440
    58.12 0.00044803 2232.000 2129.190 2236.630
    58.13 0.00044984 2223.000 2128.820 2240.110
    58.14 0.00044405 2252.000 2128.450 2243.760
    58.15 0.00042301 2364.000 2128.070 2247.520
    58.16 0.00044425 2251.000 2127.700 2251.280
    58.17 0.00044964 2224.000 2127.330 2254.930
    58.18 0.00044924 2226.000 2126.950 2258.370
    58.19 0.00044683 2238.000 2126.580 2261.450
    58.20 0.00044014 2272.000 2126.210 2264.030
    58.21 0.00044228 2261.000 2125.830 2266.010
    58.22 0.00044683 2238.000 2125.460 2267.050
    58.23 0.00043821 2282.000 2125.090 2267.000
    58.24 0.00043783 2284.000 2124.710 2265.820
    58.25 0.00043365 2306.000 2124.340 2263.660
    58.26 0.00044464 2249.000 2123.970 2260.620
    58.27 0.00043725 2287.000 2123.590 2256.820
    58.28 0.00045228 2211.000 2123.220 2252.300
    58.29 0.00045809 2183.000 2122.840 2247.270
    58.30 0.00044924 2226.000 2122.470 2241.900
    58.31 0.00044944 2225.000 2122.100 2236.520
    58.32 0.00044723 2236.000 2121.720 2231.250
    58.33 0.00044863 2229.000 2121.350 2226.260
    58.34 0.00045704 2188.000 2120.970 2221.660
    58.35 0.00045290 2208.000 2120.600 2217.470
    58.36 0.00046816 2136.000 2120.230 2213.740
    58.37 0.00046168 2166.000 2119.850 2210.470
    58.38 0.00044248 2260.000 2119.480 2207.660
    58.39 0.00044583 2243.000 2119.100 2205.310
    58.40 0.00045106 2217.000 2118.730 2203.310
    58.41 0.00044484 2248.000 2118.360 2201.640
    58.42 0.00045208 2212.000 2117.980 2200.270
    58.43 0.00044484 2248.000 2117.610 2199.150
    58.44 0.00045662 2190.000 2117.230 2198.290
    58.45 0.00045372 2204.000 2116.860 2197.650
    58.46 0.00045228 2211.000 2116.490 2197.160
    58.47 0.00044944 2225.000 2116.110 2196.790
    58.48 0.00045434 2201.000 2115.740 2196.500
    58.49 0.00045147 2215.000 2115.370 2196.230
    58.50 0.00044307 2257.000 2114.990 2196.090
    58.51 0.00044603 2242.000 2114.620 2195.980
    58.52 0.00044464 2249.000 2114.250 2195.820
    58.53 0.00045249 2210.000 2113.880 2195.580
    58.54 0.00046382 2156.000 2113.500 2195.230
    58.55 0.00044823 2231.000 2113.130 2194.750
    58.56 0.00044603 2242.000 2112.760 2194.040
    58.57 0.00044663 2239.000 2112.390 2193.240
    58.58 0.00045683 2189.000 2112.020 2192.330
    58.59 0.00044603 2242.000 2111.640 2191.320
    58.60 0.00045914 2178.000 2111.270 2190.210
    58.61 0.00045579 2194.000 2110.900 2188.930
    58.62 0.00045147 2215.000 2110.530 2187.460
    58.63 0.00045188 2213.000 2110.160 2185.870
    58.64 0.00045475 2199.000 2109.790 2184.020
    58.65 0.00044803 2232.000 2109.420 2182.190
    58.66 0.00044964 2224.000 2109.050 2180.230
    58.67 0.00044823 2231.000 2108.680 2178.270
    58.68 0.00045704 2188.000 2108.310 2176.280
    58.69 0.00045025 2221.000 2107.940 2174.300
    58.70 0.00045167 2214.000 2107.580 2172.360
    58.71 0.00045662 2190.000 2107.210 2170.470
    58.72 0.00044663 2239.000 2106.840 2168.710
    58.73 0.00045956 2176.000 2106.470 2167.110
    58.74 0.00045310 2207.000 2106.100 2165.750
    58.75 0.00046577 2147.000 2105.740 2164.620
    58.76 0.00046062 2171.000 2105.370 2163.740
    58.77 0.00046490 2151.000 2105.010 2163.110
    58.78 0.00047125 2122.000 2104.640 2162.720
    58.79 0.00046490 2151.000 2104.280 2162.470
    58.80 0.00045977 2175.000 2103.910 2162.460
    58.81 0.00046860 2134.000 2103.550 2162.540
    58.82 0.00045872 2180.000 2103.180 2162.740
    58.83 0.00046512 2150.000 2102.820 2162.940
    58.84 0.00046970 2129.000 2102.460 2163.190
    58.85 0.00045351 2205.000 2102.090 2163.420
    58.86 0.00046447 2153.000 2101.730 2163.590
    58.87 0.00045249 2210.000 2101.370 2163.530
    58.88 0.00046083 2170.000 2101.010 2163.300
    58.89 0.00046318 2159.000 2100.650 2163.000
    58.90 0.00046189 2165.000 2100.290 2162.550
    58.91 0.00044903 2227.000 2099.930 2162.050
    58.92 0.00045475 2199.000 2099.570 2161.440
    58.93 0.00045351 2205.000 2099.210 2160.630
    58.94 0.00046041 2172.000 2098.860 2159.700
    58.95 0.00045558 2195.000 2098.500 2158.650
    58.96 0.00045956 2176.000 2098.140 2157.630
    58.97 0.00046447 2153.000 2097.790 2156.690
    58.98 0.00046382 2156.000 2097.430 2155.850
    58.99 0.00046404 2155.000 2097.080 2155.180
    59.00 0.00046382 2156.000 2096.720 2154.680
    59.01 0.00045683 2189.000 2096.370 2154.340
    59.02 0.00044883 2228.000 2096.010 2154.180
    59.03 0.00045935 2177.000 2095.660 2154.160
    59.04 0.00043975 2274.000 2095.310 2154.220
    59.05 0.00045579 2194.000 2094.960 2154.330
    59.06 0.00045126 2216.000 2094.610 2154.430
    59.07 0.00045872 2180.000 2094.260 2154.520
    59.08 0.00045809 2183.000 2093.910 2154.520
    59.09 0.00045310 2207.000 2093.560 2154.450
    59.10 0.00045228 2211.000 2093.210 2154.290
    59.11 0.00045830 2182.000 2092.870 2154.140
    59.12 0.00045893 2179.000 2092.520 2154.020
    59.13 0.00045558 2195.000 2092.180 2153.940
    59.14 0.00045228 2211.000 2091.830 2153.900
    59.15 0.00044883 2228.000 2091.490 2153.930
    59.16 0.00044803 2232.000 2091.150 2153.950
    59.17 0.00046062 2171.000 2090.800 2154.060
    59.18 0.00045331 2206.000 2090.460 2154.190
    59.19 0.00045126 2216.000 2090.120 2154.290
    59.20 0.00044883 2228.000 2089.780 2154.250
    59.21 0.00045788 2184.000 2089.440 2153.980
    59.22 0.00045537 2196.000 2089.100 2153.660
    59.23 0.00047015 2127.000 2088.770 2153.170
    59.24 0.00045788 2184.000 2088.430 2152.580
    59.25 0.00045455 2200.000 2088.090 2151.890
    59.26 0.00046083 2170.000 2087.760 2151.140
    59.27 0.00046147 2167.000 2087.430 2150.370
    59.28 0.00045045 2220.000 2087.090 2149.440
    59.29 0.00045600 2193.000 2086.760 2148.540
    59.30 0.00045998 2174.000 2086.430 2147.600
    59.31 0.00044504 2247.000 2086.100 2146.670
    59.32 0.00044703 2237.000 2085.770 2145.710
    59.33 0.00045351 2205.000 2085.440 2144.640
    59.34 0.00044823 2231.000 2085.110 2143.690
    59.35 0.00044563 2244.000 2084.790 2142.740
    59.36 0.00044723 2236.000 2084.460 2141.680
    59.37 0.00045475 2199.000 2084.140 2140.620
    59.38 0.00045830 2182.000 2083.810 2139.540
    59.39 0.00045872 2180.000 2083.490 2138.500
    59.40 0.00045434 2201.000 2083.170 2137.460
    59.41 0.00045662 2190.000 2082.850 2136.630
    59.42 0.00045455 2200.000 2082.530 2135.940
    59.43 0.00046147 2167.000 2082.210 2135.440
    59.44 0.00045725 2187.000 2081.890 2135.050
    59.45 0.00046296 2160.000 2081.580 2134.830
    59.46 0.00046533 2149.000 2081.260 2134.690
    59.47 0.00045126 2216.000 2080.950 2134.690
    59.48 0.00045579 2194.000 2080.640 2134.760
    59.49 0.00046948 2130.000 2080.320 2134.870
    59.50 0.00045496 2198.000 2080.010 2134.960
    59.51 0.00046189 2165.000 2079.700 2134.980
    59.52 0.00045956 2176.000 2079.390 2134.840
    59.53 0.00046620 2145.000 2079.090 2134.540
    59.54 0.00045935 2177.000 2078.780 2134.080
    59.55 0.00045998 2174.000 2078.480 2133.360
    59.56 0.00047237 2117.000 2078.170 2132.480
    59.57 0.00045977 2175.000 2077.870 2131.450
    59.58 0.00045517 2197.000 2077.570 2130.320
    59.59 0.00045809 2183.000 2077.270 2129.100
    59.60 0.00044984 2223.000 2076.970 2127.810
    59.61 0.00046707 2141.000 2076.670 2126.510
    59.62 0.00045208 2212.000 2076.370 2125.240
    59.63 0.00046125 2168.000 2076.080 2124.020
    59.64 0.00045496 2198.000 2075.780 2122.860
    59.65 0.00046041 2172.000 2075.490 2121.780
    59.66 0.00046773 2138.000 2075.200 2120.660
    59.67 0.00046795 2137.000 2074.910 2119.820
    59.68 0.00046211 2164.000 2074.620 2119.210
    59.69 0.00045914 2178.000 2074.330 2118.790
    59.70 0.00045872 2180.000 2074.040 2118.700
    59.71 0.00046019 2173.000 2073.760 2118.800
    59.72 0.00046620 2145.000 2073.470 2119.170
    59.73 0.00047259 2116.000 2073.190 2119.770
    59.74 0.00047192 2119.000 2072.910 2120.640
    59.75 0.00047326 2113.000 2072.630 2121.780
    59.76 0.00045620 2192.000 2072.350 2123.070
    59.77 0.00046232 2163.000 2072.070 2124.560
    59.78 0.00045683 2189.000 2071.800 2126.170
    59.79 0.00045998 2174.000 2071.520 2127.830
    59.80 0.00044883 2228.000 2071.250 2129.480
    59.81 0.00046211 2164.000 2070.980 2131.120
    59.82 0.00045788 2184.000 2070.710 2132.700
    59.83 0.00045147 2215.000 2070.440 2134.170
    59.84 0.00045998 2174.000 2070.170 2135.460
    59.85 0.00045025 2221.000 2069.900 2136.450
    59.86 0.00045045 2220.000 2069.640 2137.180
    59.87 0.00045496 2198.000 2069.380 2137.610
    59.88 0.00045086 2218.000 2069.110 2137.750
    59.89 0.00046577 2147.000 2068.850 2137.640
    59.90 0.00045558 2195.000 2068.590 2137.260
    59.91 0.00045746 2186.000 2068.340 2136.650
    59.92 0.00046104 2169.000 2068.080 2135.780
    59.93 0.00045725 2187.000 2067.830 2134.760
    59.94 0.00044984 2223.000 2067.570 2133.600
    59.95 0.00045620 2192.000 2067.320 2132.370
    59.96 0.00046232 2163.000 2067.070 2131.110
    59.97 0.00045935 2177.000 2066.820 2129.910
    59.98 0.00046104 2169.000 2066.580 2128.710
    59.99 0.00046253 2162.000 2066.330 2127.630
    60.00 0.00045269 2209.000 2066.090 2126.600
    60.01 0.00046512 2150.000 2065.840 2125.480
    60.02 0.00046447 2153.000 2065.600 2124.400
    60.03 0.00046361 2157.000 2065.370 2123.320
    60.04 0.00045893 2179.000 2065.130 2122.280
    60.05 0.00046555 2148.000 2064.890 2121.320
    60.06 0.00045935 2177.000 2064.660 2120.380
    60.07 0.00046425 2154.000 2064.430 2119.600
    60.08 0.00047192 2119.000 2064.190 2118.870
    60.09 0.00046948 2130.000 2063.960 2118.170
    60.10 0.00045809 2183.000 2063.740 2117.580
    60.11 0.00046620 2145.000 2063.510 2117.100
    60.12 0.00046447 2153.000 2063.290 2116.750
    60.13 0.00046318 2159.000 2063.060 2116.570
    60.14 0.00047214 2118.000 2062.840 2116.560
    60.15 0.00047687 2097.000 2062.620 2116.660
    60.16 0.00047710 2096.000 2062.410 2116.960
    60.17 0.00046211 2164.000 2062.190 2117.350
    60.18 0.00047059 2125.000 2061.970 2117.860
    60.19 0.00046147 2167.000 2061.760 2118.430
    60.20 0.00046189 2165.000 2061.550 2119.000
    60.21 0.00046083 2170.000 2061.340 2119.520
    60.22 0.00045914 2178.000 2061.130 2119.920
    60.23 0.00046318 2159.000 2060.930 2120.180
    60.24 0.00045809 2183.000 2060.720 2120.300
    60.25 0.00045893 2179.000 2060.520 2120.320
    60.26 0.00046620 2145.000 2060.320 2120.280
    60.27 0.00046168 2166.000 2060.120 2120.130
    60.28 0.00046729 2140.000 2059.930 2119.910
    60.29 0.00045893 2179.000 2059.730 2119.650
    60.30 0.00046019 2173.000 2059.540 2119.390
    60.31 0.00045977 2175.000 2059.340 2119.180
    60.32 0.00047037 2126.000 2059.150 2119.060
    60.33 0.00046751 2139.000 2058.970 2118.940
    60.34 0.00045249 2210.000 2058.780 2118.950
    60.35 0.00046062 2171.000 2058.600 2119.080
    60.36 0.00045956 2176.000 2058.410 2119.340
    60.37 0.00045725 2187.000 2058.230 2119.760
    60.38 0.00046382 2156.000 2058.050 2120.310
    60.39 0.00046490 2151.000 2057.880 2121.040
    60.40 0.00047529 2104.000 2057.700 2121.800
    60.41 0.00046404 2155.000 2057.530 2122.730
    60.42 0.00046904 2132.000 2057.350 2123.700
    60.43 0.00046296 2160.000 2057.180 2124.720
    60.44 0.00045641 2191.000 2057.020 2125.740
    60.45 0.00046382 2156.000 2056.850 2126.730
    60.46 0.00046490 2151.000 2056.690 2127.600
    60.47 0.00045331 2206.000 2056.520 2128.340
    60.48 0.00045413 2202.000 2056.360 2128.950
    60.49 0.00045517 2197.000 2056.210 2129.400
    60.50 0.00045872 2180.000 2056.050 2129.740
    60.51 0.00045208 2212.000 2055.890 2129.970
    60.52 0.00045809 2183.000 2055.740 2130.050
    60.53 0.00044843 2230.000 2055.590 2130.070
    60.54 0.00044683 2238.000 2055.440 2130.110
    60.55 0.00045126 2216.000 2055.290 2130.130
    60.56 0.00045558 2195.000 2055.150 2130.260
    60.57 0.00045413 2202.000 2055.000 2130.420
    60.58 0.00045126 2216.000 2054.860 2130.630
    60.59 0.00046041 2172.000 2054.720 2130.850
    60.60 0.00045641 2191.000 2054.590 2131.000
    60.61 0.00045830 2182.000 2054.450 2131.070
    60.62 0.00045977 2175.000 2054.320 2131.050
    60.63 0.00046447 2153.000 2054.190 2130.880
    60.64 0.00045683 2189.000 2054.060 2130.540
    60.65 0.00045126 2216.000 2053.930 2130.030
    60.66 0.00045372 2204.000 2053.800 2129.240
    60.67 0.00045537 2196.000 2053.680 2128.070
    60.68 0.00046296 2160.000 2053.560 2126.660
    60.69 0.00046860 2134.000 2053.440 2125.000
    60.70 0.00045434 2201.000 2053.320 2123.240
    60.71 0.00045725 2187.000 2053.200 2121.380
    60.72 0.00045998 2174.000 2053.090 2119.520
    60.73 0.00046948 2130.000 2052.980 2117.660
    60.74 0.00046555 2148.000 2052.870 2115.860
    60.75 0.00046882 2133.000 2052.760 2114.160
    60.76 0.00047596 2101.000 2052.650 2112.680
    60.77 0.00047619 2100.000 2052.550 2111.420
    60.78 0.00046211 2164.000 2052.450 2110.410
    60.79 0.00045935 2177.000 2052.350 2109.630
    60.80 0.00047619 2100.000 2052.250 2109.050
    60.81 0.00047574 2102.000 2052.150 2108.710
    60.82 0.00046838 2135.000 2052.060 2108.560
    60.83 0.00046926 2131.000 2051.970 2108.570
    60.84 0.00046620 2145.000 2051.880 2108.770
    60.85 0.00047259 2116.000 2051.790 2109.070
    60.86 0.00046533 2149.000 2051.700 2109.470
    60.87 0.00047371 2111.000 2051.620 2109.880
    60.88 0.00046620 2145.000 2051.540 2110.320
    60.89 0.00046425 2154.000 2051.460 2110.800
    60.90 0.00046382 2156.000 2051.380 2111.340
    60.91 0.00047081 2124.000 2051.300 2111.930
    60.92 0.00047214 2118.000 2051.230 2112.620
    60.93 0.00046512 2150.000 2051.160 2113.370
    60.94 0.00047304 2114.000 2051.090 2114.180
    60.95 0.00046948 2130.000 2051.020 2115.010
    60.96 0.00047037 2126.000 2050.950 2115.840
    60.97 0.00046447 2153.000 2050.890 2116.610
    60.98 0.00046447 2153.000 2050.830 2117.290
    60.99 0.00047574 2102.000 2050.770 2117.850
    61.00 0.00046577 2147.000 2050.710 2118.190
    61.01 0.00048077 2080.000 2050.660 2118.370
    61.02 0.00046992 2128.000 2050.600 2118.470
    61.03 0.00047687 2097.000 2050.550 2118.540
    61.04 0.00047574 2102.000 2050.500 2118.660
    61.05 0.00048309 2070.000 2050.450 2118.930
    61.06 0.00048497 2062.000 2050.410 2119.350
    61.07 0.00046189 2165.000 2050.370 2119.930
    61.08 0.00047710 2096.000 2050.320 2120.610
    61.09 0.00048100 2079.000 2050.280 2121.450
    61.10 0.00046382 2156.000 2050.250 2122.360
    61.11 0.00047755 2094.000 2050.210 2123.340
    61.12 0.00047326 2113.000 2050.180 2124.320
    61.13 0.00047348 2112.000 2050.150 2125.110
    61.14 0.00046404 2155.000 2050.120 2125.740
    61.15 0.00047148 2121.000 2050.090 2126.180
    61.16 0.00046729 2140.000 2050.070 2126.460
    61.17 0.00046318 2159.000 2050.040 2126.570
    61.18 0.00046275 2161.000 2050.020 2126.510
    61.19 0.00046882 2133.000 2050.000 2126.290
    61.20 0.00046707 2141.000 2049.980 2125.910
    61.21 0.00047237 2117.000 2049.970 2125.440
    61.22 0.00047304 2114.000 2049.960 2124.890
    61.23 0.00047551 2103.000 2049.940 2124.290
    61.24 0.00046729 2140.000 2049.930 2123.630
    61.25 0.00047962 2085.000 2049.930 2122.850
    61.26 0.00047778 2093.000 2049.920 2121.970
    61.27 0.00046970 2129.000 2049.920 2121.010
    61.28 0.00045851 2181.000 2049.920 2119.970
    61.29 0.00046838 2135.000 2049.920 2118.880
    61.30 0.00047461 2107.000 2049.920 2117.790
    61.31 0.00046751 2139.000 2049.920 2116.710
    61.32 0.00046992 2128.000 2049.930 2115.640
    61.33 0.00047506 2105.000 2049.940 2114.600
    61.34 0.00047551 2103.000 2049.950 2113.610
    61.35 0.00046620 2145.000 2049.960 2112.740
    61.36 0.00048356 2068.000 2049.980 2111.970
    61.37 0.00047326 2113.000 2049.990 2111.390
    61.38 0.00047506 2105.000 2050.010 2110.940
    61.39 0.00048100 2079.000 2050.030 2110.620
    61.40 0.00048054 2081.000 2050.050 2110.440
    61.41 0.00047483 2106.000 2050.080 2110.380
    61.42 0.00047801 2092.000 2050.100 2110.310
    61.43 0.00048426 2065.000 2050.130 2110.300
    61.44 0.00047304 2114.000 2050.160 2110.380
    61.45 0.00047619 2100.000 2050.190 2110.540
    61.46 0.00046795 2137.000 2050.220 2110.810
    61.47 0.00046361 2157.000 2050.260 2111.210
    61.48 0.00047148 2121.000 2050.290 2111.750
    61.49 0.00047148 2121.000 2050.330 2112.390
    61.50 0.00045872 2180.000 2050.370 2113.110
    61.51 0.00047847 2090.000 2050.420 2113.860
    61.52 0.00047125 2122.000 2050.460 2114.650
    61.53 0.00047170 2120.000 2050.510 2115.440
    61.54 0.00046361 2157.000 2050.550 2116.220
    61.55 0.00045767 2185.000 2050.600 2116.990
    61.56 0.00046598 2146.000 2050.650 2117.730
    61.57 0.00046232 2163.000 2050.710 2118.420
    61.58 0.00046062 2171.000 2050.760 2119.140
    61.59 0.00046147 2167.000 2050.820 2119.780
    61.60 0.00046296 2160.000 2050.880 2120.340
    61.61 0.00045998 2174.000 2050.940 2120.810
    61.62 0.00045475 2199.000 2051.000 2121.240
    61.63 0.00046664 2143.000 2051.060 2121.680
    61.64 0.00047551 2103.000 2051.130 2122.140
    61.65 0.00046882 2133.000 2051.190 2122.680
    61.66 0.00046795 2137.000 2051.260 2123.360
    61.67 0.00048379 2067.000 2051.330 2124.250
    61.68 0.00047483 2106.000 2051.410 2125.400
    61.69 0.00046598 2146.000 2051.480 2126.810
    61.70 0.00046512 2150.000 2051.550 2128.480
    61.71 0.00046598 2146.000 2051.630 2130.360
    61.72 0.00046296 2160.000 2051.710 2132.490
    61.73 0.00046468 2152.000 2051.790 2134.730
    61.74 0.00046773 2138.000 2051.870 2137.190
    61.75 0.00047438 2108.000 2051.960 2139.730
    61.76 0.00047755 2094.000 2052.040 2142.270
    61.77 0.00047778 2093.000 2052.130 2144.810
    61.78 0.00047619 2100.000 2052.210 2147.250
    61.79 0.00047237 2117.000 2052.300 2149.740
    61.80 0.00047326 2113.000 2052.400 2152.130
    61.81 0.00045620 2192.000 2052.490 2154.430
    61.82 0.00047037 2126.000 2052.580 2156.550
    61.83 0.00047081 2124.000 2052.680 2158.360
    61.84 0.00047081 2124.000 2052.770 2159.750
    61.85 0.00047148 2121.000 2052.870 2160.710
    61.86 0.00046773 2138.000 2052.970 2161.200
    61.87 0.00046948 2130.000 2053.070 2161.200
    61.88 0.00045249 2210.000 2053.180 2160.740
    61.89 0.00047710 2096.000 2053.280 2159.880
    61.90 0.00047371 2111.000 2053.380 2158.660
    61.91 0.00046468 2152.000 2053.490 2157.040
    61.92 0.00047710 2096.000 2053.600 2155.060
    61.93 0.00048309 2070.000 2053.710 2152.800
    61.94 0.00047461 2107.000 2053.820 2150.260
    61.95 0.00047551 2103.000 2053.930 2147.410
    61.96 0.00047733 2095.000 2054.040 2144.300
    61.97 0.00048403 2066.000 2054.160 2140.920
    61.98 0.00048193 2075.000 2054.270 2137.520
    61.99 0.00048567 2059.000 2054.390 2134.110
    62.00 0.00048924 2044.000 2054.510 2130.750
    62.01 0.00047393 2110.000 2054.630 2127.580
    62.02 0.00047596 2101.000 2054.750 2124.570
    62.03 0.00048379 2067.000 2054.870 2121.580
    62.04 0.00048031 2082.000 2054.990 2118.770
    62.05 0.00048286 2071.000 2055.110 2116.110
    62.06 0.00047916 2087.000 2055.240 2113.620
    62.07 0.00048780 2050.000 2055.360 2111.350
    62.08 0.00047847 2090.000 2055.490 2109.350
    62.09 0.00047281 2115.000 2055.620 2107.620
    62.10 0.00047985 2084.000 2055.750 2106.170
    62.11 0.00047125 2122.000 2055.880 2104.990
    62.12 0.00046948 2130.000 2056.010 2104.120
    62.13 0.00048426 2065.000 2056.140 2103.510
    62.14 0.00046838 2135.000 2056.270 2103.150
    62.15 0.00047642 2099.000 2056.400 2102.980
    62.16 0.00047985 2084.000 2056.540 2103.030
    62.17 0.00047192 2119.000 2056.670 2103.250
    62.18 0.00048520 2061.000 2056.810 2103.480
    62.19 0.00047642 2099.000 2056.940 2103.960
    62.20 0.00047755 2094.000 2057.080 2104.550
    62.21 0.00047192 2119.000 2057.220 2105.170
    62.22 0.00046773 2138.000 2057.360 2105.850
    62.23 0.00047304 2114.000 2057.500 2106.480
    62.24 0.00047259 2116.000 2057.640 2107.170
    62.25 0.00048100 2079.000 2057.780 2107.810
    62.26 0.00047529 2104.000 2057.920 2108.510
    62.27 0.00048239 2073.000 2058.060 2109.190
    62.28 0.00047642 2099.000 2058.200 2109.850
    62.29 0.00046729 2140.000 2058.340 2110.520
    62.30 0.00049116 2036.000 2058.490 2111.230
    62.31 0.00047059 2125.000 2058.630 2111.990
    62.32 0.00047939 2086.000 2058.770 2112.820
    62.33 0.00045893 2179.000 2058.920 2113.750
    62.34 0.00046664 2143.000 2059.060 2114.740
    62.35 0.00046773 2138.000 2059.210 2115.820
    62.36 0.00046555 2148.000 2059.350 2117.010
    62.37 0.00046447 2153.000 2059.500 2118.320
    62.38 0.00046620 2145.000 2059.640 2119.740
    62.39 0.00046447 2153.000 2059.790 2121.190
    62.40 0.00046860 2134.000 2059.940 2122.780
    62.41 0.00048286 2071.000 2060.080 2124.390
    62.42 0.00046860 2134.000 2060.230 2125.940
    62.43 0.00046926 2131.000 2060.380 2127.390
    62.44 0.00046882 2133.000 2060.520 2128.750
    62.45 0.00046083 2170.000 2060.670 2130.010
    62.46 0.00046992 2128.000 2060.820 2131.180
    62.47 0.00047103 2123.000 2060.960 2132.230
    62.48 0.00046751 2139.000 2061.110 2133.170
    62.49 0.00048804 2049.000 2061.260 2133.960
    62.50 0.00046992 2128.000 2061.400 2134.580
    62.51 0.00046189 2165.000 2061.550 2134.980
    62.52 0.00047551 2103.000 2061.700 2134.990
    62.53 0.00047015 2127.000 2061.840 2134.560
    62.54 0.00047801 2092.000 2061.990 2133.880
    62.55 0.00047529 2104.000 2062.130 2132.940
    62.56 0.00047733 2095.000 2062.280 2131.850
    62.57 0.00046838 2135.000 2062.420 2130.710
    62.58 0.00046318 2159.000 2062.570 2129.600
    62.59 0.00047664 2098.000 2062.710 2128.570
    62.60 0.00047642 2099.000 2062.850 2127.600
    62.61 0.00047733 2095.000 2063.000 2126.740
    62.62 0.00047596 2101.000 2063.140 2126.020
    62.63 0.00047170 2120.000 2063.280 2125.450
    62.64 0.00047304 2114.000 2063.420 2125.060
    62.65 0.00047687 2097.000 2063.560 2124.850
    62.66 0.00047551 2103.000 2063.700 2124.720
    62.67 0.00047259 2116.000 2063.840 2124.860
    62.68 0.00047081 2124.000 2063.980 2125.170
    62.69 0.00047393 2110.000 2064.110 2125.650
    62.70 0.00047870 2089.000 2064.250 2126.290
    62.71 0.00048123 2078.000 2064.390 2127.020
    62.72 0.00046838 2135.000 2064.520 2127.940
    62.73 0.00047985 2084.000 2064.650 2128.940
    62.74 0.00047916 2087.000 2064.790 2130.090
    62.75 0.00047393 2110.000 2064.920 2131.350
    62.76 0.00047596 2101.000 2065.050 2132.690
    62.77 0.00046577 2147.000 2065.180 2134.090
    62.78 0.00046970 2129.000 2065.300 2135.480
    62.79 0.00047939 2086.000 2065.430 2136.930
    62.80 0.00046816 2136.000 2065.550 2138.350
    62.81 0.00046773 2138.000 2065.680 2139.710
    62.82 0.00045935 2177.000 2065.800 2140.950
    62.83 0.00047103 2123.000 2065.920 2142.090
    62.84 0.00046512 2150.000 2066.040 2143.130
    62.85 0.00046751 2139.000 2066.160 2144.010
    62.86 0.00047824 2091.000 2066.270 2144.790
    62.87 0.00048008 2083.000 2066.390 2145.380
    62.88 0.00048379 2067.000 2066.500 2145.800
    62.89 0.00047506 2105.000 2066.610 2146.120
    62.90 0.00047574 2102.000 2066.720 2146.360
    62.91 0.00048146 2077.000 2066.830 2146.500
    62.92 0.00047551 2103.000 2066.930 2146.550
    62.93 0.00047237 2117.000 2067.040 2146.540
    62.94 0.00047710 2096.000 2067.140 2146.500
    62.95 0.00048193 2075.000 2067.240 2146.490
    62.96 0.00046577 2147.000 2067.340 2146.460
    62.97 0.00048146 2077.000 2067.430 2146.550
    62.98 0.00047939 2086.000 2067.520 2146.740
    62.99 0.00046773 2138.000 2067.620 2147.020
    63.00 0.00047664 2098.000 2067.700 2147.340
    63.01 0.00046382 2156.000 2067.790 2147.670
    63.02 0.00046620 2145.000 2067.870 2148.030
    63.03 0.00046948 2130.000 2067.950 2148.440
    63.04 0.00047059 2125.000 2068.030 2148.940
    63.05 0.00048356 2068.000 2068.110 2149.500
    63.06 0.00047304 2114.000 2068.180 2150.250
    63.07 0.00047148 2121.000 2068.250 2151.110
    63.08 0.00047755 2094.000 2068.320 2152.100
    63.09 0.00047962 2085.000 2068.390 2153.190
    63.10 0.00047985 2084.000 2068.450 2154.310
    63.11 0.00046838 2135.000 2068.510 2155.450
    63.12 0.00046926 2131.000 2068.570 2156.570
    63.13 0.00048900 2045.000 2068.620 2157.570
    63.14 0.00047596 2101.000 2068.670 2158.330
    63.15 0.00047664 2098.000 2068.720 2158.990
    63.16 0.00047551 2103.000 2068.760 2159.440
    63.17 0.00045935 2177.000 2068.800 2159.700
    63.18 0.00048591 2058.000 2068.840 2159.790
    63.19 0.00046926 2131.000 2068.870 2159.630
    63.20 0.00045475 2199.000 2068.900 2159.190
    63.21 0.00047687 2097.000 2068.930 2158.520
    63.22 0.00047059 2125.000 2068.950 2157.700
    63.23 0.00046773 2138.000 2068.970 2156.820
    63.24 0.00047755 2094.000 2068.990 2155.930
    63.25 0.00047326 2113.000 2069.000 2155.050
    63.26 0.00048077 2080.000 2069.010 2154.210
    63.27 0.00047529 2104.000 2069.010 2153.420
    63.28 0.00047081 2124.000 2069.010 2152.750
    63.29 0.00048286 2071.000 2069.010 2152.210
    63.30 0.00048591 2058.000 2069.000 2151.740
    63.31 0.00048996 2041.000 2068.990 2151.460
    63.32 0.00047642 2099.000 2068.970 2151.290
    63.33 0.00048473 2063.000 2068.950 2151.250
    63.34 0.00048497 2062.000 2068.920 2151.320
    63.35 0.00047416 2109.000 2068.890 2151.490
    63.36 0.00047304 2114.000 2068.860 2151.720
    63.37 0.00047371 2111.000 2068.820 2151.860
    63.38 0.00046707 2141.000 2068.780 2151.870
    63.39 0.00047916 2087.000 2068.730 2151.860
    63.40 0.00047893 2088.000 2068.670 2151.790
    63.41 0.00047371 2111.000 2068.610 2151.800
    63.42 0.00047483 2106.000 2068.550 2151.980
    63.43 0.00047551 2103.000 2068.480 2152.230
    63.44 0.00048008 2083.000 2068.410 2152.710
    63.45 0.00046992 2128.000 2068.330 2153.340
    63.46 0.00048544 2060.000 2068.250 2153.990
    63.47 0.00047574 2102.000 2068.160 2154.830
    63.48 0.00047461 2107.000 2068.060 2155.730
    63.49 0.00049407 2024.000 2067.960 2156.680
    63.50 0.00048733 2052.000 2067.850 2157.550
    63.51 0.00047529 2104.000 2067.740 2158.340
    63.52 0.00047916 2087.000 2067.620 2159.060
    63.53 0.00047461 2107.000 2067.500 2159.680
    63.54 0.00047237 2117.000 2067.370 2160.090
    63.55 0.00047596 2101.000 2067.240 2160.260
    63.56 0.00046598 2146.000 2067.090 2160.180
    63.57 0.00047687 2097.000 2066.950 2159.830
    63.58 0.00046904 2132.000 2066.790 2159.130
    63.59 0.00046189 2165.000 2066.630 2157.940
    63.60 0.00046404 2155.000 2066.460 2156.390
    63.61 0.00046253 2162.000 2066.290 2154.490
    63.62 0.00048031 2082.000 2066.110 2152.310
    63.63 0.00047506 2105.000 2065.920 2149.940
    63.64 0.00047893 2088.000 2065.730 2147.450
    63.65 0.00048544 2060.000 2065.530 2144.920
    63.66 0.00047574 2102.000 2065.320 2142.390
    63.67 0.00048544 2060.000 2065.110 2139.920
    63.68 0.00046751 2139.000 2064.880 2137.490
    63.69 0.00047801 2092.000 2064.660 2135.050
    63.70 0.00047529 2104.000 2064.420 2132.590
    63.71 0.00047103 2123.000 2064.180 2130.160
    63.72 0.00048852 2047.000 2063.920 2127.790
    63.73 0.00047371 2111.000 2063.670 2125.520
    63.74 0.00048054 2081.000 2063.400 2123.390
    63.75 0.00047371 2111.000 2063.120 2121.430
    63.76 0.00048123 2078.000 2062.840 2119.660
    63.77 0.00046882 2133.000 2062.550 2118.070
    63.78 0.00047170 2120.000 2062.250 2116.640
    63.79 0.00047125 2122.000 2061.950 2115.390
    63.80 0.00048403 2066.000 2061.630 2114.290
    63.81 0.00047281 2115.000 2061.310 2113.330
    63.82 0.00046512 2150.000 2060.980 2112.500
    63.83 0.00048403 2066.000 2060.630 2111.790
    63.84 0.00048520 2061.000 2060.290 2111.110
    63.85 0.00046816 2136.000 2059.930 2110.540
    63.86 0.00047801 2092.000 2059.560 2110.040
    63.87 0.00047416 2109.000 2059.190 2109.610
    63.88 0.00046685 2142.000 2058.800 2109.250
    63.89 0.00047939 2086.000 2058.410 2109.000
    63.90 0.00047710 2096.000 2058.000 2108.770
    63.91 0.00047778 2093.000 2057.590 2108.650
    63.92 0.00046664 2143.000 2057.170 2108.580
    63.93 0.00047326 2113.000 2056.740 2108.550
    63.94 0.00047710 2096.000 2056.290 2108.570
    63.95 0.00049285 2029.000 2055.840 2108.620
    63.96 0.00047214 2118.000 2055.380 2108.710
    63.97 0.00047281 2115.000 2054.910 2108.840
    63.98 0.00046555 2148.000 2054.430 2108.960
    63.99 0.00047037 2126.000 2053.930 2109.130
    64.00 0.00047148 2121.000 2053.430 2109.230
    64.01 0.00047529 2104.000 2052.920 2109.280
    64.02 0.00047259 2116.000 2052.400 2109.260
    64.03 0.00047551 2103.000 2051.860 2109.140
    64.04 0.00048123 2078.000 2051.320 2108.920
    64.05 0.00046253 2162.000 2050.760 2108.610
    64.06 0.00047506 2105.000 2050.190 2108.220
    64.07 0.00047939 2086.000 2049.610 2107.750
    64.08 0.00048286 2071.000 2049.020 2107.180
    64.09 0.00048709 2053.000 2048.420 2106.330
    64.10 0.00048216 2074.000 2047.810 2105.380
    64.11 0.00048685 2054.000 2047.190 2104.340
    64.12 0.00047939 2086.000 2046.550 2103.210
    64.13 0.00048662 2055.000 2045.900 2102.050
    64.14 0.00049044 2039.000 2045.240 2100.860
    64.15 0.00048286 2071.000 2044.570 2099.690
    64.16 0.00049020 2040.000 2043.880 2098.540
    64.17 0.00049505 2020.000 2043.190 2097.360
    64.18 0.00049529 2019.000 2042.480 2096.240
    64.19 0.00047506 2105.000 2041.760 2095.150
    64.20 0.00048591 2058.000 2041.020 2094.110
    64.21 0.00047304 2114.000 2040.270 2093.170
    64.22 0.00047710 2096.000 2039.510 2092.320
    64.23 0.00048008 2083.000 2038.740 2091.600
    64.24 0.00049975 2001.000 2037.950 2091.000
    64.25 0.00047985 2084.000 2037.150 2090.480
    64.26 0.00048567 2059.000 2036.330 2090.090
    64.27 0.00048638 2056.000 2035.510 2089.780
    64.28 0.00048403 2066.000 2034.660 2089.520
    64.29 0.00048473 2063.000 2033.810 2089.280
    64.30 0.00049020 2040.000 2032.940 2089.000
    64.31 0.00048263 2072.000 2032.050 2088.690
    64.32 0.00048709 2053.000 2031.160 2088.280
    64.33 0.00047304 2114.000 2030.240 2087.780
    64.34 0.00048426 2065.000 2029.310 2087.120
    64.35 0.00046992 2128.000 2028.370 2086.330
    64.36 0.00047755 2094.000 2027.410 2085.420
    64.37 0.00047916 2087.000 2026.440 2084.380
    64.38 0.00046664 2143.000 2025.450 2083.280
    64.39 0.00048123 2078.000 2024.450 2082.040
    64.40 0.00048263 2072.000 2023.430 2080.680
    64.41 0.00048685 2054.000 2022.400 2079.130
    64.42 0.00048239 2073.000 2021.350 2077.470
    64.43 0.00047778 2093.000 2020.280 2075.710
    64.44 0.00048972 2042.000 2019.200 2073.890
    64.45 0.00048852 2047.000 2018.100 2071.960
    64.46 0.00048286 2071.000 2016.980 2070.120
    64.47 0.00048216 2074.000 2015.850 2068.280
    64.48 0.00047916 2087.000 2014.700 2066.450
    64.49 0.00047893 2088.000 2013.540 2064.610
    64.50 0.00046533 2149.000 2012.360 2062.690
    64.51 0.00048638 2056.000 2011.160 2060.840
    64.52 0.00047103 2123.000 2009.940 2058.950
    64.53 0.00048450 2064.000 2008.710 2057.050
    64.54 0.00047710 2096.000 2007.460 2055.110
    64.55 0.00047619 2100.000 2006.190 2053.190
    64.56 0.00047326 2113.000 2004.900 2051.240
    64.57 0.00048309 2070.000 2003.590 2049.280
    64.58 0.00048780 2050.000 2002.270 2047.320
    64.59 0.00050302 1988.000 2000.930 2045.270
    64.60 0.00047326 2113.000 1999.570 2043.180
    64.61 0.00047962 2085.000 1998.190 2041.050
    64.62 0.00047985 2084.000 1996.790 2038.880
    64.63 0.00049237 2031.000 1995.380 2036.720
    64.64 0.00048239 2073.000 1993.940 2034.580
    64.65 0.00047893 2088.000 1992.480 2032.500
    64.66 0.00048685 2054.000 1991.010 2030.480
    64.67 0.00048239 2073.000 1989.510 2028.540
    64.68 0.00049702 2012.000 1988.000 2026.660
    64.69 0.00048567 2059.000 1986.460 2024.790
    64.70 0.00047125 2122.000 1984.910 2023.000
    64.71 0.00046926 2131.000 1983.330 2021.250
    64.72 0.00047461 2107.000 1981.730 2019.490
    64.73 0.00048972 2042.000 1980.120 2017.850
    64.74 0.00048638 2056.000 1978.480 2016.240
    64.75 0.00049456 2022.000 1976.820 2014.630
    64.76 0.00048008 2083.000 1975.140 2013.090
    64.77 0.00048077 2080.000 1973.440 2011.550
    64.78 0.00047778 2093.000 1971.720 2009.990
    64.79 0.00049628 2015.000 1969.970 2008.210
    64.80 0.00048077 2080.000 1968.200 2006.540
    64.81 0.00049140 2035.000 1966.410 2004.820
    64.82 0.00048054 2081.000 1964.600 2003.030
    64.83 0.00048709 2053.000 1962.770 2001.140
    64.84 0.00048996 2041.000 1960.910 1999.120
    64.85 0.00048146 2077.000 1959.030 1996.980
    64.86 0.00048473 2063.000 1957.130 1994.810
    64.87 0.00048497 2062.000 1955.200 1992.590
    64.88 0.00050302 1988.000 1953.250 1990.380
    64.89 0.00050454 1982.000 1951.280 1988.190
    64.90 0.00049776 2009.000 1949.280 1986.070
    64.91 0.00048008 2083.000 1947.260 1984.010
    64.92 0.00048146 2077.000 1945.210 1982.070
    64.93 0.00048100 2079.000 1943.140 1980.230
    64.94 0.00047939 2086.000 1941.050 1978.500
    64.95 0.00048709 2053.000 1938.930 1976.880
    64.96 0.00049850 2006.000 1936.790 1975.400
    64.97 0.00048263 2072.000 1934.610 1973.920
    64.98 0.00047687 2097.000 1932.420 1972.710
    64.99 0.00048804 2049.000 1930.200 1971.680
    65.00 0.00048662 2055.000 1927.950 1970.780
_pd_calc_method     'Rietveld Refinement'
_pd_proc_info_data_reduction     ?
_pd_proc_info_excluded_regions     ?
_pd_proc_ls_background_function     'Legendre polynomials'
_pd_proc_ls_pref_orient_corr     ?
_pd_proc_ls_prof_R_factor     0.03817
_pd_proc_ls_prof_wR_factor     0.05225
_pd_proc_ls_prof_wR_expected     0.01574
_pd_proc_ls_profile_function     'split pseudo-Voigt function'
_pd_proc_ls_special_details     ?
loop_
    _pd_proc_point_id
    1
    2
    3
    4
    5
    6
    7
    8
    9
    10
    11
    12
    13
    14
    15
    16
    17
    18
    19
    20
    21
    22
    23
    24
    25
    26
    27
    28
    29
    30
    31
    32
    33
    34
    35
    36
    37
    38
    39
    40
    41
    42
    43
    44
    45
    46
    47
    48
    49
    50
    51
    52
    53
    54
    55
    56
    57
    58
    59
    60
    61
    62
    63
    64
    65
    66
    67
    68
    69
    70
    71
    72
    73
    74
    75
    76
    77
    78
    79
    80
    81
    82
    83
    84
    85
    86
    87
    88
    89
    90
    91
    92
    93
    94
    95
    96
    97
    98
    99
    100
    101
    102
    103
    104
    105
    106
    107
    108
    109
    110
    111
    112
    113
    114
    115
    116
    117
    118
    119
    120
    121
    122
    123
    124
    125
    126
    127
    128
    129
    130
    131
    132
    133
    134
    135
    136
    137
    138
    139
    140
    141
    142
    143
    144
    145
    146
    147
    148
    149
    150
    151
    152
    153
    154
    155
    156
    157
    158
    159
    160
    161
    162
    163
    164
    165
    166
    167
    168
    169
    170
    171
    172
    173
    174
    175
    176
    177
    178
    179
    180
    181
    182
    183
    184
    185
    186
    187
    188
    189
    190
    191
    192
    193
    194
    195
    196
    197
    198
    199
    200
    201
    202
    203
    204
    205
    206
    207
    208
    209
    210
    211
    212
    213
    214
    215
    216
    217
    218
    219
    220
    221
    222
    223
    224
    225
    226
    227
    228
    229
    230
    231
    232
    233
    234
    235
    236
    237
    238
    239
    240
    241
    242
    243
    244
    245
    246
    247
    248
    249
    250
    251
    252
    253
    254
    255
    256
    257
    258
    259
    260
    261
    262
    263
    264
    265
    266
    267
    268
    269
    270
    271
    272
    273
    274
    275
    276
    277
    278
    279
    280
    281
    282
    283
    284
    285
    286
    287
    288
    289
    290
    291
    292
    293
    294
    295
    296
    297
    298
    299
    300
    301
    302
    303
    304
    305
    306
    307
    308
    309
    310
    311
    312
    313
    314
    315
    316
    317
    318
    319
    320
    321
    322
    323
    324
    325
    326
    327
    328
    329
    330
    331
    332
    333
    334
    335
    336
    337
    338
    339
    340
    341
    342
    343
    344
    345
    346
    347
    348
    349
    350
    351
    352
    353
    354
    355
    356
    357
    358
    359
    360
    361
    362
    363
    364
    365
    366
    367
    368
    369
    370
    371
    372
    373
    374
    375
    376
    377
    378
    379
    380
    381
    382
    383
    384
    385
    386
    387
    388
    389
    390
    391
    392
    393
    394
    395
    396
    397
    398
    399
    400
    401
    402
    403
    404
    405
    406
    407
    408
    409
    410
    411
    412
    413
    414
    415
    416
    417
    418
    419
    420
    421
    422
    423
    424
    425
    426
    427
    428
    429
    430
    431
    432
    433
    434
    435
    436
    437
    438
    439
    440
    441
    442
    443
    444
    445
    446
    447
    448
    449
    450
    451
    452
    453
    454
    455
    456
    457
    458
    459
    460
    461
    462
    463
    464
    465
    466
    467
    468
    469
    470
    471
    472
    473
    474
    475
    476
    477
    478
    479
    480
    481
    482
    483
    484
    485
    486
    487
    488
    489
    490
    491
    492
    493
    494
    495
    496
    497
    498
    499
    500
    501
    502
    503
    504
    505
    506
    507
    508
    509
    510
    511
    512
    513
    514
    515
    516
    517
    518
    519
    520
    521
    522
    523
    524
    525
    526
    527
    528
    529
    530
    531
    532
    533
    534
    535
    536
    537
    538
    539
    540
    541
    542
    543
    544
    545
    546
    547
    548
    549
    550
    551
    552
    553
    554
    555
    556
    557
    558
    559
    560
    561
    562
    563
    564
    565
    566
    567
    568
    569
    570
    571
    572
    573
    574
    575
    576
    577
    578
    579
    580
    581
    582
    583
    584
    585
    586
    587
    588
    589
    590
    591
    592
    593
    594
    595
    596
    597
    598
    599
    600
    601
    602
    603
    604
    605
    606
    607
    608
    609
    610
    611
    612
    613
    614
    615
    616
    617
    618
    619
    620
    621
    622
    623
    624
    625
    626
    627
    628
    629
    630
    631
    632
    633
    634
    635
    636
    637
    638
    639
    640
    641
    642
    643
    644
    645
    646
    647
    648
    649
    650
    651
    652
    653
    654
    655
    656
    657
    658
    659
    660
    661
    662
    663
    664
    665
    666
    667
    668
    669
    670
    671
    672
    673
    674
    675
    676
    677
    678
    679
    680
    681
    682
    683
    684
    685
    686
    687
    688
    689
    690
    691
    692
    693
    694
    695
    696
    697
    698
    699
    700
    701
    702
    703
    704
    705
    706
    707
    708
    709
    710
    711
    712
    713
    714
    715
    716
    717
    718
    719
    720
    721
    722
    723
    724
    725
    726
    727
    728
    729
    730
    731
    732
    733
    734
    735
    736
    737
    738
    739
    740
    741
    742
    743
    744
    745
    746
    747
    748
    749
    750
    751
    752
    753
    754
    755
    756
    757
    758
    759
    760
    761
    762
    763
    764
    765
    766
    767
    768
    769
    770
    771
    772
    773
    774
    775
    776
    777
    778
    779
    780
    781
    782
    783
    784
    785
    786
    787
    788
    789
    790
    791
    792
    793
    794
    795
    796
    797
    798
    799
    800
    801
    802
    803
    804
    805
    806
    807
    808
    809
    810
    811
    812
    813
    814
    815
    816
    817
    818
    819
    820
    821
    822
    823
    824
    825
    826
    827
    828
    829
    830
    831
    832
    833
    834
    835
    836
    837
    838
    839
    840
    841
    842
    843
    844
    845
    846
    847
    848
    849
    850
    851
    852
    853
    854
    855
    856
    857
    858
    859
    860
    861
    862
    863
    864
    865
    866
    867
    868
    869
    870
    871
    872
    873
    874
    875
    876
    877
    878
    879
    880
    881
    882
    883
    884
    885
    886
    887
    888
    889
    890
    891
    892
    893
    894
    895
    896
    897
    898
    899
    900
    901
    902
    903
    904
    905
    906
    907
    908
    909
    910
    911
    912
    913
    914
    915
    916
    917
    918
    919
    920
    921
    922
    923
    924
    925
    926
    927
    928
    929
    930
    931
    932
    933
    934
    935
    936
    937
    938
    939
    940
    941
    942
    943
    944
    945
    946
    947
    948
    949
    950
    951
    952
    953
    954
    955
    956
    957
    958
    959
    960
    961
    962
    963
    964
    965
    966
    967
    968
    969
    970
    971
    972
    973
    974
    975
    976
    977
    978
    979
    980
    981
    982
    983
    984
    985
    986
    987
    988
    989
    990
    991
    992
    993
    994
    995
    996
    997
    998
    999
    1000
    1001
    1002
    1003
    1004
    1005
    1006
    1007
    1008
    1009
    1010
    1011
    1012
    1013
    1014
    1015
    1016
    1017
    1018
    1019
    1020
    1021
    1022
    1023
    1024
    1025
    1026
    1027
    1028
    1029
    1030
    1031
    1032
    1033
    1034
    1035
    1036
    1037
    1038
    1039
    1040
    1041
    1042
    1043
    1044
    1045
    1046
    1047
    1048
    1049
    1050
    1051
    1052
    1053
    1054
    1055
    1056
    1057
    1058
    1059
    1060
    1061
    1062
    1063
    1064
    1065
    1066
    1067
    1068
    1069
    1070
    1071
    1072
    1073
    1074
    1075
    1076
    1077
    1078
    1079
    1080
    1081
    1082
    1083
    1084
    1085
    1086
    1087
    1088
    1089
    1090
    1091
    1092
    1093
    1094
    1095
    1096
    1097
    1098
    1099
    1100
    1101
    1102
    1103
    1104
    1105
    1106
    1107
    1108
    1109
    1110
    1111
    1112
    1113
    1114
    1115
    1116
    1117
    1118
    1119
    1120
    1121
    1122
    1123
    1124
    1125
    1126
    1127
    1128
    1129
    1130
    1131
    1132
    1133
    1134
    1135
    1136
    1137
    1138
    1139
    1140
    1141
    1142
    1143
    1144
    1145
    1146
    1147
    1148
    1149
    1150
    1151
    1152
    1153
    1154
    1155
    1156
    1157
    1158
    1159
    1160
    1161
    1162
    1163
    1164
    1165
    1166
    1167
    1168
    1169
    1170
    1171
    1172
    1173
    1174
    1175
    1176
    1177
    1178
    1179
    1180
    1181
    1182
    1183
    1184
    1185
    1186
    1187
    1188
    1189
    1190
    1191
    1192
    1193
    1194
    1195
    1196
    1197
    1198
    1199
    1200
    1201
    1202
    1203
    1204
    1205
    1206
    1207
    1208
    1209
    1210
    1211
    1212
    1213
    1214
    1215
    1216
    1217
    1218
    1219
    1220
    1221
    1222
    1223
    1224
    1225
    1226
    1227
    1228
    1229
    1230
    1231
    1232
    1233
    1234
    1235
    1236
    1237
    1238
    1239
    1240
    1241
    1242
    1243
    1244
    1245
    1246
    1247
    1248
    1249
    1250
    1251
    1252
    1253
    1254
    1255
    1256
    1257
    1258
    1259
    1260
    1261
    1262
    1263
    1264
    1265
    1266
    1267
    1268
    1269
    1270
    1271
    1272
    1273
    1274
    1275
    1276
    1277
    1278
    1279
    1280
    1281
    1282
    1283
    1284
    1285
    1286
    1287
    1288
    1289
    1290
    1291
    1292
    1293
    1294
    1295
    1296
    1297
    1298
    1299
    1300
    1301
    1302
    1303
    1304
    1305
    1306
    1307
    1308
    1309
    1310
    1311
    1312
    1313
    1314
    1315
    1316
    1317
    1318
    1319
    1320
    1321
    1322
    1323
    1324
    1325
    1326
    1327
    1328
    1329
    1330
    1331
    1332
    1333
    1334
    1335
    1336
    1337
    1338
    1339
    1340
    1341
    1342
    1343
    1344
    1345
    1346
    1347
    1348
    1349
    1350
    1351
    1352
    1353
    1354
    1355
    1356
    1357
    1358
    1359
    1360
    1361
    1362
    1363
    1364
    1365
    1366
    1367
    1368
    1369
    1370
    1371
    1372
    1373
    1374
    1375
    1376
    1377
    1378
    1379
    1380
    1381
    1382
    1383
    1384
    1385
    1386
    1387
    1388
    1389
    1390
    1391
    1392
    1393
    1394
    1395
    1396
    1397
    1398
    1399
    1400
    1401
    1402
    1403
    1404
    1405
    1406
    1407
    1408
    1409
    1410
    1411
    1412
    1413
    1414
    1415
    1416
    1417
    1418
    1419
    1420
    1421
    1422
    1423
    1424
    1425
    1426
    1427
    1428
    1429
    1430
    1431
    1432
    1433
    1434
    1435
    1436
    1437
    1438
    1439
    1440
    1441
    1442
    1443
    1444
    1445
    1446
    1447
    1448
    1449
    1450
    1451
    1452
    1453
    1454
    1455
    1456
    1457
    1458
    1459
    1460
    1461
    1462
    1463
    1464
    1465
    1466
    1467
    1468
    1469
    1470
    1471
    1472
    1473
    1474
    1475
    1476
    1477
    1478
    1479
    1480
    1481
    1482
    1483
    1484
    1485
    1486
    1487
    1488
    1489
    1490
    1491
    1492
    1493
    1494
    1495
    1496
    1497
    1498
    1499
    1500
    1501
    1502
    1503
    1504
    1505
    1506
    1507
    1508
    1509
    1510
    1511
    1512
    1513
    1514
    1515
    1516
    1517
    1518
    1519
    1520
    1521
    1522
    1523
    1524
    1525
    1526
    1527
    1528
    1529
    1530
    1531
    1532
    1533
    1534
    1535
    1536
    1537
    1538
    1539
    1540
    1541
    1542
    1543
    1544
    1545
    1546
    1547
    1548
    1549
    1550
    1551
    1552
    1553
    1554
    1555
    1556
    1557
    1558
    1559
    1560
    1561
    1562
    1563
    1564
    1565
    1566
    1567
    1568
    1569
    1570
    1571
    1572
    1573
    1574
    1575
    1576
    1577
    1578
    1579
    1580
    1581
    1582
    1583
    1584
    1585
    1586
    1587
    1588
    1589
    1590
    1591
    1592
    1593
    1594
    1595
    1596
    1597
    1598
    1599
    1600
    1601
    1602
    1603
    1604
    1605
    1606
    1607
    1608
    1609
    1610
    1611
    1612
    1613
    1614
    1615
    1616
    1617
    1618
    1619
    1620
    1621
    1622
    1623
    1624
    1625
    1626
    1627
    1628
    1629
    1630
    1631
    1632
    1633
    1634
    1635
    1636
    1637
    1638
    1639
    1640
    1641
    1642
    1643
    1644
    1645
    1646
    1647
    1648
    1649
    1650
    1651
    1652
    1653
    1654
    1655
    1656
    1657
    1658
    1659
    1660
    1661
    1662
    1663
    1664
    1665
    1666
    1667
    1668
    1669
    1670
    1671
    1672
    1673
    1674
    1675
    1676
    1677
    1678
    1679
    1680
    1681
    1682
    1683
    1684
    1685
    1686
    1687
    1688
    1689
    1690
    1691
    1692
    1693
    1694
    1695
    1696
    1697
    1698
    1699
    1700
    1701
    1702
    1703
    1704
    1705
    1706
    1707
    1708
    1709
    1710
    1711
    1712
    1713
    1714
    1715
    1716
    1717
    1718
    1719
    1720
    1721
    1722
    1723
    1724
    1725
    1726
    1727
    1728
    1729
    1730
    1731
    1732
    1733
    1734
    1735
    1736
    1737
    1738
    1739
    1740
    1741
    1742
    1743
    1744
    1745
    1746
    1747
    1748
    1749
    1750
    1751
    1752
    1753
    1754
    1755
    1756
    1757
    1758
    1759
    1760
    1761
    1762
    1763
    1764
    1765
    1766
    1767
    1768
    1769
    1770
    1771
    1772
    1773
    1774
    1775
    1776
    1777
    1778
    1779
    1780
    1781
    1782
    1783
    1784
    1785
    1786
    1787
    1788
    1789
    1790
    1791
    1792
    1793
    1794
    1795
    1796
    1797
    1798
    1799
    1800
    1801
    1802
    1803
    1804
    1805
    1806
    1807
    1808
    1809
    1810
    1811
    1812
    1813
    1814
    1815
    1816
    1817
    1818
    1819
    1820
    1821
    1822
    1823
    1824
    1825
    1826
    1827
    1828
    1829
    1830
    1831
    1832
    1833
    1834
    1835
    1836
    1837
    1838
    1839
    1840
    1841
    1842
    1843
    1844
    1845
    1846
    1847
    1848
    1849
    1850
    1851
    1852
    1853
    1854
    1855
    1856
    1857
    1858
    1859
    1860
    1861
    1862
    1863
    1864
    1865
    1866
    1867
    1868
    1869
    1870
    1871
    1872
    1873
    1874
    1875
    1876
    1877
    1878
    1879
    1880
    1881
    1882
    1883
    1884
    1885
    1886
    1887
    1888
    1889
    1890
    1891
    1892
    1893
    1894
    1895
    1896
    1897
    1898
    1899
    1900
    1901
    1902
    1903
    1904
    1905
    1906
    1907
    1908
    1909
    1910
    1911
    1912
    1913
    1914
    1915
    1916
    1917
    1918
    1919
    1920
    1921
    1922
    1923
    1924
    1925
    1926
    1927
    1928
    1929
    1930
    1931
    1932
    1933
    1934
    1935
    1936
    1937
    1938
    1939
    1940
    1941
    1942
    1943
    1944
    1945
    1946
    1947
    1948
    1949
    1950
    1951
    1952
    1953
    1954
    1955
    1956
    1957
    1958
    1959
    1960
    1961
    1962
    1963
    1964
    1965
    1966
    1967
    1968
    1969
    1970
    1971
    1972
    1973
    1974
    1975
    1976
    1977
    1978
    1979
    1980
    1981
    1982
    1983
    1984
    1985
    1986
    1987
    1988
    1989
    1990
    1991
    1992
    1993
    1994
    1995
    1996
    1997
    1998
    1999
    2000
    2001
    2002
    2003
    2004
    2005
    2006
    2007
    2008
    2009
    2010
    2011
    2012
    2013
    2014
    2015
    2016
    2017
    2018
    2019
    2020
    2021
    2022
    2023
    2024
    2025
    2026
    2027
    2028
    2029
    2030
    2031
    2032
    2033
    2034
    2035
    2036
    2037
    2038
    2039
    2040
    2041
    2042
    2043
    2044
    2045
    2046
    2047
    2048
    2049
    2050
    2051
    2052
    2053
    2054
    2055
    2056
    2057
    2058
    2059
    2060
    2061
    2062
    2063
    2064
    2065
    2066
    2067
    2068
    2069
    2070
    2071
    2072
    2073
    2074
    2075
    2076
    2077
    2078
    2079
    2080
    2081
    2082
    2083
    2084
    2085
    2086
    2087
    2088
    2089
    2090
    2091
    2092
    2093
    2094
    2095
    2096
    2097
    2098
    2099
    2100
    2101
    2102
    2103
    2104
    2105
    2106
    2107
    2108
    2109
    2110
    2111
    2112
    2113
    2114
    2115
    2116
    2117
    2118
    2119
    2120
    2121
    2122
    2123
    2124
    2125
    2126
    2127
    2128
    2129
    2130
    2131
    2132
    2133
    2134
    2135
    2136
    2137
    2138
    2139
    2140
    2141
    2142
    2143
    2144
    2145
    2146
    2147
    2148
    2149
    2150
    2151
    2152
    2153
    2154
    2155
    2156
    2157
    2158
    2159
    2160
    2161
    2162
    2163
    2164
    2165
    2166
    2167
    2168
    2169
    2170
    2171
    2172
    2173
    2174
    2175
    2176
    2177
    2178
    2179
    2180
    2181
    2182
    2183
    2184
    2185
    2186
    2187
    2188
    2189
    2190
    2191
    2192
    2193
    2194
    2195
    2196
    2197
    2198
    2199
    2200
    2201
    2202
    2203
    2204
    2205
    2206
    2207
    2208
    2209
    2210
    2211
    2212
    2213
    2214
    2215
    2216
    2217
    2218
    2219
    2220
    2221
    2222
    2223
    2224
    2225
    2226
    2227
    2228
    2229
    2230
    2231
    2232
    2233
    2234
    2235
    2236
    2237
    2238
    2239
    2240
    2241
    2242
    2243
    2244
    2245
    2246
    2247
    2248
    2249
    2250
    2251
    2252
    2253
    2254
    2255
    2256
    2257
    2258
    2259
    2260
    2261
    2262
    2263
    2264
    2265
    2266
    2267
    2268
    2269
    2270
    2271
    2272
    2273
    2274
    2275
    2276
    2277
    2278
    2279
    2280
    2281
    2282
    2283
    2284
    2285
    2286
    2287
    2288
    2289
    2290
    2291
    2292
    2293
    2294
    2295
    2296
    2297
    2298
    2299
    2300
    2301
    2302
    2303
    2304
    2305
    2306
    2307
    2308
    2309
    2310
    2311
    2312
    2313
    2314
    2315
    2316
    2317
    2318
    2319
    2320
    2321
    2322
    2323
    2324
    2325
    2326
    2327
    2328
    2329
    2330
    2331
    2332
    2333
    2334
    2335
    2336
    2337
    2338
    2339
    2340
    2341
    2342
    2343
    2344
    2345
    2346
    2347
    2348
    2349
    2350
    2351
    2352
    2353
    2354
    2355
    2356
    2357
    2358
    2359
    2360
    2361
    2362
    2363
    2364
    2365
    2366
    2367
    2368
    2369
    2370
    2371
    2372
    2373
    2374
    2375
    2376
    2377
    2378
    2379
    2380
    2381
    2382
    2383
    2384
    2385
    2386
    2387
    2388
    2389
    2390
    2391
    2392
    2393
    2394
    2395
    2396
    2397
    2398
    2399
    2400
    2401
    2402
    2403
    2404
    2405
    2406
    2407
    2408
    2409
    2410
    2411
    2412
    2413
    2414
    2415
    2416
    2417
    2418
    2419
    2420
    2421
    2422
    2423
    2424
    2425
    2426
    2427
    2428
    2429
    2430
    2431
    2432
    2433
    2434
    2435
    2436
    2437
    2438
    2439
    2440
    2441
    2442
    2443
    2444
    2445
    2446
    2447
    2448
    2449
    2450
    2451
    2452
    2453
    2454
    2455
    2456
    2457
    2458
    2459
    2460
    2461
    2462
    2463
    2464
    2465
    2466
    2467
    2468
    2469
    2470
    2471
    2472
    2473
    2474
    2475
    2476
    2477
    2478
    2479
    2480
    2481
    2482
    2483
    2484
    2485
    2486
    2487
    2488
    2489
    2490
    2491
    2492
    2493
    2494
    2495
    2496
    2497
    2498
    2499
    2500
    2501
    2502
    2503
    2504
    2505
    2506
    2507
    2508
    2509
    2510
    2511
    2512
    2513
    2514
    2515
    2516
    2517
    2518
    2519
    2520
    2521
    2522
    2523
    2524
    2525
    2526
    2527
    2528
    2529
    2530
    2531
    2532
    2533
    2534
    2535
    2536
    2537
    2538
    2539
    2540
    2541
    2542
    2543
    2544
    2545
    2546
    2547
    2548
    2549
    2550
    2551
    2552
    2553
    2554
    2555
    2556
    2557
    2558
    2559
    2560
    2561
    2562
    2563
    2564
    2565
    2566
    2567
    2568
    2569
    2570
    2571
    2572
    2573
    2574
    2575
    2576
    2577
    2578
    2579
    2580
    2581
    2582
    2583
    2584
    2585
    2586
    2587
    2588
    2589
    2590
    2591
    2592
    2593
    2594
    2595
    2596
    2597
    2598
    2599
    2600
    2601
    2602
    2603
    2604
    2605
    2606
    2607
    2608
    2609
    2610
    2611
    2612
    2613
    2614
    2615
    2616
    2617
    2618
    2619
    2620
    2621
    2622
    2623
    2624
    2625
    2626
    2627
    2628
    2629
    2630
    2631
    2632
    2633
    2634
    2635
    2636
    2637
    2638
    2639
    2640
    2641
    2642
    2643
    2644
    2645
    2646
    2647
    2648
    2649
    2650
    2651
    2652
    2653
    2654
    2655
    2656
    2657
    2658
    2659
    2660
    2661
    2662
    2663
    2664
    2665
    2666
    2667
    2668
    2669
    2670
    2671
    2672
    2673
    2674
    2675
    2676
    2677
    2678
    2679
    2680
    2681
    2682
    2683
    2684
    2685
    2686
    2687
    2688
    2689
    2690
    2691
    2692
    2693
    2694
    2695
    2696
    2697
    2698
    2699
    2700
    2701
    2702
    2703
    2704
    2705
    2706
    2707
    2708
    2709
    2710
    2711
    2712
    2713
    2714
    2715
    2716
    2717
    2718
    2719
    2720
    2721
    2722
    2723
    2724
    2725
    2726
    2727
    2728
    2729
    2730
    2731
    2732
    2733
    2734
    2735
    2736
    2737
    2738
    2739
    2740
    2741
    2742
    2743
    2744
    2745
    2746
    2747
    2748
    2749
    2750
    2751
    2752
    2753
    2754
    2755
    2756
    2757
    2758
    2759
    2760
    2761
    2762
    2763
    2764
    2765
    2766
    2767
    2768
    2769
    2770
    2771
    2772
    2773
    2774
    2775
    2776
    2777
    2778
    2779
    2780
    2781
    2782
    2783
    2784
    2785
    2786
    2787
    2788
    2789
    2790
    2791
    2792
    2793
    2794
    2795
    2796
    2797
    2798
    2799
    2800
    2801
    2802
    2803
    2804
    2805
    2806
    2807
    2808
    2809
    2810
    2811
    2812
    2813
    2814
    2815
    2816
    2817
    2818
    2819
    2820
    2821
    2822
    2823
    2824
    2825
    2826
    2827
    2828
    2829
    2830
    2831
    2832
    2833
    2834
    2835
    2836
    2837
    2838
    2839
    2840
    2841
    2842
    2843
    2844
    2845
    2846
    2847
    2848
    2849
    2850
    2851
    2852
    2853
    2854
    2855
    2856
    2857
    2858
    2859
    2860
    2861
    2862
    2863
    2864
    2865
    2866
    2867
    2868
    2869
    2870
    2871
    2872
    2873
    2874
    2875
    2876
    2877
    2878
    2879
    2880
    2881
    2882
    2883
    2884
    2885
    2886
    2887
    2888
    2889
    2890
    2891
    2892
    2893
    2894
    2895
    2896
    2897
    2898
    2899
    2900
    2901
    2902
    2903
    2904
    2905
    2906
    2907
    2908
    2909
    2910
    2911
    2912
    2913
    2914
    2915
    2916
    2917
    2918
    2919
    2920
    2921
    2922
    2923
    2924
    2925
    2926
    2927
    2928
    2929
    2930
    2931
    2932
    2933
    2934
    2935
    2936
    2937
    2938
    2939
    2940
    2941
    2942
    2943
    2944
    2945
    2946
    2947
    2948
    2949
    2950
    2951
    2952
    2953
    2954
    2955
    2956
    2957
    2958
    2959
    2960
    2961
    2962
    2963
    2964
    2965
    2966
    2967
    2968
    2969
    2970
    2971
    2972
    2973
    2974
    2975
    2976
    2977
    2978
    2979
    2980
    2981
    2982
    2983
    2984
    2985
    2986
    2987
    2988
    2989
    2990
    2991
    2992
    2993
    2994
    2995
    2996
    2997
    2998
    2999
    3000
    3001
    3002
    3003
    3004
    3005
    3006
    3007
    3008
    3009
    3010
    3011
    3012
    3013
    3014
    3015
    3016
    3017
    3018
    3019
    3020
    3021
    3022
    3023
    3024
    3025
    3026
    3027
    3028
    3029
    3030
    3031
    3032
    3033
    3034
    3035
    3036
    3037
    3038
    3039
    3040
    3041
    3042
    3043
    3044
    3045
    3046
    3047
    3048
    3049
    3050
    3051
    3052
    3053
    3054
    3055
    3056
    3057
    3058
    3059
    3060
    3061
    3062
    3063
    3064
    3065
    3066
    3067
    3068
    3069
    3070
    3071
    3072
    3073
    3074
    3075
    3076
    3077
    3078
    3079
    3080
    3081
    3082
    3083
    3084
    3085
    3086
    3087
    3088
    3089
    3090
    3091
    3092
    3093
    3094
    3095
    3096
    3097
    3098
    3099
    3100
    3101
    3102
    3103
    3104
    3105
    3106
    3107
    3108
    3109
    3110
    3111
    3112
    3113
    3114
    3115
    3116
    3117
    3118
    3119
    3120
    3121
    3122
    3123
    3124
    3125
    3126
    3127
    3128
    3129
    3130
    3131
    3132
    3133
    3134
    3135
    3136
    3137
    3138
    3139
    3140
    3141
    3142
    3143
    3144
    3145
    3146
    3147
    3148
    3149
    3150
    3151
    3152
    3153
    3154
    3155
    3156
    3157
    3158
    3159
    3160
    3161
    3162
    3163
    3164
    3165
    3166
    3167
    3168
    3169
    3170
    3171
    3172
    3173
    3174
    3175
    3176
    3177
    3178
    3179
    3180
    3181
    3182
    3183
    3184
    3185
    3186
    3187
    3188
    3189
    3190
    3191
    3192
    3193
    3194
    3195
    3196
    3197
    3198
    3199
    3200
    3201
    3202
    3203
    3204
    3205
    3206
    3207
    3208
    3209
    3210
    3211
    3212
    3213
    3214
    3215
    3216
    3217
    3218
    3219
    3220
    3221
    3222
    3223
    3224
    3225
    3226
    3227
    3228
    3229
    3230
    3231
    3232
    3233
    3234
    3235
    3236
    3237
    3238
    3239
    3240
    3241
    3242
    3243
    3244
    3245
    3246
    3247
    3248
    3249
    3250
    3251
    3252
    3253
    3254
    3255
    3256
    3257
    3258
    3259
    3260
    3261
    3262
    3263
    3264
    3265
    3266
    3267
    3268
    3269
    3270
    3271
    3272
    3273
    3274
    3275
    3276
    3277
    3278
    3279
    3280
    3281
    3282
    3283
    3284
    3285
    3286
    3287
    3288
    3289
    3290
    3291
    3292
    3293
    3294
    3295
    3296
    3297
    3298
    3299
    3300
    3301
    3302
    3303
    3304
    3305
    3306
    3307
    3308
    3309
    3310
    3311
    3312
    3313
    3314
    3315
    3316
    3317
    3318
    3319
    3320
    3321
    3322
    3323
    3324
    3325
    3326
    3327
    3328
    3329
    3330
    3331
    3332
    3333
    3334
    3335
    3336
    3337
    3338
    3339
    3340
    3341
    3342
    3343
    3344
    3345
    3346
    3347
    3348
    3349
    3350
    3351
    3352
    3353
    3354
    3355
    3356
    3357
    3358
    3359
    3360
    3361
    3362
    3363
    3364
    3365
    3366
    3367
    3368
    3369
    3370
    3371
    3372
    3373
    3374
    3375
    3376
    3377
    3378
    3379
    3380
    3381
    3382
    3383
    3384
    3385
    3386
    3387
    3388
    3389
    3390
    3391
    3392
    3393
    3394
    3395
    3396
    3397
    3398
    3399
    3400
    3401
    3402
    3403
    3404
    3405
    3406
    3407
    3408
    3409
    3410
    3411
    3412
    3413
    3414
    3415
    3416
    3417
    3418
    3419
    3420
    3421
    3422
    3423
    3424
    3425
    3426
    3427
    3428
    3429
    3430
    3431
    3432
    3433
    3434
    3435
    3436
    3437
    3438
    3439
    3440
    3441
    3442
    3443
    3444
    3445
    3446
    3447
    3448
    3449
    3450
    3451
    3452
    3453
    3454
    3455
    3456
    3457
    3458
    3459
    3460
    3461
    3462
    3463
    3464
    3465
    3466
    3467
    3468
    3469
    3470
    3471
    3472
    3473
    3474
    3475
    3476
    3477
    3478
    3479
    3480
    3481
    3482
    3483
    3484
    3485
    3486
    3487
    3488
    3489
    3490
    3491
    3492
    3493
    3494
    3495
    3496
    3497
    3498
    3499
    3500
    3501
    3502
    3503
    3504
    3505
    3506
    3507
    3508
    3509
    3510
    3511
    3512
    3513
    3514
    3515
    3516
    3517
    3518
    3519
    3520
    3521
    3522
    3523
    3524
    3525
    3526
    3527
    3528
    3529
    3530
    3531
    3532
    3533
    3534
    3535
    3536
    3537
    3538
    3539
    3540
    3541
    3542
    3543
    3544
    3545
    3546
    3547
    3548
    3549
    3550
    3551
    3552
    3553
    3554
    3555
    3556
    3557
    3558
    3559
    3560
    3561
    3562
    3563
    3564
    3565
    3566
    3567
    3568
    3569
    3570
    3571
    3572
    3573
    3574
    3575
    3576
    3577
    3578
    3579
    3580
    3581
    3582
    3583
    3584
    3585
    3586
    3587
    3588
    3589
    3590
    3591
    3592
    3593
    3594
    3595
    3596
    3597
    3598
    3599
    3600
    3601
    3602
    3603
    3604
    3605
    3606
    3607
    3608
    3609
    3610
    3611
    3612
    3613
    3614
    3615
    3616
    3617
    3618
    3619
    3620
    3621
    3622
    3623
    3624
    3625
    3626
    3627
    3628
    3629
    3630
    3631
    3632
    3633
    3634
    3635
    3636
    3637
    3638
    3639
    3640
    3641
    3642
    3643
    3644
    3645
    3646
    3647
    3648
    3649
    3650
    3651
    3652
    3653
    3654
    3655
    3656
    3657
    3658
    3659
    3660
    3661
    3662
    3663
    3664
    3665
    3666
    3667
    3668
    3669
    3670
    3671
    3672
    3673
    3674
    3675
    3676
    3677
    3678
    3679
    3680
    3681
    3682
    3683
    3684
    3685
    3686
    3687
    3688
    3689
    3690
    3691
    3692
    3693
    3694
    3695
    3696
    3697
    3698
    3699
    3700
    3701
    3702
    3703
    3704
    3705
    3706
    3707
    3708
    3709
    3710
    3711
    3712
    3713
    3714
    3715
    3716
    3717
    3718
    3719
    3720
    3721
    3722
    3723
    3724
    3725
    3726
    3727
    3728
    3729
    3730
    3731
    3732
    3733
    3734
    3735
    3736
    3737
    3738
    3739
    3740
    3741
    3742
    3743
    3744
    3745
    3746
    3747
    3748
    3749
    3750
    3751
    3752
    3753
    3754
    3755
    3756
    3757
    3758
    3759
    3760
    3761
    3762
    3763
    3764
    3765
    3766
    3767
    3768
    3769
    3770
    3771
    3772
    3773
    3774
    3775
    3776
    3777
    3778
    3779
    3780
    3781
    3782
    3783
    3784
    3785
    3786
    3787
    3788
    3789
    3790
    3791
    3792
    3793
    3794
    3795
    3796
    3797
    3798
    3799
    3800
    3801
    3802
    3803
    3804
    3805
    3806
    3807
    3808
    3809
    3810
    3811
    3812
    3813
    3814
    3815
    3816
    3817
    3818
    3819
    3820
    3821
    3822
    3823
    3824
    3825
    3826
    3827
    3828
    3829
    3830
    3831
    3832
    3833
    3834
    3835
    3836
    3837
    3838
    3839
    3840
    3841
    3842
    3843
    3844
    3845
    3846
    3847
    3848
    3849
    3850
    3851
    3852
    3853
    3854
    3855
    3856
    3857
    3858
    3859
    3860
    3861
    3862
    3863
    3864
    3865
    3866
    3867
    3868
    3869
    3870
    3871
    3872
    3873
    3874
    3875
    3876
    3877
    3878
    3879
    3880
    3881
    3882
    3883
    3884
    3885
    3886
    3887
    3888
    3889
    3890
    3891
    3892
    3893
    3894
    3895
    3896
    3897
    3898
    3899
    3900
    3901
    3902
    3903
    3904
    3905
    3906
    3907
    3908
    3909
    3910
    3911
    3912
    3913
    3914
    3915
    3916
    3917
    3918
    3919
    3920
    3921
    3922
    3923
    3924
    3925
    3926
    3927
    3928
    3929
    3930
    3931
    3932
    3933
    3934
    3935
    3936
    3937
    3938
    3939
    3940
    3941
    3942
    3943
    3944
    3945
    3946
    3947
    3948
    3949
    3950
    3951
    3952
    3953
    3954
    3955
    3956
    3957
    3958
    3959
    3960
    3961
    3962
    3963
    3964
    3965
    3966
    3967
    3968
    3969
    3970
    3971
    3972
    3973
    3974
    3975
    3976
    3977
    3978
    3979
    3980
    3981
    3982
    3983
    3984
    3985
    3986
    3987
    3988
    3989
    3990
    3991
    3992
    3993
    3994
    3995
    3996
    3997
    3998
    3999
    4000
    4001
    4002
    4003
    4004
    4005
    4006
    4007
    4008
    4009
    4010
    4011
    4012
    4013
    4014
    4015
    4016
    4017
    4018
    4019
    4020
    4021
    4022
    4023
    4024
    4025
    4026
    4027
    4028
    4029
    4030
    4031
    4032
    4033
    4034
    4035
    4036
    4037
    4038
    4039
    4040
    4041
    4042
    4043
    4044
    4045
    4046
    4047
    4048
    4049
    4050
    4051
    4052
    4053
    4054
    4055
    4056
    4057
    4058
    4059
    4060
    4061
    4062
    4063
    4064
    4065
    4066
    4067
    4068
    4069
    4070
    4071
    4072
    4073
    4074
    4075
    4076
    4077
    4078
    4079
    4080
    4081
    4082
    4083
    4084
    4085
    4086
    4087
    4088
    4089
    4090
    4091
    4092
    4093
    4094
    4095
    4096
    4097
    4098
    4099
    4100
    4101
    4102
    4103
    4104
    4105
    4106
    4107
    4108
    4109
    4110
    4111
    4112
    4113
    4114
    4115
    4116
    4117
    4118
    4119
    4120
    4121
    4122
    4123
    4124
    4125
    4126
    4127
    4128
    4129
    4130
    4131
    4132
    4133
    4134
    4135
    4136
    4137
    4138
    4139
    4140
    4141
    4142
    4143
    4144
    4145
    4146
    4147
    4148
    4149
    4150
    4151
    4152
    4153
    4154
    4155
    4156
    4157
    4158
    4159
    4160
    4161
    4162
    4163
    4164
    4165
    4166
    4167
    4168
    4169
    4170
    4171
    4172
    4173
    4174
    4175
    4176
    4177
    4178
    4179
    4180
    4181
    4182
    4183
    4184
    4185
    4186
    4187
    4188
    4189
    4190
    4191
    4192
    4193
    4194
    4195
    4196
    4197
    4198
    4199
    4200
    4201
    4202
    4203
    4204
    4205
    4206
    4207
    4208
    4209
    4210
    4211
    4212
    4213
    4214
    4215
    4216
    4217
    4218
    4219
    4220
    4221
    4222
    4223
    4224
    4225
    4226
    4227
    4228
    4229
    4230
    4231
    4232
    4233
    4234
    4235
    4236
    4237
    4238
    4239
    4240
    4241
    4242
    4243
    4244
    4245
    4246
    4247
    4248
    4249
    4250
    4251
    4252
    4253
    4254
    4255
    4256
    4257
    4258
    4259
    4260
    4261
    4262
    4263
    4264
    4265
    4266
    4267
    4268
    4269
    4270
    4271
    4272
    4273
    4274
    4275
    4276
    4277
    4278
    4279
    4280
    4281
    4282
    4283
    4284
    4285
    4286
    4287
    4288
    4289
    4290
    4291
    4292
    4293
    4294
    4295
    4296
    4297
    4298
    4299
    4300
    4301
    4302
    4303
    4304
    4305
    4306
    4307
    4308
    4309
    4310
    4311
    4312
    4313
    4314
    4315
    4316
    4317
    4318
    4319
    4320
    4321
    4322
    4323
    4324
    4325
    4326
    4327
    4328
    4329
    4330
    4331
    4332
    4333
    4334
    4335
    4336
    4337
    4338
    4339
    4340
    4341
    4342
    4343
    4344
    4345
    4346
    4347
    4348
    4349
    4350
    4351
    4352
    4353
    4354
    4355
    4356
    4357
    4358
    4359
    4360
    4361
    4362
    4363
    4364
    4365
    4366
    4367
    4368
    4369
    4370
    4371
    4372
    4373
    4374
    4375
    4376
    4377
    4378
    4379
    4380
    4381
    4382
    4383
    4384
    4385
    4386
    4387
    4388
    4389
    4390
    4391
    4392
    4393
    4394
    4395
    4396
    4397
    4398
    4399
    4400
    4401
    4402
    4403
    4404
    4405
    4406
    4407
    4408
    4409
    4410
    4411
    4412
    4413
    4414
    4415
    4416
    4417
    4418
    4419
    4420
    4421
    4422
    4423
    4424
    4425
    4426
    4427
    4428
    4429
    4430
    4431
    4432
    4433
    4434
    4435
    4436
    4437
    4438
    4439
    4440
    4441
    4442
    4443
    4444
    4445
    4446
    4447
    4448
    4449
    4450
    4451
    4452
    4453
    4454
    4455
    4456
    4457
    4458
    4459
    4460
    4461
    4462
    4463
    4464
    4465
    4466
    4467
    4468
    4469
    4470
    4471
    4472
    4473
    4474
    4475
    4476
    4477
    4478
    4479
    4480
    4481
    4482
    4483
    4484
    4485
    4486
    4487
    4488
    4489
    4490
    4491
    4492
    4493
    4494
    4495
    4496
    4497
    4498
    4499
    4500
    4501
    4502
    4503
    4504
    4505
    4506
    4507
    4508
    4509
    4510
    4511
    4512
    4513
    4514
    4515
    4516
    4517
    4518
    4519
    4520
    4521
    4522
    4523
    4524
    4525
    4526
    4527
    4528
    4529
    4530
    4531
    4532
    4533
    4534
    4535
    4536
    4537
    4538
    4539
    4540
    4541
    4542
    4543
    4544
    4545
    4546
    4547
    4548
    4549
    4550
    4551
    4552
    4553
    4554
    4555
    4556
    4557
    4558
    4559
    4560
    4561
    4562
    4563
    4564
    4565
    4566
    4567
    4568
    4569
    4570
    4571
    4572
    4573
    4574
    4575
    4576
    4577
    4578
    4579
    4580
    4581
    4582
    4583
    4584
    4585
    4586
    4587
    4588
    4589
    4590
    4591
    4592
    4593
    4594
    4595
    4596
    4597
    4598
    4599
    4600
    4601
    4602
    4603
    4604
    4605
    4606
    4607
    4608
    4609
    4610
    4611
    4612
    4613
    4614
    4615
    4616
    4617
    4618
    4619
    4620
    4621
    4622
    4623
    4624
    4625
    4626
    4627
    4628
    4629
    4630
    4631
    4632
    4633
    4634
    4635
    4636
    4637
    4638
    4639
    4640
    4641
    4642
    4643
    4644
    4645
    4646
    4647
    4648
    4649
    4650
    4651
    4652
    4653
    4654
    4655
    4656
    4657
    4658
    4659
    4660
    4661
    4662
    4663
    4664
    4665
    4666
    4667
    4668
    4669
    4670
    4671
    4672
    4673
    4674
    4675
    4676
    4677
    4678
    4679
    4680
    4681
    4682
    4683
    4684
    4685
    4686
    4687
    4688
    4689
    4690
    4691
    4692
    4693
    4694
    4695
    4696
    4697
    4698
    4699
    4700
    4701
    4702
    4703
    4704
    4705
    4706
    4707
    4708
    4709
    4710
    4711
    4712
    4713
    4714
    4715
    4716
    4717
    4718
    4719
    4720
    4721
    4722
    4723
    4724
    4725
    4726
    4727
    4728
    4729
    4730
    4731
    4732
    4733
    4734
    4735
    4736
    4737
    4738
    4739
    4740
    4741
    4742
    4743
    4744
    4745
    4746
    4747
    4748
    4749
    4750
    4751
    4752
    4753
    4754
    4755
    4756
    4757
    4758
    4759
    4760
    4761
    4762
    4763
    4764
    4765
    4766
    4767
    4768
    4769
    4770
    4771
    4772
    4773
    4774
    4775
    4776
    4777
    4778
    4779
    4780
    4781
    4782
    4783
    4784
    4785
    4786
    4787
    4788
    4789
    4790
    4791
    4792
    4793
    4794
    4795
    4796
    4797
    4798
    4799
    4800
    4801
    4802
    4803
    4804
    4805
    4806
    4807
    4808
    4809
    4810
    4811
    4812
    4813
    4814
    4815
    4816
    4817
    4818
    4819
    4820
    4821
    4822
    4823
    4824
    4825
    4826
    4827
    4828
    4829
    4830
    4831
    4832
    4833
    4834
    4835
    4836
    4837
    4838
    4839
    4840
    4841
    4842
    4843
    4844
    4845
    4846
    4847
    4848
    4849
    4850
    4851
    4852
    4853
    4854
    4855
    4856
    4857
    4858
    4859
    4860
    4861
    4862
    4863
    4864
    4865
    4866
    4867
    4868
    4869
    4870
    4871
    4872
    4873
    4874
    4875
    4876
    4877
    4878
    4879
    4880
    4881
    4882
    4883
    4884
    4885
    4886
    4887
    4888
    4889
    4890
    4891
    4892
    4893
    4894
    4895
    4896
    4897
    4898
    4899
    4900
    4901
    4902
    4903
    4904
    4905
    4906
    4907
    4908
    4909
    4910
    4911
    4912
    4913
    4914
    4915
    4916
    4917
    4918
    4919
    4920
    4921
    4922
    4923
    4924
    4925
    4926
    4927
    4928
    4929
    4930
    4931
    4932
    4933
    4934
    4935
    4936
    4937
    4938
    4939
    4940
    4941
    4942
    4943
    4944
    4945
    4946
    4947
    4948
    4949
    4950
    4951
    4952
    4953
    4954
    4955
    4956
    4957
    4958
    4959
    4960
    4961
    4962
    4963
    4964
    4965
    4966
    4967
    4968
    4969
    4970
    4971
    4972
    4973
    4974
    4975
    4976
    4977
    4978
    4979
    4980
    4981
    4982
    4983
    4984
    4985
    4986
    4987
    4988
    4989
    4990
    4991
    4992
    4993
    4994
    4995
    4996
    4997
    4998
    4999
    5000
    5001
    5002
    5003
    5004
    5005
    5006
    5007
    5008
    5009
    5010
    5011
    5012
    5013
    5014
    5015
    5016
    5017
    5018
    5019
    5020
    5021
    5022
    5023
    5024
    5025
    5026
    5027
    5028
    5029
    5030
    5031
    5032
    5033
    5034
    5035
    5036
    5037
    5038
    5039
    5040
    5041
    5042
    5043
    5044
    5045
    5046
    5047
    5048
    5049
    5050
    5051
    5052
    5053
    5054
    5055
    5056
    5057
    5058
    5059
    5060
    5061
    5062
    5063
    5064
    5065
    5066
    5067
    5068
    5069
    5070
    5071
    5072
    5073
    5074
    5075
    5076
    5077
    5078
    5079
    5080
    5081
    5082
    5083
    5084
    5085
    5086
    5087
    5088
    5089
    5090
    5091
    5092
    5093
    5094
    5095
    5096
    5097
    5098
    5099
    5100
    5101
    5102
    5103
    5104
    5105
    5106
    5107
    5108
    5109
    5110
    5111
    5112
    5113
    5114
    5115
    5116
    5117
    5118
    5119
    5120
    5121
    5122
    5123
    5124
    5125
    5126
    5127
    5128
    5129
    5130
    5131
    5132
    5133
    5134
    5135
    5136
    5137
    5138
    5139
    5140
    5141
    5142
    5143
    5144
    5145
    5146
    5147
    5148
    5149
    5150
    5151
    5152
    5153
    5154
    5155
    5156
    5157
    5158
    5159
    5160
    5161
    5162
    5163
    5164
    5165
    5166
    5167
    5168
    5169
    5170
    5171
    5172
    5173
    5174
    5175
    5176
    5177
    5178
    5179
    5180
    5181
    5182
    5183
    5184
    5185
    5186
    5187
    5188
    5189
    5190
    5191
    5192
    5193
    5194
    5195
    5196
    5197
    5198
    5199
    5200
    5201
    5202
    5203
    5204
    5205
    5206
    5207
    5208
    5209
    5210
    5211
    5212
    5213
    5214
    5215
    5216
    5217
    5218
    5219
    5220
    5221
    5222
    5223
    5224
    5225
    5226
    5227
    5228
    5229
    5230
    5231
    5232
    5233
    5234
    5235
    5236
    5237
    5238
    5239
    5240
    5241
    5242
    5243
    5244
    5245
    5246
    5247
    5248
    5249
    5250
    5251
    5252
    5253
    5254
    5255
    5256
    5257
    5258
    5259
    5260
    5261
    5262
    5263
    5264
    5265
    5266
    5267
    5268
    5269
    5270
    5271
    5272
    5273
    5274
    5275
    5276
    5277
    5278
    5279
    5280
    5281
    5282
    5283
    5284
    5285
    5286
    5287
    5288
    5289
    5290
    5291
    5292
    5293
    5294
    5295
    5296
    5297
    5298
    5299
    5300
    5301
    5302
    5303
    5304
    5305
    5306
    5307
    5308
    5309
    5310
    5311
    5312
    5313
    5314
    5315
    5316
    5317
    5318
    5319
    5320
    5321
    5322
    5323
    5324
    5325
    5326
    5327
    5328
    5329
    5330
    5331
    5332
    5333
    5334
    5335
    5336
    5337
    5338
    5339
    5340
    5341
    5342
    5343
    5344
    5345
    5346
    5347
    5348
    5349
    5350
    5351
    5352
    5353
    5354
    5355
    5356
    5357
    5358
    5359
    5360
    5361
    5362
    5363
    5364
    5365
    5366
    5367
    5368
    5369
    5370
    5371
    5372
    5373
    5374
    5375
    5376
    5377
    5378
    5379
    5380
    5381
    5382
    5383
    5384
    5385
    5386
    5387
    5388
    5389
    5390
    5391
    5392
    5393
    5394
    5395
    5396
    5397
    5398
    5399
    5400
    5401
    5402
    5403
    5404
    5405
    5406
    5407
    5408
    5409
    5410
    5411
    5412
    5413
    5414
    5415
    5416
    5417
    5418
    5419
    5420
    5421
    5422
    5423
    5424
    5425
    5426
    5427
    5428
    5429
    5430
    5431
    5432
    5433
    5434
    5435
    5436
    5437
    5438
    5439
    5440
    5441
    5442
    5443
    5444
    5445
    5446
    5447
    5448
    5449
    5450
    5451
    5452
    5453
    5454
    5455
    5456
    5457
    5458
    5459
    5460
    5461
    5462
    5463
    5464
    5465
    5466
    5467
    5468
    5469
    5470
    5471
    5472
    5473
    5474
    5475
    5476
    5477
    5478
    5479
    5480
    5481
    5482
    5483
    5484
    5485
    5486
    5487
    5488
    5489
    5490
    5491
    5492
    5493
    5494
    5495
    5496
    5497
    5498
    5499
    5500
    5501
    5502
    5503
    5504
    5505
    5506
    5507
    5508
    5509
    5510
    5511
    5512
    5513
    5514
    5515
    5516
    5517
    5518
    5519
    5520
    5521
    5522
    5523
    5524
    5525
    5526
    5527
    5528
    5529
    5530
    5531
    5532
    5533
    5534
    5535
    5536
    5537
    5538
    5539
    5540
    5541
    5542
    5543
    5544
    5545
    5546
    5547
    5548
    5549
    5550
    5551
    5552
    5553
    5554
    5555
    5556
    5557
    5558
    5559
    5560
    5561
    5562
    5563
    5564
    5565
    5566
    5567
    5568
    5569
    5570
    5571
    5572
    5573
    5574
    5575
    5576
    5577
    5578
    5579
    5580
    5581
    5582
    5583
    5584
    5585
    5586
    5587
    5588
    5589
    5590
    5591
    5592
    5593
    5594
    5595
    5596
    5597
    5598
    5599
    5600
    5601
    5602
    5603
    5604
    5605
    5606
    5607
    5608
    5609
    5610
    5611
    5612
    5613
    5614
    5615
    5616
    5617
    5618
    5619
    5620
    5621
    5622
    5623
    5624
    5625
    5626
    5627
    5628
    5629
    5630
    5631
    5632
    5633
    5634
    5635
    5636
    5637
    5638
    5639
    5640
    5641
    5642
    5643
    5644
    5645
    5646
    5647
    5648
    5649
    5650
    5651
    5652
    5653
    5654
    5655
    5656
    5657
    5658
    5659
    5660
    5661
    5662
    5663
    5664
    5665
    5666
    5667
    5668
    5669
    5670
    5671
    5672
    5673
    5674
    5675
    5676
    5677
    5678
    5679
    5680
    5681
    5682
    5683
    5684
    5685
    5686
    5687
    5688
    5689
    5690
    5691
    5692
    5693
    5694
    5695
    5696
    5697
    5698
    5699
    5700
    5701
    5702
    5703
    5704
    5705
    5706
    5707
    5708
    5709
    5710
    5711
    5712
    5713
    5714
    5715
    5716
    5717
    5718
    5719
    5720
    5721
    5722
    5723
    5724
    5725
    5726
    5727
    5728
    5729
    5730
    5731
    5732
    5733
    5734
    5735
    5736
    5737
    5738
    5739
    5740
    5741
    5742
    5743
    5744
    5745
    5746
    5747
    5748
    5749
    5750
    5751
    5752
    5753
    5754
    5755
    5756
    5757
    5758
    5759
    5760
    5761
    5762
    5763
    5764
    5765
    5766
    5767
    5768
    5769
    5770
    5771
    5772
    5773
    5774
    5775
    5776
    5777
    5778
    5779
    5780
    5781
    5782
    5783
    5784
    5785
    5786
    5787
    5788
    5789
    5790
    5791
    5792
    5793
    5794
    5795
    5796
    5797
    5798
    5799
    5800
    5801
    5802
    5803
    5804
    5805
    5806
    5807
    5808
    5809
    5810
    5811
    5812
    5813
    5814
    5815
    5816
    5817
    5818
    5819
    5820
    5821
    5822
    5823
    5824
    5825
    5826
    5827
    5828
    5829
    5830
    5831
    5832
    5833
    5834
    5835
    5836
    5837
    5838
    5839
    5840
    5841
    5842
    5843
    5844
    5845
    5846
    5847
    5848
    5849
    5850
    5851
    5852
    5853
    5854
    5855
    5856
    5857
    5858
    5859
    5860
    5861
    5862
    5863
    5864
    5865
    5866
    5867
    5868
    5869
    5870
    5871
    5872
    5873
    5874
    5875
    5876
    5877
    5878
    5879
    5880
    5881
    5882
    5883
    5884
    5885
    5886
    5887
    5888
    5889
    5890
    5891
    5892
    5893
    5894
    5895
    5896
    5897
    5898
    5899
    5900
    5901
    5902
    5903
    5904
    5905
    5906
    5907
    5908
    5909
    5910
    5911
    5912
    5913
    5914
    5915
    5916
    5917
    5918
    5919
    5920
    5921
    5922
    5923
    5924
    5925
    5926
    5927
    5928
    5929
    5930
    5931
    5932
    5933
    5934
    5935
    5936
    5937
    5938
    5939
    5940
    5941
    5942
    5943
    5944
    5945
    5946
    5947
    5948
    5949
    5950
    5951
    5952
    5953
    5954
    5955
    5956
    5957
    5958
    5959
    5960
    5961
    5962
    5963
    5964
    5965
    5966
    5967
    5968
    5969
    5970
    5971
    5972
    5973
    5974
    5975
    5976
    5977
    5978
    5979
    5980
    5981
    5982
    5983
    5984
    5985
    5986
    5987
    5988
    5989
    5990
    5991
    5992
    5993
    5994
    5995
    5996
    5997
    5998
    5999
    6000
    6001
    6002
    6003
    6004
    6005
    6006
    6007
    6008
    6009
    6010
    6011
    6012
    6013
    6014
    6015
    6016
    6017
    6018
    6019
    6020
    6021
    6022
    6023
    6024
    6025
    6026
    6027
    6028
    6029
    6030
    6031
    6032
    6033
    6034
    6035
    6036
    6037
    6038
    6039
    6040
    6041
    6042
    6043
    6044
    6045
    6046
    6047
    6048
    6049
    6050
    6051
    6052
    6053
    6054
    6055
    6056
    6057
    6058
    6059
    6060
    6061
    6062
    6063
    6064
    6065
    6066
    6067
    6068
    6069
    6070
    6071
    6072
    6073
    6074
    6075
    6076
    6077
    6078
    6079
    6080
    6081
    6082
    6083
    6084
    6085
    6086
    6087
    6088
    6089
    6090
    6091
    6092
    6093
    6094
    6095
    6096
    6097
    6098
    6099
    6100
    6101
    6102
    6103
    6104
    6105
    6106
    6107
    6108
    6109
    6110
    6111
    6112
    6113
    6114
    6115
    6116
    6117
    6118
    6119
    6120
    6121
    6122
    6123
    6124
    6125
    6126
    6127
    6128
    6129
    6130
    6131
    6132
    6133
    6134
    6135
    6136
    6137
    6138
    6139
    6140
    6141
    6142
    6143
    6144
    6145
    6146
    6147
    6148
    6149
    6150
    6151
    6152
    6153
    6154
    6155
    6156
    6157
    6158
    6159
    6160
    6161
    6162
    6163
    6164
    6165
    6166
    6167
    6168
    6169
    6170
    6171
    6172
    6173
    6174
    6175
    6176
    6177
    6178
    6179
    6180
    6181
    6182
    6183
    6184
    6185
    6186
    6187
    6188
    6189
    6190
    6191
    6192
    6193
    6194
    6195
    6196
    6197
    6198
    6199
    6200
    6201
_pd_proc_wavelength     1.3000
_pd_spec_mount_mode     transmission
_pd_spec_mounting     capilary
_pd_spec_shape     cylinder
_pd_spec_size_axial     3.0
_pd_spec_size_equat     0.3
_pd_spec_size_thick     0.3
loop_
    _atom_site_type_symbol
    _atom_site_label
    _atom_site_fract_x
    _atom_site_fract_y
    _atom_site_fract_z
    _atom_site_U_iso_or_equiv
    _atom_site_adp_type
    _atom_site_occupancy
    _atom_site_symmetry_multiplicity
    O O1 0.0240(10)
                  0.1102(8) 0.2050(10)
                                     0.066(5) Uiso 1 4
    C C1 0.154(2) -0.074(2) 0.101(2) 0.066(5) Uiso 1 4
    O O2 0.108(2) 0.1127(9) 0.3270(10)
                                     0.066(5) Uiso 1 4
    C C2 0.217(3) -0.007(2) -0.0260(10)
                                      0.066(5) Uiso 1 4
    O O3 0.2560(10)
                  0.0790(10)
                           0.220(2) 0.066(5) Uiso 1 4
    C C3 0.1560(10)
                  0.0568(7) 0.0950(10)
                                     0.066(5) Uiso 1 4
    O O4 0.0510(10)
                  0.3560(10)
                           0.6090(10)
                                    0.066(5) Uiso 1 4
    C C4 0.1680(10)
                  0.0650(10)
                           0.1970(10)
                                    0.066(5) Uiso 1 4
    O O5 0.1660(10)
                  0.2860(10)
                           0.6380(10)
                                    0.066(5) Uiso 1 4
    C C5 0.1070(10)
                  0.1190(10)
                           0.2360(10)
                                    0.066(5) Uiso 1 4
    O O6 0.0890(10)
                  0.2390(10)
                           0.8636(9) 0.066(5) Uiso 1 4
    C C6 0.0191(8) 0.1221(7) 0.1110(10)
                                      0.066(5) Uiso 1 4
    O O7 -0.0338(9) 0.2408(9) 0.740(2) 0.066(5) Uiso 1 4
    C C7 0.0640(10)
                  0.0620(10)
                           0.0680(10)
                                    0.066(5) Uiso 1 4
    O O8 -0.1207(9) 0.1220(10)
                             0.6700(10)
                                      0.066(5) Uiso 1 4
    C C8 -0.0730(10)
                   0.1170(10)
                            0.092(2) 0.066(5) Uiso 1 4
    O O9 -0.032(2) 0.2100(10)
                            0.484(2) 0.066(5) Uiso 1 4
    C C9 0.0790(10)
                  0.1760(10)
                           0.3740(10)
                                    0.066(5) Uiso 1 4
    C C10 0.1500(10)
                   0.2210(10)
                            0.4220(10)
                                     0.066(5) Uiso 1 4
    C C11 0.2360(10)
                   0.2130(10)
                            0.372(2) 0.066(5) Uiso 1 4
    C C12 0.1210(10)
                   0.2970(10)
                            0.4190(10)
                                     0.066(5) Uiso 1 4
    C C13 0.1650(10)
                   0.3410(10)
                            0.4950(10)
                                     0.066(5) Uiso 1 4
    C C14 0.170(2) 0.4200(10)
                            0.473(2) 0.066(5) Uiso 1 4
    C C15 0.1180(10)
                   0.3290(10)
                            0.5860(10)
                                     0.066(5) Uiso 1 4
    C C16 0.1654(9) 0.2915(7) 0.7370(10)
                                       0.066(5) Uiso 1 4
    C C17 0.1330(10)
                   0.3633(7) 0.7630(10)
                                      0.066(5) Uiso 1 4
    C C18 0.207(2) 0.4110(10)
                            0.784(3) 0.066(5) Uiso 1 4
    C C19 0.1174(8) 0.2269(6) 0.7706(8) 0.066(5) Uiso 1 4
    C C20 0.1790(10)
                   0.1663(7) 0.777(2) 0.066(5) Uiso 1 4
    C C21 0.0398(9) 0.2050(10)
                             0.7090(10)
                                      0.066(5) Uiso 1 4
    C C22 0.0214(9) 0.1267(8) 0.708(2) 0.066(5) Uiso 1 4
    C C23 -0.005(2) 0.095(2) 0.797(2) 0.066(5) Uiso 1 4
    C C24 -0.0497(8) 0.1090(10)
                              0.6450(10)
                                       0.066(5) Uiso 1 4
    C C25 -0.0280(10)
                    0.0617(8) 0.5640(10)
                                       0.066(5) Uiso 1 4
    C C26 0.012(2) -0.0080(10)
                             0.599(2) 0.066(5) Uiso 1 4
    C C27 0.0360(10)
                   0.0950(10)
                            0.502(2) 0.066(5) Uiso 1 4
    C C28 0.003(2) 0.1505(9) 0.4340(10)
                                      0.066(5) Uiso 1 4
    C C29 -0.0600(10)
                    0.113(2) 0.371(2) 0.066(5) Uiso 1 4
    N N1 0.1980(10)
                  -0.0086(9) 0.0710(10)
                                      0.066(5) Uiso 1 4
    C C30 -0.108(2) 0.245(2) 0.457(3) 0.066(5) Uiso 1 4
    C C31 0.0960(10)
                   0.3798(7) 0.2820(10)
                                      0.066(5) Uiso 1 4
    C C32 0.147(2) 0.4097(8) 0.204(2) 0.066(5) Uiso 1 4
    C C33 0.144(2) 0.3696(9) 0.113(2) 0.066(5) Uiso 1 4
    C C34 0.181(3) 0.418(2) 0.044(2) 0.066(5) Uiso 1 4
    C C35 0.259(2) 0.2880(10)
                            0.164(2) 0.066(5) Uiso 1 4
    C C36 0.0500(10)
                   0.355(2) 0.089(2) 0.066(5) Uiso 1 4
    C C37 0.0039(9) 0.319(2) 0.166(2) 0.066(5) Uiso 1 4
    C C38 -0.0880(10)
                    0.309(2) 0.147(2) 0.066(5) Uiso 1 4
    O O10 0.1480(10)
                   0.3260(10)
                            0.3220(10)
                                     0.066(5) Uiso 1 4
    O O11 0.1890(10)
                   0.3010(10)
                            0.109(2) 0.066(5) Uiso 1 4
    O O12 0.040(2) 0.3100(10)
                            0.013(2) 0.066(5) Uiso 1 4
    O O13 0.0130(10)
                   0.3570(10)
                            0.2510(10)
                                     0.066(5) Uiso 1 4
    O O14 -0.108(2) 0.3280(10)
                             -0.069(2) 0.066(5) Uiso 1 4
    H H1 0.18752 -0.11445 0.08465 0.066 Uiso 1 4
    H H2 0.14803 -0.0724 0.16457 0.066 Uiso 1 4
    H H3 0.09936 -0.07653 0.07354 0.066 Uiso 1 4
    H H4 0.16522 -0.00535 -0.0587 0.066 Uiso 1 4
    H H5 0.25191 0.03289 -0.03953 0.066 Uiso 1 4
    H H6 0.24771 -0.05005 -0.04139 0.066 Uiso 1 4
    H H7 0.18159 0.09522 0.06236 0.066 Uiso 1 4
    H H8 0.15338 0.02044 0.2234 0.066 Uiso 1 4
    H H9 0.12561 0.16482 0.21795 0.066 Uiso 1 4
    H H10 0.04357 0.16609 0.09204 0.066 Uiso 1 4
    H H11 0.06159 0.06938 0.00406 0.066 Uiso 1 4
    H H12 0.03573 0.01907 0.08252 0.066 Uiso 1 4
    H H13 -0.10242 0.15481 0.12278 0.066 Uiso 1 4
    H H14 -0.08217 0.12197 0.02935 0.066 Uiso 1 4
    H H15 -0.0944 0.07245 0.11207 0.066 Uiso 1 4
    H H16 0.05924 0.21174 0.33347 0.066 Uiso 1 4
    H H17 0.15866 0.20417 0.48194 0.066 Uiso 1 4
    H H18 0.22516 0.21423 0.30905 0.066 Uiso 1 4
    H H19 0.27191 0.25247 0.38771 0.066 Uiso 1 4
    H H20 0.26242 0.16985 0.38811 0.066 Uiso 1 4
    H H21 0.0607 0.30225 0.42837 0.066 Uiso 1 4
    H H22 0.22166 0.32306 0.50104 0.066 Uiso 1 4
    H H23 0.11338 0.43968 0.46883 0.066 Uiso 1 4
    H H24 0.20102 0.4445 0.51848 0.066 Uiso 1 4
    H H25 0.19835 0.42629 0.41672 0.066 Uiso 1 4
    H H26 0.22007 0.28954 0.76484 0.066 Uiso 1 4
    H H27 0.10026 0.38318 0.71559 0.066 Uiso 1 4
    H H28 0.09815 0.35908 0.81542 0.066 Uiso 1 4
    H H29 0.23905 0.41951 0.73017 0.066 Uiso 1 4
    H H30 0.18542 0.45621 0.8051 0.066 Uiso 1 4
    H H31 0.24274 0.39006 0.82833 0.066 Uiso 1 4
    H H32 0.14917 0.12451 0.79505 0.066 Uiso 1 4
    H H33 0.20586 0.15915 0.72105 0.066 Uiso 1 4
    H H34 0.22166 0.17769 0.8214 0.066 Uiso 1 4
    H H35 0.05522 0.21868 0.64964 0.066 Uiso 1 4
    H H36 0.07503 0.10624 0.6907 0.066 Uiso 1 4
    H H37 -0.06312 0.10794 0.80989 0.066 Uiso 1 4
    H H38 0.00025 0.0447 0.79565 0.066 Uiso 1 4
    H H39 0.03108 0.11387 0.8437 0.066 Uiso 1 4
    H H40 -0.08013 0.05386 0.53219 0.066 Uiso 1 4
    H H41 -0.02796 -0.03231 0.6374 0.066 Uiso 1 4
    H H42 0.02733 -0.03813 0.55089 0.066 Uiso 1 4
    H H43 0.06242 0.00286 0.63387 0.066 Uiso 1 4
    H H44 0.07815 0.118 0.53798 0.066 Uiso 1 4
    H H45 0.06197 0.05736 0.4687 0.066 Uiso 1 4
    H H46 -0.08548 0.14665 0.33188 0.066 Uiso 1 4
    H H47 -0.03038 0.07754 0.33667 0.066 Uiso 1 4
    H H48 -0.10369 0.09003 0.40568 0.066 Uiso 1 4
    H H49 -0.14675 0.21036 0.43356 0.066 Uiso 1 4
    H H50 -0.1328 0.26788 0.5073 0.066 Uiso 1 4
    H H51 -0.09414 0.27884 0.41213 0.066 Uiso 1 4
    H H52 0.08197 0.41389 0.32742 0.066 Uiso 1 4
    H H53 0.12529 0.457 0.19385 0.066 Uiso 1 4
    H H54 0.20452 0.41209 0.22314 0.066 Uiso 1 4
    H H55 0.24159 0.42459 0.05703 0.066 Uiso 1 4
    H H56 0.17631 0.39594 -0.01318 0.066 Uiso 1 4
    H H57 0.15325 0.46267 0.04479 0.066 Uiso 1 4
    H H58 0.24994 0.30659 0.22227 0.066 Uiso 1 4
    H H59 0.27045 0.23838 0.1669 0.066 Uiso 1 4
    H H60 0.30803 0.31141 0.13802 0.066 Uiso 1 4
    H H61 0.02618 0.40102 0.07467 0.066 Uiso 1 4
    H H62 0.03089 0.27317 0.17169 0.066 Uiso 1 4
    H H63 -0.09586 0.27116 0.10468 0.066 Uiso 1 4
    H H64 -0.11828 0.29764 0.20071 0.066 Uiso 1 4
    H H65 -0.11127 0.35198 0.12218 0.066 Uiso 1 4
    H H66 0.28701 0.06779 0.17828 0.066 Uiso 1 4
    H H67 0.04599 0.26422 0.86513 0.066 Uiso 1 4
    H H68 -0.07662 0.21661 0.73170 0.066 Uiso 1 4
    H H69 0.07204 0.27540 0.01797 0.066 Uiso 1 4
    H H70 -0.05854 0.31967 -0.03228 0.066 Uiso 1 4
    H H71 -0.09198 0.31147 -0.12651 0.066 Uiso 1 4
_geom_special_details     ?
loop_
    _geom_bond_atom_site_label_1
    _geom_bond_atom_site_label_2
    _geom_bond_site_symmetry_1
    _geom_bond_site_symmetry_2
    _geom_bond_distance
    _geom_bond_publ_flag
    O1 C5 . 1_555 1.39(2) n
    O1 C6 . 1_555 1.43(2) n
    C1 N1 . 1_555 1.49(4) n
    O2 C5 . 1_555 1.37(2) n
    O2 C9 . 1_555 1.46(3) n
    C2 N1 . 1_555 1.49(2) n
    O3 C4 . 1_555 1.45(2) n
    C3 N1 . 1_555 1.45(2) n
    C3 C7 . 1_555 1.50(2) n
    C3 C4 . 1_555 1.55(2) n
    O4 C15 . 1_555 1.22(2) n
    C4 C5 . 1_555 1.52(2) n
    O5 C15 . 1_555 1.36(2) n
    O5 C16 . 1_555 1.49(2) n
    O6 C19 . 1_555 1.485(18) n
    C6 C8 . 1_555 1.48(2) n
    C6 C7 . 1_555 1.48(2) n
    O7 C21 . 1_555 1.42(2) n
    O8 C24 . 1_555 1.20(2) n
    O9 C30 . 1_555 1.42(4) n
    O9 C28 . 1_555 1.46(3) n
    C9 C28 . 1_555 1.57(3) n
    C9 C10 . 1_555 1.58(2) n
    C10 C12 . 1_555 1.51(3) n
    C10 C11 . 1_555 1.55(3) n
    C12 C13 . 1_555 1.57(2) n
    C13 C14 . 1_555 1.53(3) n
    C13 C15 . 1_555 1.57(2) n
    C16 C17 . 1_555 1.500(19) n
    C16 C19 . 1_555 1.520(18) n
    C17 C18 . 1_555 1.50(3) n
    C19 C20 . 1_555 1.501(19) n
    C19 C21 . 1_555 1.585(19) n
    C21 C22 . 1_555 1.51(2) n
    C22 C24 . 1_555 1.50(3) n
    C22 C23 . 1_555 1.52(4) n
    C24 C25 . 1_555 1.55(2) n
    C25 C27 . 1_555 1.51(3) n
    C25 C26 . 1_555 1.55(3) n
    C27 C28 . 1_555 1.55(3) n
    C28 C29 . 1_555 1.54(4) n
    C31 O10 . 1_555 1.44(2) n
    C31 O13 . 1_555 1.45(2) n
    C31 C32 . 1_555 1.53(3) n
    C32 C33 . 1_555 1.56(4) n
    C33 O11 . 1_555 1.48(3) n
    C33 C34 . 1_555 1.50(4) n
    C33 C36 . 1_555 1.54(4) n
    C35 O11 . 1_555 1.40(4) n
    C36 O12 . 1_555 1.43(4) n
    C36 C37 . 1_555 1.53(4) n
    C37 O13 . 1_555 1.47(4) n
    C37 C38 . 1_555 1.48(2) n
    C1 H1 . 1_555 0.96 n
    C1 H3 . 1_555 0.96 n
    C1 H2 . 1_555 0.96 n
    C2 H4 . 1_555 0.96 n
    C2 H5 . 1_555 0.96 n
    C2 H6 . 1_555 0.96 n
    O3 H66 . 1_555 0.82 n
    C3 H7 . 1_555 0.96 n
    C4 H8 . 1_555 0.96 n
    C5 H9 . 1_555 0.96 n
    O6 H67 . 1_555 0.82 n
    C6 H10 . 1_555 0.96 n
    O7 H68 . 1_555 0.82 n
    C7 H12 . 1_555 0.96 n
    C7 H11 . 1_555 0.96 n
    C8 H14 . 1_555 0.96 n
    C8 H13 . 1_555 0.96 n
    C8 H15 . 1_555 0.96 n
    C9 H16 . 1_555 0.96 n
    C10 H17 . 1_555 0.96 n
    C11 H20 . 1_555 0.96 n
    C11 H19 . 1_555 0.96 n
    C11 H18 . 1_555 0.96 n
    C12 H21 . 1_555 0.96 n
    C13 H22 . 1_555 0.96 n
    C14 H25 . 1_555 0.96 n
    C14 H24 . 1_555 0.96 n
    C14 H23 . 1_555 0.96 n
    C16 H26 . 1_555 0.96 n
    C17 H27 . 1_555 0.96 n
    C17 H28 . 1_555 0.96 n
    C18 H31 . 1_555 0.96 n
    C18 H30 . 1_555 0.96 n
    C18 H29 . 1_555 0.96 n
    C20 H33 . 1_555 0.96 n
    C20 H32 . 1_555 0.96 n
    C20 H34 . 1_555 0.96 n
    C21 H35 . 1_555 0.96 n
    C22 H36 . 1_555 0.96 n
    C23 H38 . 1_555 0.96 n
    C23 H37 . 1_555 0.96 n
    C23 H39 . 1_555 0.96 n
    C25 H40 . 1_555 0.96 n
    C26 H42 . 1_555 0.96 n
    C26 H43 . 1_555 0.96 n
    C26 H41 . 1_555 0.96 n
    C27 H44 . 1_555 0.96 n
    C27 H45 . 1_555 0.96 n
    C29 H46 . 1_555 0.96 n
    C29 H47 . 1_555 0.96 n
    C29 H48 . 1_555 0.96 n
    C30 H50 . 1_555 0.96 n
    C30 H51 . 1_555 0.96 n
    C30 H49 . 1_555 0.96 n
    C31 H52 . 1_555 0.96 n
    C32 H54 . 1_555 0.96 n
    C32 H53 . 1_555 0.96 n
    C34 H57 . 1_555 0.96 n
    C34 H56 . 1_555 0.96 n
    C34 H55 . 1_555 0.98 n
    C35 H58 . 1_555 0.96 n
    C35 H59 . 1_555 0.96 n
    C35 H60 . 1_555 0.96 n
    C36 H61 . 1_555 0.96 n
    C37 H62 . 1_555 0.96 n
    C38 H64 . 1_555 0.96 n
    C38 H65 . 1_555 0.96 n
    C38 H63 . 1_555 0.96 n
    O12 H69 . 1_555 0.82 n
    O14 H70 . 1_555 0.96 n
    O14 H71 . 1_555 0.96 n
loop_
    _geom_angle_atom_site_label_1
    _geom_angle_atom_site_label_2
    _geom_angle_atom_site_label_3
    _geom_angle_site_symmetry_1
    _geom_angle_site_symmetry_2
    _geom_angle_site_symmetry_3
    _geom_angle
    _geom_angle_publ_flag
    C5 O1 C6 1_555 . 1_555 111.2(13) n
    C5 O2 C9 1_555 . 1_555 114.0(16) n
    N1 C3 C7 1_555 . 1_555 115.3(13) n
    N1 C3 C4 1_555 . 1_555 106.0(13) n
    C7 C3 C4 1_555 . 1_555 112.1(13) n
    O3 C4 C5 1_555 . 1_555 112.8(16) n
    O3 C4 C3 1_555 . 1_555 111.7(16) n
    C5 C4 C3 1_555 . 1_555 111.8(13) n
    C15 O5 C16 1_555 . 1_555 122.0(15) n
    O2 C5 O1 1_555 . 1_555 109.5(18) n
    O2 C5 C4 1_555 . 1_555 108.6(16) n
    O1 C5 C4 1_555 . 1_555 112.4(14) n
    O1 C6 C8 1_555 . 1_555 103.5(16) n
    O1 C6 C7 1_555 . 1_555 106.5(12) n
    C8 C6 C7 1_555 . 1_555 109.3(14) n
    C6 C7 C3 1_555 . 1_555 112.9(13) n
    C30 O9 C28 1_555 . 1_555 122(3) n
    O2 C9 C28 1_555 . 1_555 105.3(16) n
    O2 C9 C10 1_555 . 1_555 116.2(17) n
    C28 C9 C10 1_555 . 1_555 116.1(13) n
    C12 C10 C11 1_555 . 1_555 109.9(14) n
    C12 C10 C9 1_555 . 1_555 106.6(13) n
    C11 C10 C9 1_555 . 1_555 109.9(14) n
    C10 C12 C13 1_555 . 1_555 110.4(13) n
    C10 C12 O10 1_555 . 1_555 105.7(13) n
    C13 C12 O10 1_555 . 1_555 111.2(14) n
    C14 C13 C15 1_555 . 1_555 110.7(17) n
    C14 C13 C12 1_555 . 1_555 112.4(16) n
    C15 C13 C12 1_555 . 1_555 110.5(13) n
    O4 C15 O5 1_555 . 1_555 124.5(16) n
    O4 C15 C13 1_555 . 1_555 126.3(16) n
    O5 C15 C13 1_555 . 1_555 109.1(14) n
    O5 C16 C17 1_555 . 1_555 109.0(13) n
    O5 C16 C19 1_555 . 1_555 106.2(12) n
    C17 C16 C19 1_555 . 1_555 118.1(12) n
    C18 C17 C16 1_555 . 1_555 109.5(15) n
    O6 C19 C20 1_555 . 1_555 104.5(15) n
    O6 C19 C16 1_555 . 1_555 109.8(12) n
    O6 C19 C21 1_555 . 1_555 111.0(11) n
    C20 C19 C16 1_555 . 1_555 108.3(11) n
    C20 C19 C21 1_555 . 1_555 109.5(13) n
    C16 C19 C21 1_555 . 1_555 113.4(11) n
    O7 C21 C22 1_555 . 1_555 108.4(13) n
    O7 C21 C19 1_555 . 1_555 108.1(15) n
    C22 C21 C19 1_555 . 1_555 114.2(14) n
    C24 C22 C21 1_555 . 1_555 111.6(16) n
    C24 C22 C23 1_555 . 1_555 105.3(16) n
    C21 C22 C23 1_555 . 1_555 115(2) n
    O8 C24 C22 1_555 . 1_555 116.6(16) n
    O8 C24 C25 1_555 . 1_555 124.6(15) n
    C22 C24 C25 1_555 . 1_555 117.4(13) n
    C27 C25 C24 1_555 . 1_555 113.1(14) n
    C27 C25 C26 1_555 . 1_555 107.1(16) n
    C24 C25 C26 1_555 . 1_555 108.2(15) n
    C25 C27 C28 1_555 . 1_555 117.8(16) n
    O9 C28 C29 1_555 . 1_555 115(3) n
    O9 C28 C27 1_555 . 1_555 107.9(17) n
    O9 C28 C9 1_555 . 1_555 110.2(17) n
    C29 C28 C27 1_555 . 1_555 108.0(19) n
    C29 C28 C9 1_555 . 1_555 106.0(14) n
    C27 C28 C9 1_555 . 1_555 109(2) n
    C3 N1 C2 1_555 . 1_555 108.6(19) n
    C3 N1 C1 1_555 . 1_555 115.0(18) n
    C2 N1 C1 1_555 . 1_555 114(2) n
    O10 C31 O13 1_555 . 1_555 115.8(14) n
    O10 C31 C32 1_555 . 1_555 106.6(15) n
    O13 C31 C32 1_555 . 1_555 109.5(16) n
    C31 C32 C33 1_555 . 1_555 118.4(17) n
    O11 C33 C34 1_555 . 1_555 109(3) n
    O11 C33 C36 1_555 . 1_555 107(2) n
    O11 C33 C32 1_555 . 1_555 117(2) n
    C34 C33 C36 1_555 . 1_555 109(3) n
    C34 C33 C32 1_555 . 1_555 107.3(19) n
    C36 C33 C32 1_555 . 1_555 109(2) n
    O12 C36 C37 1_555 . 1_555 107(3) n
    O12 C36 C33 1_555 . 1_555 113(2) n
    C37 C36 C33 1_555 . 1_555 111(2) n
    O13 C37 C38 1_555 . 1_555 109(2) n
    O13 C37 C36 1_555 . 1_555 113(3) n
    C38 C37 C36 1_555 . 1_555 112(2) n
    C31 O10 C12 1_555 . 1_555 118.0(13) n
    C35 O11 C33 1_555 . 1_555 120(2) n
    C31 O13 C37 1_555 . 1_555 120.7(14) n
    H1 C1 H3 1_555 . 1_555 110.1 n
    H1 C1 H2 1_555 . 1_555 109.6 n
    H1 C1 N1 1_555 . 1_555 109.5 n
    H3 C1 H2 1_555 . 1_555 109.5 n
    H3 C1 N1 1_555 . 1_555 109.3 n
    H2 C1 N1 1_555 . 1_555 108.8 n
    H4 C2 H5 1_555 . 1_555 110.2 n
    H4 C2 H6 1_555 . 1_555 109.0 n
    H4 C2 N1 1_555 . 1_555 110.3 n
    H5 C2 H6 1_555 . 1_555 108.4 n
    H5 C2 N1 1_555 . 1_555 110.0 n
    H6 C2 N1 1_555 . 1_555 108.8 n
    H66 O3 C4 1_555 . 1_555 110.0 n
    H66 O3 H8 1_555 . 1_555 111.6 n
    H7 C3 N1 1_555 . 1_555 108.6 n
    H7 C3 C7 1_555 . 1_555 102.0 n
    H7 C3 C4 1_555 . 1_555 112.3 n
    H8 C4 O3 1_555 . 1_555 106.6 n
    H8 C4 C5 1_555 . 1_555 106.2 n
    H8 C4 C3 1_555 . 1_555 107.4 n
    H8 C4 H66 1_555 . 1_555 108.7 n
    H9 C5 O2 1_555 . 1_555 110.6 n
    H9 C5 O1 1_555 . 1_555 106.9 n
    H9 C5 C4 1_555 . 1_555 107.9 n
    O1 C5 H8 1_555 . 1_555 101.8 n
    H67 O6 C19 1_555 . 1_555 111.0 n
    H10 C6 O1 1_555 . 1_555 114.5 n
    H10 C6 C8 1_555 . 1_555 112.5 n
    H10 C6 C7 1_555 . 1_555 109.4 n
    H68 O7 C21 1_555 . 1_555 110.8 n
    H68 O7 H35 1_555 . 1_555 110.4 n
    H12 C7 H11 1_555 . 1_555 109.5 n
    H12 C7 C6 1_555 . 1_555 109.0 n
    H12 C7 C3 1_555 . 1_555 108.7 n
    H11 C7 C6 1_555 . 1_555 108.5 n
    H11 C7 C3 1_555 . 1_555 108.6 n
    C6 C7 H7 1_555 . 1_555 103.0 n
    H14 C8 H13 1_555 . 1_555 109.6 n
    H14 C8 H15 1_555 . 1_555 109.5 n
    H14 C8 C6 1_555 . 1_555 109.5 n
    H13 C8 H15 1_555 . 1_555 109.5 n
    H13 C8 C6 1_555 . 1_555 109.4 n
    H15 C8 C6 1_555 . 1_555 109.3 n
    C28 O9 H51 1_555 . 1_555 114.2 n
    H16 C9 O2 1_555 . 1_555 111.4 n
    H16 C9 C28 1_555 . 1_555 109.9 n
    H17 C10 C12 1_555 . 1_555 112.2 n
    H17 C10 C11 1_555 . 1_555 107.7 n
    H17 C10 C9 1_555 . 1_555 111.0 n
    C11 C10 H16 1_555 . 1_555 107.1 n
    H20 C11 H19 1_555 . 1_555 109.8 n
    H20 C11 H18 1_555 . 1_555 111.0 n
    H20 C11 C10 1_555 . 1_555 109.8 n
    H19 C11 H18 1_555 . 1_555 109.0 n
    H19 C11 C10 1_555 . 1_555 109.0 n
    H18 C11 C10 1_555 . 1_555 109.3 n
    H21 C12 C10 1_555 . 1_555 112.4 n
    H21 C12 C13 1_555 . 1_555 106.1 n
    H21 C12 O10 1_555 . 1_555 110.8 n
    H22 C13 C14 1_555 . 1_555 109.0 n
    H22 C13 C15 1_555 . 1_555 108.2 n
    H22 C13 C12 1_555 . 1_555 107.1 n
    H25 C14 H24 1_555 . 1_555 110.0 n
    H25 C14 H23 1_555 . 1_555 109.2 n
    H25 C14 C13 1_555 . 1_555 109.6 n
    H24 C14 H23 1_555 . 1_555 109.1 n
    H24 C14 C13 1_555 . 1_555 109.5 n
    H23 C14 C13 1_555 . 1_555 109.3 n
    H26 C16 O5 1_555 . 1_555 115.5 n
    H26 C16 C17 1_555 . 1_555 102.6 n
    H26 C16 C19 1_555 . 1_555 105.4 n
    H27 C17 H28 1_555 . 1_555 109.1 n
    H27 C17 C18 1_555 . 1_555 109.7 n
    H27 C17 C16 1_555 . 1_555 109.9 n
    H28 C17 C18 1_555 . 1_555 108.6 n
    H28 C17 C16 1_555 . 1_555 109.4 n
    H28 C17 H26 1_555 . 1_555 109.2 n
    H31 C18 H30 1_555 . 1_555 110.0 n
    H31 C18 H29 1_555 . 1_555 109.6 n
    H31 C18 C17 1_555 . 1_555 110.2 n
    H30 C18 H29 1_555 . 1_555 108.5 n
    H30 C18 C17 1_555 . 1_555 109.6 n
    H29 C18 C17 1_555 . 1_555 108.9 n
    C16 C19 H67 1_555 . 1_555 104.0 n
    H33 C20 H32 1_555 . 1_555 110.3 n
    H33 C20 H34 1_555 . 1_555 109.5 n
    H33 C20 C19 1_555 . 1_555 109.5 n
    H32 C20 H34 1_555 . 1_555 109.3 n
    H32 C20 C19 1_555 . 1_555 109.4 n
    H34 C20 C19 1_555 . 1_555 108.9 n
    H35 C21 O7 1_555 . 1_555 113.0 n
    H35 C21 C22 1_555 . 1_555 107.0 n
    H35 C21 C19 1_555 . 1_555 106.5 n
    H35 C21 H68 1_555 . 1_555 112.6 n
    H68 C21 H36 1_555 . 1_555 113.9 n
    H36 C22 C24 1_555 . 1_555 113.0 n
    H36 C22 C21 1_555 . 1_555 103.2 n
    H36 C22 C23 1_555 . 1_555 108.8 n
    H38 C23 H37 1_555 . 1_555 110.1 n
    H38 C23 H39 1_555 . 1_555 109.5 n
    H38 C23 C22 1_555 . 1_555 109.8 n
    H37 C23 H39 1_555 . 1_555 109.0 n
    H37 C23 C22 1_555 . 1_555 109.3 n
    H39 C23 C22 1_555 . 1_555 109.0 n
    H40 C25 C27 1_555 . 1_555 108.6 n
    H40 C25 C24 1_555 . 1_555 107.1 n
    H40 C25 C26 1_555 . 1_555 112.5 n
    H42 C26 H43 1_555 . 1_555 110.0 n
    H42 C26 H41 1_555 . 1_555 109.9 n
    H42 C26 C25 1_555 . 1_555 110.5 n
    H43 C26 H41 1_555 . 1_555 108.1 n
    H43 C26 C25 1_555 . 1_555 109.0 n
    H41 C26 C25 1_555 . 1_555 109.3 n
    H44 C27 H45 1_555 . 1_555 109.4 n
    H44 C27 C25 1_555 . 1_555 107.1 n
    H44 C27 C28 1_555 . 1_555 107.9 n
    H45 C27 C25 1_555 . 1_555 106.6 n
    H45 C27 C28 1_555 . 1_555 107.5 n
    H46 C29 H47 1_555 . 1_555 110.0 n
    H46 C29 H48 1_555 . 1_555 109.5 n
    H46 C29 C28 1_555 . 1_555 109.3 n
    H47 C29 H48 1_555 . 1_555 109.4 n
    H47 C29 C28 1_555 . 1_555 109.6 n
    H48 C29 C28 1_555 . 1_555 109.1 n
    H50 C30 H51 1_555 . 1_555 110.6 n
    H50 C30 H49 1_555 . 1_555 109.6 n
    H50 C30 O9 1_555 . 1_555 109.3 n
    H51 C30 H49 1_555 . 1_555 109.6 n
    H51 C30 O9 1_555 . 1_555 108.9 n
    H49 C30 O9 1_555 . 1_555 108.7 n
    H52 C31 O10 1_555 . 1_555 107.6 n
    H52 C31 O13 1_555 . 1_555 103.1 n
    H52 C31 C32 1_555 . 1_555 114.4 n
    H54 C32 H53 1_555 . 1_555 109.6 n
    H54 C32 C31 1_555 . 1_555 106.8 n
    H54 C32 C33 1_555 . 1_555 108.1 n
    H53 C32 C31 1_555 . 1_555 106.4 n
    H53 C32 C33 1_555 . 1_555 107.5 n
    H57 C34 H56 1_555 . 1_555 111.2 n
    H57 C34 H55 1_555 . 1_555 109.4 n
    H57 C34 C33 1_555 . 1_555 110.3 n
    H56 C34 H55 1_555 . 1_555 108.4 n
    H56 C34 C33 1_555 . 1_555 109.0 n
    H55 C34 C33 1_555 . 1_555 108.3 n
    H58 C35 H59 1_555 . 1_555 110.7 n
    H58 C35 H60 1_555 . 1_555 108.8 n
    H58 C35 O11 1_555 . 1_555 110.8 n
    H59 C35 H60 1_555 . 1_555 108.8 n
    H59 C35 O11 1_555 . 1_555 110.0 n
    H60 C35 O11 1_555 . 1_555 107.7 n
    H61 C36 O12 1_555 . 1_555 108.6 n
    H61 C36 C37 1_555 . 1_555 112.7 n
    H61 C36 C33 1_555 . 1_555 105.1 n
    H62 C37 O13 1_555 . 1_555 108.1 n
    H62 C37 C38 1_555 . 1_555 109.4 n
    H62 C37 C36 1_555 . 1_555 105.2 n
    H64 C38 H63 1_555 . 1_555 109.3 n
    H64 C38 H65 1_555 . 1_555 109.3 n
    H64 C38 C37 1_555 . 1_555 110.3 n
    H63 C38 H65 1_555 . 1_555 108.9 n
    H63 C38 C37 1_555 . 1_555 109.7 n
    H65 C38 C37 1_555 . 1_555 109.3 n
    C33 O11 H60 1_555 . 1_555 111.0 n
    H69 O12 C36 1_555 . 1_555 109.7 n
    C36 O12 H70 1_555 . 1_555 110.3 n
    C31 O13 H62 1_555 . 1_555 107.2 n
    H70 O14 H71 1_555 . 1_555 104.5 n
loop_
    _geom_hbond_atom_site_label_D
    _geom_hbond_atom_site_label_H
    _geom_hbond_atom_site_label_A
    _geom_hbond_site_symmetry_A
    _geom_hbond_distance_DH
    _geom_hbond_distance_HA
    _geom_hbond_distance_DA
    _geom_hbond_angle_DHA
    O6 H67 O7 . 0.83 2.30 2.68(3) 108
    O7 H68 O8 . 0.82 2.13 2.83(3) 143
    O12 H69 O11 . 0.83 2.34 2.75(4) 111
    O6 H67 O12 1_556 0.83 2.39 2.73(3) 105
    O12 H69 O6 1_554 0.83 2.43 2.73(3) 102
    O14 H70 O12 . 0.97 1.70 2.65(4) 168
    O14 H71 O7 1_554 0.95 2.58 3.51(4) 166
