# Supplementary material for: Clarithromycin monohydrate: a synchrotron X-ray powder study
Source: Acta Crystallogr Sect E Struct Rep Online. 2012 Feb 10;68(Pt 3):o667–8. doi: 10.1107/S1600536812005090 (PMC3295456; doi:10.1107/S1600536812005090)
Supplement: Supplementary file 2 [file e-68-0o667-Isup2.rtv]

data_I
_pd_block_id cam-form4

loop_
       _pd_proc_point_id        
       _pd_proc_2theta_corrected
       _pd_proc_intensity_net   
       _pd_calc_intensity_net   
       _pd_proc_ls_weight       
       _pd_proc_intensity_bkg_calc
  
    1      3.00    3215.000    3124.720  0.00031104    3124.720
    2      3.01    3245.000    3127.080  0.00030817    3127.080
    3      3.02    3198.000    3129.440  0.00031270    3129.440
    4      3.03    3213.000    3131.800  0.00031124    3131.800
    5      3.04    3139.000    3134.160  0.00031857    3134.160
    6      3.05    3154.000    3136.510  0.00031706    3136.510
    7      3.06    3186.000    3138.860  0.00031387    3138.860
    8      3.07    3212.000    3141.210  0.00031133    3141.210
    9      3.08    3168.000    3143.550  0.00031566    3143.550
   10      3.09    3160.000    3145.890  0.00031646    3145.890
   11      3.10    3112.000    3148.230  0.00032134    3148.230
   12      3.11    3156.000    3150.570  0.00031686    3150.570
   13      3.12    3139.000    3152.900  0.00031857    3152.900
   14      3.13    3111.000    3155.220  0.00032144    3155.220
   15      3.14    3174.000    3157.550  0.00031506    3157.550
   16      3.15    3216.000    3159.870  0.00031095    3159.870
   17      3.16    3114.000    3162.180  0.00032113    3162.180
   18      3.17    3214.000    3164.490  0.00031114    3164.490
   19      3.18    3229.000    3166.800  0.00030969    3166.800
   20      3.19    3168.000    3169.110  0.00031566    3169.110
   21      3.20    3235.000    3171.400  0.00030912    3171.400
   22      3.21    3204.000    3173.700  0.00031211    3173.700
   23      3.22    3190.000    3175.990  0.00031348    3175.990
   24      3.23    3153.000    3178.280  0.00031716    3178.280
   25      3.24    3201.000    3180.560  0.00031240    3180.560
   26      3.25    3164.000    3182.840  0.00031606    3182.840
   27      3.26    3214.000    3185.110  0.00031114    3185.110
   28      3.27    3230.000    3187.380  0.00030960    3187.380
   29      3.28    3224.000    3189.640  0.00031017    3189.640
   30      3.29    3201.000    3191.900  0.00031240    3191.900
   31      3.30    3216.000    3194.160  0.00031095    3194.160
   32      3.31    3255.000    3196.400  0.00030722    3196.400
   33      3.32    3209.000    3198.650  0.00031162    3198.650
   34      3.33    3162.000    3200.890  0.00031626    3200.890
   35      3.34    3168.000    3203.120  0.00031566    3203.120
   36      3.35    3263.000    3205.350  0.00030647    3205.350
   37      3.36    3234.000    3207.570  0.00030921    3207.570
   38      3.37    3266.000    3209.790  0.00030618    3209.790
   39      3.38    3206.000    3212.010  0.00031192    3212.010
   40      3.39    3212.000    3214.210  0.00031133    3214.210
   41      3.40    3208.000    3216.410  0.00031172    3216.410
   42      3.41    3203.000    3218.610  0.00031221    3218.610
   43      3.42    3222.000    3220.800  0.00031037    3220.800
   44      3.43    3231.000    3222.990  0.00030950    3222.990
   45      3.44    3335.000    3225.170  0.00029985    3225.170
   46      3.45    3310.000    3227.340  0.00030211    3227.340
   47      3.46    3224.000    3229.510  0.00031017    3229.510
   48      3.47    3228.000    3231.670  0.00030979    3231.670
   49      3.48    3301.000    3233.820  0.00030294    3233.820
   50      3.49    3253.000    3235.970  0.00030741    3235.970
   51      3.50    3265.000    3238.120  0.00030628    3238.120
   52      3.51    3327.000    3240.250  0.00030057    3240.250
   53      3.52    3315.000    3242.390  0.00030166    3242.390
   54      3.53    3257.000    3244.510  0.00030703    3244.510
   55      3.54    3298.000    3246.630  0.00030321    3246.630
   56      3.55    3277.000    3248.740  0.00030516    3248.740
   57      3.56    3290.000    3250.850  0.00030395    3250.850
   58      3.57    3266.000    3252.950  0.00030618    3252.950
   59      3.58    3311.000    3255.040  0.00030202    3255.040
   60      3.59    3275.000    3257.130  0.00030534    3257.130
   61      3.60    3276.000    3259.210  0.00030525    3259.210
   62      3.61    3293.000    3261.280  0.00030367    3261.280
   63      3.62    3239.000    3263.350  0.00030874    3263.350
   64      3.63    3253.000    3265.410  0.00030741    3265.410
   65      3.64    3309.000    3267.460  0.00030221    3267.460
   66      3.65    3322.000    3269.510  0.00030102    3269.510
   67      3.66    3340.000    3271.550  0.00029940    3271.550
   68      3.67    3279.000    3273.580  0.00030497    3273.580
   69      3.68    3282.000    3275.610  0.00030469    3275.610
   70      3.69    3331.000    3277.630  0.00030021    3277.630
   71      3.70    3264.000    3279.640  0.00030637    3279.640
   72      3.71    3292.000    3281.650  0.00030377    3281.650
   73      3.72    3301.000    3283.650  0.00030294    3283.650
   74      3.73    3328.000    3285.640  0.00030048    3285.640
   75      3.74    3286.000    3287.620  0.00030432    3287.620
   76      3.75    3316.000    3289.600  0.00030157    3289.600
   77      3.76    3251.000    3291.570  0.00030760    3291.570
   78      3.77    3341.000    3293.530  0.00029931    3293.530
   79      3.78    3357.000    3295.480  0.00029789    3295.480
   80      3.79    3340.000    3297.430  0.00029940    3297.430
   81      3.80    3282.000    3299.370  0.00030469    3299.370
   82      3.81    3306.000    3301.300  0.00030248    3301.300
   83      3.82    3334.000    3303.230  0.00029994    3303.230
   84      3.83    3336.000    3305.150  0.00029976    3305.150
   85      3.84    3333.000    3307.060  0.00030003    3307.060
   86      3.85    3261.000    3308.960  0.00030665    3308.960
   87      3.86    3338.000    3310.860  0.00029958    3310.860
   88      3.87    3314.000    3312.740  0.00030175    3312.740
   89      3.88    3289.000    3314.620  0.00030404    3314.620
   90      3.89    3282.000    3316.500  0.00030469    3316.500
   91      3.90    3330.000    3318.360  0.00030030    3318.360
   92      3.91    3315.000    3320.220  0.00030166    3320.220
   93      3.92    3369.000    3322.070  0.00029682    3322.070
   94      3.93    3403.000    3323.910  0.00029386    3323.910
   95      3.94    3292.000    3325.740  0.00030377    3325.740
   96      3.95    3351.000    3327.570  0.00029842    3327.570
   97      3.96    3409.000    3329.390  0.00029334    3329.390
   98      3.97    3302.000    3331.200  0.00030285    3331.200
   99      3.98    3339.000    3333.000  0.00029949    3333.000
  100      3.99    3378.000    3334.790  0.00029603    3334.790
  101      4.00    3322.000    3336.580  0.00030102    3336.580
  102      4.01    3390.000    3338.360  0.00029499    3338.360
  103      4.02    3387.000    3340.130  0.00029525    3340.130
  104      4.03    3369.000    3341.890  0.00029682    3341.890
  105      4.04    3408.000    3343.640  0.00029343    3343.640
  106      4.05    3363.000    3345.390  0.00029735    3345.390
  107      4.06    3328.000    3347.130  0.00030048    3347.130
  108      4.07    3338.000    3348.860  0.00029958    3348.860
  109      4.08    3328.000    3350.580  0.00030048    3350.580
  110      4.09    3324.000    3352.290  0.00030084    3352.290
  111      4.10    3341.000    3354.000  0.00029931    3354.000
  112      4.11    3315.000    3355.700  0.00030166    3355.700
  113      4.12    3284.000    3357.390  0.00030451    3357.390
  114      4.13    3331.000    3359.070  0.00030021    3359.070
  115      4.14    3280.000    3360.740  0.00030488    3360.740
  116      4.15    3325.000    3362.400  0.00030075    3362.400
  117      4.16    3381.000    3364.060  0.00029577    3364.060
  118      4.17    3353.000    3365.710  0.00029824    3365.710
  119      4.18    3356.000    3367.350  0.00029797    3367.350
  120      4.19    3391.000    3368.980  0.00029490    3368.980
  121      4.20    3373.000    3370.600  0.00029647    3370.600
  122      4.21    3381.000    3372.220  0.00029577    3372.220
  123      4.22    3370.000    3373.820  0.00029674    3373.820
  124      4.23    3389.000    3375.420  0.00029507    3375.420
  125      4.24    3373.000    3377.010  0.00029647    3377.010
  126      4.25    3362.000    3378.590  0.00029744    3378.590
  127      4.26    3393.000    3380.160  0.00029472    3380.160
  128      4.27    3410.000    3381.730  0.00029326    3381.730
  129      4.28    3359.000    3383.280  0.00029771    3383.280
  130      4.29    3313.000    3384.830  0.00030184    3384.830
  131      4.30    3350.000    3386.370  0.00029851    3386.370
  132      4.31    3353.000    3387.900  0.00029824    3387.900
  133      4.32    3408.000    3389.420  0.00029343    3389.420
  134      4.33    3384.000    3390.930  0.00029551    3390.930
  135      4.34    3427.000    3392.440  0.00029180    3392.440
  136      4.35    3420.000    3393.940  0.00029240    3393.940
  137      4.36    3352.000    3395.420  0.00029833    3395.420
  138      4.37    3385.000    3396.900  0.00029542    3396.900
  139      4.38    3380.000    3398.370  0.00029586    3398.370
  140      4.39    3428.000    3399.840  0.00029172    3399.840
  141      4.40    3360.000    3401.290  0.00029762    3401.290
  142      4.41    3327.000    3402.740  0.00030057    3402.740
  143      4.42    3394.000    3404.170  0.00029464    3404.170
  144      4.43    3317.000    3405.600  0.00030148    3405.600
  145      4.44    3378.000    3407.020  0.00029603    3407.020
  146      4.45    3364.000    3408.430  0.00029727    3408.430
  147      4.46    3359.000    3409.830  0.00029771    3409.830
  148      4.47    3390.000    3411.230  0.00029499    3411.230
  149      4.48    3384.000    3412.610  0.00029551    3412.610
  150      4.49    3364.000    3413.990  0.00029727    3413.990
  151      4.50    3406.000    3415.360  0.00029360    3415.360
  152      4.51    3373.000    3416.720  0.00029647    3416.720
  153      4.52    3414.000    3418.070  0.00029291    3418.070
  154      4.53    3398.000    3419.410  0.00029429    3419.410
  155      4.54    3390.000    3420.740  0.00029499    3420.740
  156      4.55    3424.000    3422.070  0.00029206    3422.070
  157      4.56    3379.000    3423.390  0.00029595    3423.390
  158      4.57    3402.000    3424.690  0.00029394    3424.690
  159      4.58    3342.000    3425.990  0.00029922    3425.990
  160      4.59    3313.000    3427.280  0.00030184    3427.280
  161      4.60    3398.000    3428.570  0.00029429    3428.570
  162      4.61    3457.000    3429.840  0.00028927    3429.840
  163      4.62    3415.000    3431.100  0.00029283    3431.100
  164      4.63    3388.000    3432.360  0.00029516    3432.360
  165      4.64    3405.000    3433.610  0.00029369    3433.610
  166      4.65    3466.000    3434.850  0.00028852    3434.850
  167      4.66    3402.000    3436.080  0.00029394    3436.080
  168      4.67    3386.000    3437.300  0.00029533    3437.300
  169      4.68    3434.000    3438.510  0.00029121    3438.510
  170      4.69    3343.000    3439.720  0.00029913    3439.720
  171      4.70    3477.000    3440.920  0.00028760    3440.920
  172      4.71    3373.000    3442.100  0.00029647    3442.100
  173      4.72    3410.000    3443.280  0.00029326    3443.280
  174      4.73    3440.000    3444.450  0.00029070    3444.450
  175      4.74    3450.000    3445.620  0.00028986    3445.620
  176      4.75    3465.000    3446.770  0.00028860    3446.770
  177      4.76    3447.000    3447.920  0.00029011    3447.920
  178      4.77    3465.000    3449.050  0.00028860    3449.050
  179      4.78    3413.000    3450.180  0.00029300    3450.180
  180      4.79    3448.000    3451.300  0.00029002    3451.300
  181      4.80    3463.000    3452.410  0.00028877    3452.410
  182      4.81    3340.000    3453.510  0.00029940    3453.510
  183      4.82    3498.000    3454.610  0.00028588    3454.610
  184      4.83    3415.000    3455.700  0.00029283    3455.700
  185      4.84    3418.000    3456.770  0.00029257    3456.770
  186      4.85    3448.000    3457.840  0.00029002    3457.840
  187      4.86    3369.000    3458.900  0.00029682    3458.900
  188      4.87    3343.000    3459.950  0.00029913    3459.950
  189      4.88    3412.000    3461.000  0.00029308    3461.000
  190      4.89    3420.000    3462.030  0.00029240    3462.030
  191      4.90    3397.000    3463.060  0.00029438    3463.060
  192      4.91    3477.000    3464.080  0.00028760    3464.080
  193      4.92    3450.000    3465.090  0.00028986    3465.090
  194      4.93    3470.000    3466.090  0.00028818    3466.090
  195      4.94    3458.000    3467.080  0.00028918    3467.080
  196      4.95    3440.000    3468.070  0.00029070    3468.070
  197      4.96    3467.000    3469.040  0.00028843    3469.040
  198      4.97    3456.000    3470.010  0.00028935    3470.010
  199      4.98    3457.000    3470.970  0.00028927    3470.970
  200      4.99    3450.000    3471.930  0.00028986    3471.930
  201      5.00    3417.000    3472.870  0.00029265    3472.870
  202      5.01    3426.000    3473.800  0.00029189    3473.800
  203      5.02    3466.000    3474.730  0.00028852    3474.730
  204      5.03    3449.000    3475.650  0.00028994    3475.650
  205      5.04    3445.000    3476.560  0.00029028    3476.560
  206      5.05    3384.000    3477.460  0.00029551    3477.460
  207      5.06    3419.000    3478.360  0.00029248    3478.360
  208      5.07    3433.000    3479.240  0.00029129    3479.240
  209      5.08    3504.000    3480.120  0.00028539    3480.120
  210      5.09    3491.000    3480.990  0.00028645    3480.990
  211      5.10    3475.000    3481.850  0.00028777    3481.850
  212      5.11    3399.000    3482.700  0.00029420    3482.700
  213      5.12    3431.000    3483.550  0.00029146    3483.550
  214      5.13    3386.000    3484.390  0.00029533    3484.390
  215      5.14    3446.000    3485.220  0.00029019    3485.220
  216      5.15    3411.000    3486.040  0.00029317    3486.040
  217      5.16    3412.000    3486.850  0.00029308    3486.850
  218      5.17    3439.000    3487.650  0.00029078    3487.650
  219      5.18    3389.000    3488.450  0.00029507    3488.450
  220      5.19    3473.000    3489.240  0.00028794    3489.240
  221      5.20    3420.000    3490.020  0.00029240    3490.020
  222      5.21    3504.000    3490.790  0.00028539    3490.790
  223      5.22    3484.000    3491.560  0.00028703    3491.560
  224      5.23    3509.000    3492.320  0.00028498    3492.320
  225      5.24    3542.000    3493.060  0.00028233    3493.060
  226      5.25    3505.000    3493.810  0.00028531    3493.810
  227      5.26    3525.000    3494.540  0.00028369    3494.540
  228      5.27    3448.000    3495.270  0.00029002    3495.270
  229      5.28    3459.000    3495.980  0.00028910    3495.980
  230      5.29    3474.000    3496.690  0.00028785    3496.690
  231      5.30    3521.000    3497.400  0.00028401    3497.400
  232      5.31    3498.000    3498.090  0.00028588    3498.090
  233      5.32    3480.000    3498.780  0.00028736    3498.780
  234      5.33    3505.000    3499.460  0.00028531    3499.460
  235      5.34    3468.000    3500.130  0.00028835    3500.130
  236      5.35    3503.000    3500.790  0.00028547    3500.790
  237      5.36    3524.000    3501.450  0.00028377    3501.450
  238      5.37    3565.000    3502.100  0.00028050    3502.100
  239      5.38    3462.000    3502.740  0.00028885    3502.740
  240      5.39    3467.000    3503.370  0.00028843    3503.370
  241      5.40    3498.000    3504.000  0.00028588    3504.000
  242      5.41    3462.000    3504.610  0.00028885    3504.610
  243      5.42    3506.000    3505.220  0.00028523    3505.220
  244      5.43    3504.000    3505.830  0.00028539    3505.830
  245      5.44    3456.000    3506.420  0.00028935    3506.420
  246      5.45    3504.000    3507.010  0.00028539    3507.010
  247      5.46    3503.000    3507.590  0.00028547    3507.590
  248      5.47    3501.000    3508.170  0.00028563    3508.170
  249      5.48    3506.000    3508.730  0.00028523    3508.730
  250      5.49    3475.000    3509.290  0.00028777    3509.290
  251      5.50    3505.000    3509.840  0.00028531    3509.840
  252      5.51    3478.000    3510.390  0.00028752    3510.390
  253      5.52    3505.000    3510.920  0.00028531    3510.920
  254      5.53    3553.000    3511.450  0.00028145    3511.450
  255      5.54    3553.000    3511.970  0.00028145    3511.970
  256      5.55    3546.000    3512.490  0.00028201    3512.490
  257      5.56    3538.000    3513.000  0.00028265    3513.000
  258      5.57    3559.000    3513.500  0.00028098    3513.500
  259      5.58    3457.000    3513.990  0.00028927    3513.990
  260      5.59    3552.000    3514.480  0.00028153    3514.480
  261      5.60    3513.000    3514.960  0.00028466    3514.960
  262      5.61    3536.000    3515.430  0.00028281    3515.430
  263      5.62    3527.000    3515.890  0.00028353    3515.890
  264      5.63    3572.000    3516.350  0.00027996    3516.350
  265      5.64    3544.000    3516.800  0.00028217    3516.800
  266      5.65    3577.000    3517.250  0.00027956    3517.250
  267      5.66    3483.000    3517.680  0.00028711    3517.680
  268      5.67    3528.000    3518.110  0.00028345    3518.110
  269      5.68    3498.000    3518.540  0.00028588    3518.540
  270      5.69    3493.000    3518.950  0.00028629    3518.950
  271      5.70    3461.000    3519.360  0.00028893    3519.360
  272      5.71    3479.000    3519.770  0.00028744    3519.770
  273      5.72    3592.000    3520.160  0.00027840    3520.160
  274      5.73    3485.000    3520.550  0.00028694    3520.550
  275      5.74    3471.000    3520.930  0.00028810    3520.930
  276      5.75    3531.000    3521.310  0.00028321    3521.310
  277      5.76    3559.000    3521.680  0.00028098    3521.680
  278      5.77    3569.000    3522.040  0.00028019    3522.040
  279      5.78    3555.000    3522.400  0.00028129    3522.400
  280      5.79    3523.000    3522.750  0.00028385    3522.750
  281      5.80    3551.000    3523.090  0.00028161    3523.090
  282      5.81    3510.000    3523.430  0.00028490    3523.430
  283      5.82    3569.000    3523.760  0.00028019    3523.760
  284      5.83    3489.000    3524.080  0.00028662    3524.080
  285      5.84    3520.000    3524.670  0.00028409    3524.400
  286      5.85    3475.000    3524.990  0.00028777    3524.710
  287      5.86    3510.000    3525.320  0.00028490    3525.010
  288      5.87    3529.000    3525.630  0.00028337    3525.310
  289      5.88    3493.000    3525.950  0.00028629    3525.600
  290      5.89    3535.000    3526.260  0.00028289    3525.890
  291      5.90    3535.000    3526.570  0.00028289    3526.160
  292      5.91    3525.000    3526.870  0.00028369    3526.440
  293      5.92    3502.000    3527.180  0.00028555    3526.700
  294      5.93    3468.000    3527.480  0.00028835    3526.960
  295      5.94    3533.000    3527.780  0.00028305    3527.220
  296      5.95    3514.000    3528.080  0.00028458    3527.470
  297      5.96    3537.000    3528.380  0.00028273    3527.710
  298      5.97    3501.000    3528.690  0.00028563    3527.940
  299      5.98    3534.000    3529.000  0.00028297    3528.170
  300      5.99    3538.000    3529.320  0.00028265    3528.400
  301      6.00    3532.000    3582.270  0.00028313    3528.610
  302      6.01    3505.000    3585.970  0.00028531    3528.820
  303      6.02    3550.000    3590.020  0.00028169    3529.030
  304      6.03    3569.000    3594.480  0.00028019    3529.230
  305      6.04    3572.000    3599.400  0.00027996    3529.420
  306      6.05    3514.000    3604.880  0.00028458    3529.610
  307      6.06    3610.000    3611.000  0.00027701    3529.790
  308      6.07    3583.000    3617.910  0.00027910    3529.970
  309      6.08    3558.000    3625.760  0.00028106    3530.140
  310      6.09    3619.000    3634.840  0.00027632    3530.310
  311      6.10    3592.000    3645.750  0.00027840    3530.470
  312      6.11    3624.000    3659.840  0.00027594    3530.620
  313      6.12    3580.000    3679.880  0.00027933    3530.770
  314      6.13    3621.000    3709.800  0.00027617    3530.910
  315      6.14    3594.000    3752.010  0.00027824    3531.050
  316      6.15    3616.000    3802.420  0.00027655    3531.180
  317      6.16    3739.000    3845.140  0.00026745    3531.310
  318      6.17    3669.000    3863.550  0.00027255    3531.430
  319      6.18    3689.000    3867.210  0.00027108    3531.540
  320      6.19    3781.000    3874.320  0.00026448    3531.650
  321      6.20    3763.000    3897.290  0.00026575    3531.760
  322      6.21    3811.000    3941.280  0.00026240    3531.850
  323      6.22    3784.000    4008.060  0.00026427    3531.950
  324      6.23    3848.000    4100.710  0.00025988    3532.040
  325      6.24    4060.000    4227.370  0.00024631    3532.120
  326      6.25    4196.000    4407.450  0.00023832    3532.200
  327      6.26    4518.000    4692.840  0.00022134    3532.270
  328      6.27    5033.000    5230.500  0.00019869    3532.340
  329      6.28    6097.000    6380.290  0.00016402    3532.400
  330      6.29    8201.000    8784.180  0.00012194    3532.460
  331      6.30   11962.000   13101.200  0.00008360    3532.510
  332      6.31   17781.000   19214.699  0.00005624    3532.560
  333      6.32   24346.000   25128.801  0.00004107    3532.600
  334      6.33   26341.000   26726.100  0.00003796    3532.640
  335      6.34   21774.000   22946.301  0.00004593    3532.670
  336      6.35   14953.000   16846.600  0.00006688    3532.700
  337      6.36    9936.000   11334.000  0.00010064    3532.720
  338      6.37    6881.000    7638.990  0.00014533    3532.740
  339      6.38    5315.000    5655.760  0.00018815    3532.750
  340      6.39    4471.000    4743.990  0.00022366    3532.760
  341      6.40    4107.000    4341.010  0.00024349    3532.760
  342      6.41    3916.000    4140.410  0.00025536    3532.760
  343      6.42    3796.000    4018.290  0.00026344    3532.760
  344      6.43    3718.000    3932.340  0.00026896    3532.750
  345      6.44    3667.000    3867.620  0.00027270    3532.730
  346      6.45    3764.000    3817.320  0.00026567    3532.710
  347      6.46    3665.000    3777.440  0.00027285    3532.690
  348      6.47    3632.000    3745.300  0.00027533    3532.660
  349      6.48    3720.000    3719.030  0.00026882    3532.630
  350      6.49    3622.000    3697.300  0.00027609    3532.590
  351      6.50    3664.000    3679.120  0.00027293    3532.550
  352      6.51    3613.000    3663.760  0.00027678    3532.500
  353      6.52    3572.000    3678.560  0.00027996    3532.450
  354      6.53    3614.000    3669.050  0.00027670    3532.400
  355      6.54    3629.000    3661.230  0.00027556    3532.340
  356      6.55    3629.000    3654.840  0.00027556    3532.270
  357      6.56    3693.000    3649.710  0.00027078    3532.210
  358      6.57    3627.000    3645.710  0.00027571    3532.140
  359      6.58    3585.000    3642.720  0.00027894    3532.060
  360      6.59    3668.000    3640.700  0.00027263    3531.980
  361      6.60    3621.000    3639.590  0.00027617    3531.900
  362      6.61    3613.000    3639.400  0.00027678    3531.810
  363      6.62    3648.000    3640.110  0.00027412    3531.720
  364      6.63    3634.000    3641.790  0.00027518    3531.620
  365      6.64    3607.000    3644.490  0.00027724    3531.520
  366      6.65    3631.000    3648.320  0.00027541    3531.420
  367      6.66    3656.000    3653.430  0.00027352    3531.310
  368      6.67    3642.000    3660.000  0.00027457    3531.200
  369      6.68    3691.000    3668.310  0.00027093    3531.080
  370      6.69    3654.000    3644.990  0.00027367    3530.960
  371      6.70    3613.000    3659.720  0.00027678    3530.840
  372      6.71    3709.000    3677.520  0.00026961    3530.710
  373      6.72    3692.000    3699.290  0.00027086    3530.580
  374      6.73    3682.000    3726.270  0.00027159    3530.450
  375      6.74    3763.000    3760.240  0.00026575    3530.310
  376      6.75    3731.000    3803.790  0.00026802    3530.170
  377      6.76    3848.000    3860.890  0.00025988    3530.020
  378      6.77    3986.000    3938.470  0.00025088    3529.880
  379      6.78    4053.000    4051.790  0.00024673    3529.730
  380      6.79    4266.000    4242.260  0.00023441    3529.570
  381      6.80    4717.000    4621.160  0.00021200    3529.410
  382      6.81    5518.000    5430.490  0.00018123    3529.250
  383      6.82    6915.000    7034.310  0.00014461    3529.080
  384      6.83    9337.000    9691.540  0.00010710    3528.920
  385      6.84   12812.000   13090.500  0.00007805    3528.740
  386      6.85   15872.000   15811.400  0.00006300    3528.570
  387      6.86   16239.000   15783.000  0.00006158    3528.390
  388      6.87   13288.000   13223.800  0.00007526    3528.210
  389      6.88    9713.000    9905.750  0.00010295    3528.030
  390      6.89    7337.000    7161.880  0.00013630    3527.840
  391      6.90    5567.000    5426.750  0.00017963    3527.650
  392      6.91    4674.000    4531.740  0.00021395    3527.450
  393      6.92    4187.000    4125.850  0.00023883    3527.260
  394      6.93    3962.000    3941.950  0.00025240    3527.060
  395      6.94    3778.000    3845.220  0.00026469    3526.850
  396      6.95    3719.000    3783.500  0.00026889    3526.650
  397      6.96    3649.000    3739.000  0.00027405    3526.440
  398      6.97    3608.000    3705.100  0.00027716    3526.230
  399      6.98    3633.000    3678.540  0.00027525    3526.010
  400      6.99    3608.000    3657.350  0.00027716    3525.800
  401      7.00    3627.000    3640.160  0.00027571    3525.580
  402      7.01    3620.000    3626.020  0.00027624    3525.360
  403      7.02    3601.000    3614.260  0.00027770    3525.130
  404      7.03    3570.000    3604.350  0.00028011    3524.900
  405      7.04    3642.000    3595.930  0.00027457    3524.670
  406      7.05    3617.000    3588.700  0.00027647    3524.440
  407      7.06    3520.000    3582.450  0.00028409    3524.210
  408      7.07    3583.000    3577.000  0.00027910    3523.970
  409      7.08    3628.000    3572.210  0.00027563    3523.730
  410      7.09    3550.000    3567.980  0.00028169    3523.480
  411      7.10    3546.000    3564.220  0.00028201    3523.240
  412      7.11    3599.000    3560.860  0.00027785    3522.990
  413      7.12    3579.000    3557.830  0.00027941    3522.740
  414      7.13    3577.000    3555.100  0.00027956    3522.490
  415      7.14    3589.000    3552.610  0.00027863    3522.230
  416      7.15    3584.000    3550.350  0.00027902    3521.980
  417      7.16    3602.000    3548.270  0.00027762    3521.720
  418      7.17    3676.000    3546.370  0.00027203    3521.460
  419      7.18    3701.000    3544.600  0.00027020    3521.190
  420      7.19    3717.000    3542.970  0.00026903    3520.930
  421      7.20    3715.000    3541.450  0.00026918    3520.660
  422      7.21    3768.000    3540.030  0.00026539    3520.390
  423      7.22    3834.000    3520.120  0.00026082    3520.120
  424      7.23    3904.000    3519.850  0.00025615    3519.850
  425      7.24    3918.000    3519.570  0.00025523    3519.570
  426      7.25    3908.000    3519.290  0.00025589    3519.290
  427      7.26    3757.000    3519.010  0.00026617    3519.010
  428      7.27    3657.000    3518.730  0.00027345    3518.730
  429      7.28    3689.000    3518.450  0.00027108    3518.450
  430      7.29    3632.000    3518.170  0.00027533    3518.170
  431      7.30    3602.000    3517.880  0.00027762    3517.880
  432      7.31    3555.000    3517.590  0.00028129    3517.590
  433      7.32    3566.000    3517.300  0.00028043    3517.300
  434      7.33    3563.000    3517.010  0.00028066    3517.010
  435      7.34    3607.000    3516.720  0.00027724    3516.720
  436      7.35    3548.000    3516.420  0.00028185    3516.420
  437      7.36    3549.000    3516.120  0.00028177    3516.120
  438      7.37    3637.000    3515.830  0.00027495    3515.830
  439      7.38    3619.000    3515.530  0.00027632    3515.530
  440      7.39    3625.000    3515.230  0.00027586    3515.230
  441      7.40    3639.000    3514.920  0.00027480    3514.920
  442      7.41    3593.000    3514.620  0.00027832    3514.620
  443      7.42    3569.000    3514.320  0.00028019    3514.320
  444      7.43    3630.000    3514.010  0.00027548    3514.010
  445      7.44    3610.000    3513.700  0.00027701    3513.700
  446      7.45    3615.000    3513.390  0.00027663    3513.390
  447      7.46    3650.000    3513.080  0.00027397    3513.080
  448      7.47    3649.000    3512.770  0.00027405    3512.770
  449      7.48    3589.000    3512.460  0.00027863    3512.460
  450      7.49    3633.000    3512.140  0.00027525    3512.140
  451      7.50    3647.000    3511.830  0.00027420    3511.830
  452      7.51    3664.000    3511.510  0.00027293    3511.510
  453      7.52    3738.000    3511.200  0.00026752    3511.200
  454      7.53    3632.000    3510.880  0.00027533    3510.880
  455      7.54    3655.000    3629.920  0.00027360    3510.560
  456      7.55    3698.000    3636.780  0.00027042    3510.240
  457      7.56    3775.000    3705.130  0.00026490    3509.920
  458      7.57    3734.000    3717.020  0.00026781    3509.600
  459      7.58    3739.000    3730.100  0.00026745    3509.270
  460      7.59    3736.000    3744.520  0.00026767    3508.950
  461      7.60    3742.000    3760.470  0.00026724    3508.620
  462      7.61    3760.000    3778.150  0.00026596    3508.300
  463      7.62    3804.000    3797.840  0.00026288    3507.970
  464      7.63    3807.000    3819.840  0.00026267    3507.650
  465      7.64    3819.000    3844.510  0.00026185    3507.320
  466      7.65    3796.000    3872.300  0.00026344    3506.990
  467      7.66    3837.000    3903.760  0.00026062    3506.660
  468      7.67    3915.000    3939.540  0.00025543    3506.330
  469      7.68    3924.000    3980.470  0.00025484    3506.000
  470      7.69    3927.000    4027.570  0.00025465    3505.670
  471      7.70    4010.000    4082.130  0.00024938    3505.340
  472      7.71    4044.000    4145.800  0.00024728    3505.010
  473      7.72    4043.000    4220.700  0.00024734    3504.680
  474      7.73    4177.000    4309.600  0.00023941    3504.350
  475      7.74    4243.000    4416.190  0.00023568    3504.020
  476      7.75    4320.000    4545.450  0.00023148    3503.680
  477      7.76    4473.000    4704.190  0.00022356    3503.350
  478      7.77    4669.000    4902.000  0.00021418    3503.020
  479      7.78    4977.000    5152.750  0.00020092    3502.680
  480      7.79    5380.000    5477.680  0.00018587    3502.350
  481      7.80    5886.000    5914.550  0.00016989    3502.010
  482      7.81    6816.000    6547.190  0.00014671    3501.680
  483      7.82    8285.000    7593.900  0.00012070    3501.350
  484      7.83   10765.000    9598.910  0.00009289    3501.010
  485      7.84   14927.000   13666.800  0.00006699    3500.680
  486      7.85   22309.000   21396.801  0.00004482    3500.340
  487      7.86   34310.000   34042.699  0.00002915    3500.010
  488      7.87   50016.000   50831.500  0.00001999    3499.670
  489      7.88   65836.000   66849.602  0.00001519    3499.340
  490      7.89   73292.000   73997.000  0.00001364    3499.000
  491      7.90   70812.000   70737.898  0.00001412    3498.670
  492      7.91   63196.000   60190.699  0.00001582    3498.340
  493      7.92   48960.000   45345.500  0.00002042    3498.000
  494      7.93   33918.000   30798.199  0.00002948    3497.670
  495      7.94   21870.000   19715.400  0.00004572    3497.330
  496      7.95   14052.000   12668.600  0.00007116    3497.000
  497      7.96    9592.000    8786.220  0.00010425    3496.670
  498      7.97    7141.000    6845.360  0.00014004    3496.330
  499      7.98    5925.000    5882.840  0.00016878    3496.000
  500      7.99    5333.000    5352.270  0.00018751    3495.670
  501      8.00    4934.000    5009.960  0.00020268    3495.340
  502      8.01    4796.000    4762.030  0.00020851    3495.010
  503      8.02    4686.000    4571.580  0.00021340    3494.670
  504      8.03    4511.000    4420.990  0.00022168    3494.340
  505      8.04    4252.000    4299.690  0.00023518    3494.010
  506      8.05    4131.000    4200.530  0.00024207    3493.690
  507      8.06    3911.000    4118.450  0.00025569    3493.360
  508      8.07    3875.000    4049.740  0.00025806    3493.030
  509      8.08    3824.000    3991.640  0.00026151    3492.700
  510      8.09    3807.000    3942.070  0.00026267    3492.370
  511      8.10    3785.000    3899.440  0.00026420    3492.050
  512      8.11    3708.000    3862.500  0.00026969    3491.720
  513      8.12    3747.000    3830.270  0.00026688    3491.400
  514      8.13    3640.000    3801.990  0.00027473    3491.070
  515      8.14    3644.000    3777.020  0.00027442    3490.750
  516      8.15    3670.000    3754.870  0.00027248    3490.420
  517      8.16    3658.000    3735.120  0.00027337    3490.100
  518      8.17    3631.000    3717.440  0.00027541    3489.780
  519      8.18    3645.000    3701.540  0.00027435    3489.460
  520      8.19    3687.000    3687.180  0.00027122    3489.140
  521      8.20    3601.000    3674.170  0.00027770    3488.820
  522      8.21    3592.000    3662.350  0.00027840    3488.510
  523      8.22    3627.000    3651.560  0.00027571    3488.190
  524      8.23    3549.000    3641.690  0.00028177    3487.880
  525      8.24    3561.000    3632.640  0.00028082    3487.560
  526      8.25    3596.000    3538.850  0.00027809    3487.250
  527      8.26    3577.000    3535.650  0.00027956    3486.940
  528      8.27    3586.000    3532.680  0.00027886    3486.620
  529      8.28    3673.000    3486.310  0.00027226    3486.310
  530      8.29    3611.000    3486.010  0.00027693    3486.010
  531      8.30    3638.000    3485.700  0.00027488    3485.700
  532      8.31    3597.000    3485.390  0.00027801    3485.390
  533      8.32    3553.000    3485.090  0.00028145    3485.090
  534      8.33    3642.000    3484.780  0.00027457    3484.780
  535      8.34    3634.000    3484.480  0.00027518    3484.480
  536      8.35    3551.000    3484.180  0.00028161    3484.180
  537      8.36    3612.000    3483.880  0.00027685    3483.880
  538      8.37    3569.000    3483.580  0.00028019    3483.580
  539      8.38    3609.000    3483.290  0.00027709    3483.290
  540      8.39    3617.000    3482.990  0.00027647    3482.990
  541      8.40    3681.000    3482.700  0.00027167    3482.700
  542      8.41    3587.000    3482.400  0.00027878    3482.400
  543      8.42    3650.000    3482.110  0.00027397    3482.110
  544      8.43    3590.000    3481.820  0.00027855    3481.820
  545      8.44    3546.000    3481.540  0.00028201    3481.540
  546      8.45    3593.000    3481.250  0.00027832    3481.250
  547      8.46    3566.000    3480.960  0.00028043    3480.960
  548      8.47    3598.000    3480.680  0.00027793    3480.680
  549      8.48    3662.000    3480.400  0.00027307    3480.400
  550      8.49    3598.000    3480.120  0.00027793    3480.120
  551      8.50    3607.000    3479.840  0.00027724    3479.840
  552      8.51    3635.000    3479.570  0.00027510    3479.570
  553      8.52    3617.000    3479.290  0.00027647    3479.290
  554      8.53    3606.000    3479.020  0.00027732    3479.020
  555      8.54    3578.000    3478.750  0.00027949    3478.750
  556      8.55    3576.000    3478.480  0.00027964    3478.480
  557      8.56    3575.000    3478.210  0.00027972    3478.210
  558      8.57    3619.000    3477.950  0.00027632    3477.950
  559      8.58    3664.000    3477.680  0.00027293    3477.680
  560      8.59    3606.000    3477.420  0.00027732    3477.420
  561      8.60    3622.000    3477.160  0.00027609    3477.160
  562      8.61    3583.000    3476.900  0.00027910    3476.900
  563      8.62    3539.000    3476.650  0.00028257    3476.650
  564      8.63    3595.000    3476.390  0.00027816    3476.390
  565      8.64    3562.000    3476.140  0.00028074    3476.140
  566      8.65    3593.000    3475.890  0.00027832    3475.890
  567      8.66    3607.000    3475.650  0.00027724    3475.650
  568      8.67    3528.000    3475.400  0.00028345    3475.400
  569      8.68    3606.000    3475.160  0.00027732    3475.160
  570      8.69    3570.000    3474.920  0.00028011    3474.920
  571      8.70    3612.000    3474.680  0.00027685    3474.680
  572      8.71    3566.000    3474.440  0.00028043    3474.440
  573      8.72    3606.000    3474.210  0.00027732    3474.210
  574      8.73    3553.000    3473.970  0.00028145    3473.970
  575      8.74    3622.000    3473.740  0.00027609    3473.740
  576      8.75    3608.000    3473.520  0.00027716    3473.520
  577      8.76    3553.000    3473.290  0.00028145    3473.290
  578      8.77    3602.000    3473.070  0.00027762    3473.070
  579      8.78    3601.000    3472.850  0.00027770    3472.850
  580      8.79    3551.000    3472.630  0.00028161    3472.630
  581      8.80    3610.000    3472.410  0.00027701    3472.410
  582      8.81    3628.000    3472.200  0.00027563    3472.200
  583      8.82    3662.000    3471.990  0.00027307    3471.990
  584      8.83    3620.000    3471.780  0.00027624    3471.780
  585      8.84    3623.000    3489.520  0.00027601    3471.570
  586      8.85    3622.000    3490.340  0.00027609    3471.370
  587      8.86    3579.000    3491.240  0.00027941    3471.170
  588      8.87    3605.000    3492.250  0.00027739    3470.970
  589      8.88    3638.000    3493.380  0.00027488    3470.770
  590      8.89    3621.000    3494.630  0.00027617    3470.580
  591      8.90    3644.000    3496.030  0.00027442    3470.390
  592      8.91    3595.000    3497.590  0.00027816    3470.200
  593      8.92    3631.000    3499.340  0.00027541    3470.020
  594      8.93    3647.000    3501.310  0.00027420    3469.830
  595      8.94    3621.000    3503.520  0.00027617    3469.650
  596      8.95    3567.000    3507.510  0.00028035    3469.470
  597      8.96    3711.000    3510.420  0.00026947    3469.300
  598      8.97    3705.000    3513.730  0.00026991    3469.130
  599      8.98    3691.000    3517.500  0.00027093    3468.960
  600      8.99    3757.000    3521.820  0.00026617    3468.790
  601      9.00    3647.000    3526.790  0.00027420    3468.630
  602      9.01    3726.000    3532.550  0.00026838    3468.470
  603      9.02    3744.000    3539.270  0.00026709    3468.310
  604      9.03    3621.000    3547.150  0.00027617    3468.160
  605      9.04    3673.000    3556.470  0.00027226    3468.000
  606      9.05    3669.000    3567.600  0.00027255    3467.850
  607      9.06    3674.000    3581.030  0.00027218    3467.710
  608      9.07    3671.000    3597.400  0.00027241    3467.560
  609      9.08    3758.000    3617.640  0.00026610    3467.420
  610      9.09    3782.000    3643.020  0.00026441    3467.290
  611      9.10    3756.000    3675.450  0.00026624    3467.150
  612      9.11    3857.000    3718.060  0.00025927    3467.020
  613      9.12    3917.000    3852.590  0.00025530    3466.890
  614      9.13    4013.000    3947.640  0.00024919    3466.770
  615      9.14    4288.000    4114.530  0.00023321    3466.640
  616      9.15    4553.000    4443.830  0.00021964    3466.520
  617      9.16    5132.000    5096.630  0.00019486    3466.410
  618      9.17    6067.000    6265.540  0.00016483    3466.300
  619      9.18    7405.000    8030.520  0.00013504    3466.190
  620      9.19    9305.000   10137.300  0.00010747    3466.080
  621      9.20   10756.000   11786.700  0.00009297    3465.980
  622      9.21   10738.000   11880.300  0.00009313    3465.880
  623      9.22    9246.000   10372.700  0.00010815    3465.780
  624      9.23    7434.000    8278.540  0.00013452    3465.680
  625      9.24    5973.000    6451.380  0.00016742    3465.590
  626      9.25    5046.000    5227.420  0.00019818    3465.510
  627      9.26    4512.000    4569.650  0.00022163    3465.420
  628      9.27    4265.000    4295.500  0.00023447    3465.340
  629      9.28    4108.000    4244.500  0.00024343    3465.260
  630      9.29    4234.000    4323.330  0.00023618    3465.190
  631      9.30    4346.000    4471.940  0.00023010    3465.120
  632      9.31    4425.000    4616.280  0.00022599    3465.050
  633      9.32    4501.000    4658.940  0.00022217    3464.990
  634      9.33    4432.000    4573.940  0.00022563    3464.930
  635      9.34    4333.000    4437.980  0.00023079    3464.870
  636      9.35    4243.000    4329.460  0.00023568    3464.820
  637      9.36    4163.000    4285.520  0.00024021    3464.770
  638      9.37    4191.000    4311.000  0.00023861    3464.720
  639      9.38    4253.000    4397.450  0.00023513    3464.680
  640      9.39    4503.000    4540.360  0.00022207    3464.640
  641      9.40    4608.000    4751.260  0.00021701    3464.600
  642      9.41    5156.000    5075.870  0.00019395    3464.570
  643      9.42    5918.000    5642.160  0.00016898    3464.540
  644      9.43    7230.000    6756.200  0.00013831    3464.510
  645      9.44    9571.000    9001.300  0.00010448    3464.490
  646      9.45   13642.000   13168.400  0.00007330    3464.470
  647      9.46   20008.000   19795.801  0.00004998    3464.460
  648      9.47   28998.000   28342.699  0.00003449    3464.450
  649      9.48   37238.000   36278.398  0.00002685    3464.440
  650      9.49   39530.000   39077.699  0.00002530    3464.430
  651      9.50   33701.000   34575.801  0.00002967    3464.430
  652      9.51   24749.000   26080.900  0.00004041    3464.440
  653      9.52   16817.000   17717.000  0.00005946    3464.440
  654      9.53   11361.000   11569.700  0.00008802    3464.460
  655      9.54    8095.000    7909.450  0.00012353    3464.470
  656      9.55    6153.000    6033.340  0.00016252    3464.490
  657      9.56    5184.000    5143.880  0.00019290    3464.510
  658      9.57    4568.000    4702.460  0.00021891    3464.540
  659      9.58    4288.000    4433.190  0.00023321    3464.570
  660      9.59    4074.000    4261.590  0.00024546    3464.600
  661      9.60    4054.000    4134.780  0.00024667    3464.640
  662      9.61    3975.000    4037.000  0.00025157    3464.680
  663      9.62    3931.000    3959.880  0.00025439    3464.720
  664      9.63    3892.000    3898.120  0.00025694    3464.770
  665      9.64    3833.000    3848.040  0.00026089    3464.820
  666      9.65    3914.000    3807.020  0.00025549    3464.880
  667      9.66    3947.000    3773.160  0.00025336    3464.940
  668      9.67    3985.000    3745.030  0.00025094    3465.000
  669      9.68    4128.000    3721.600  0.00024225    3465.070
  670      9.69    4179.000    3702.050  0.00023929    3465.140
  671      9.70    4292.000    3684.670  0.00023299    3465.220
  672      9.71    4461.000    3671.320  0.00022416    3465.300
  673      9.72    4442.000    3660.490  0.00022512    3465.380
  674      9.73    4333.000    3651.940  0.00023079    3465.470
  675      9.74    4142.000    3645.540  0.00024143    3465.560
  676      9.75    4060.000    3641.250  0.00024631    3465.660
  677      9.76    3960.000    3639.080  0.00025253    3465.760
  678      9.77    3936.000    3639.200  0.00025407    3465.860
  679      9.78    3898.000    3641.870  0.00025654    3465.970
  680      9.79    3814.000    3647.510  0.00026219    3466.080
  681      9.80    3815.000    3656.820  0.00026212    3466.200
  682      9.81    3780.000    3670.860  0.00026455    3466.320
  683      9.82    3790.000    3691.550  0.00026385    3466.440
  684      9.83    3860.000    3722.990  0.00025907    3466.570
  685      9.84    3902.000    3775.500  0.00025628    3466.700
  686      9.85    3925.000    3874.860  0.00025478    3466.840
  687      9.86    4124.000    4076.370  0.00024248    3466.980
  688      9.87    4415.000    4412.940  0.00022650    3467.130
  689      9.88    4983.000    5104.570  0.00020068    3467.270
  690      9.89    6036.000    6116.960  0.00016567    3467.430
  691      9.90    7672.000    7521.950  0.00013034    3467.580
  692      9.91    9164.000    8428.840  0.00010912    3467.750
  693      9.92    9181.000    8475.740  0.00010892    3467.910
  694      9.93    7548.000    7635.810  0.00013249    3468.080
  695      9.94    6053.000    6462.900  0.00016521    3468.260
  696      9.95    5051.000    5428.290  0.00019798    3468.430
  697      9.96    4512.000    4722.340  0.00022163    3468.620
  698      9.97    4183.000    4329.190  0.00023906    3468.800
  699      9.98    4046.000    4145.220  0.00024716    3468.990
  700      9.99    3979.000    4071.700  0.00025132    3469.190
  701     10.00    4027.000    4048.830  0.00024832    3469.390
  702     10.01    4003.000    4049.320  0.00024981    3469.590
  703     10.02    4021.000    4062.960  0.00024869    3469.800
  704     10.03    4085.000    4086.290  0.00024480    3470.010
  705     10.04    4150.000    4118.240  0.00024096    3470.230
  706     10.05    4131.000    4158.670  0.00024207    3470.450
  707     10.06    4097.000    4207.970  0.00024408    3470.680
  708     10.07    4154.000    4282.890  0.00024073    3470.910
  709     10.08    4274.000    4353.830  0.00023397    3471.140
  710     10.09    4214.000    4437.720  0.00023730    3471.380
  711     10.10    4350.000    4537.010  0.00022989    3471.620
  712     10.11    4439.000    4655.000  0.00022528    3471.870
  713     10.12    4461.000    4796.050  0.00022416    3472.120
  714     10.13    4637.000    4966.000  0.00021566    3472.380
  715     10.14    4759.000    5172.730  0.00021013    3472.640
  716     10.15    4966.000    5427.100  0.00020137    3472.900
  717     10.16    5294.000    5744.460  0.00018889    3473.170
  718     10.17    5647.000    6147.400  0.00017709    3473.440
  719     10.18    6236.000    6673.080  0.00016036    3473.720
  720     10.19    7144.000    7395.800  0.00013998    3474.000
  721     10.20    8536.000    8494.720  0.00011715    3474.290
  722     10.21   10931.000   10418.100  0.00009148    3474.580
  723     10.22   15014.000   14165.600  0.00006660    3474.880
  724     10.23   21990.000   21514.500  0.00004548    3475.180
  725     10.24   34376.000   34701.000  0.00002909    3475.480
  726     10.25   54301.000   55034.898  0.00001842    3475.790
  727     10.26   82011.000   80650.102  0.00001219    3476.100
  728     10.27  108787.000  104163.000  0.00000919    3476.420
  729     10.28  117628.000  112857.000  0.00000850    3476.750
  730     10.29  101070.000  100111.000  0.00000989    3477.070
  731     10.30   72244.000   74910.797  0.00001384    3477.410
  732     10.31   46887.000   49485.102  0.00002133    3477.740
  733     10.32   29242.000   30294.500  0.00003420    3478.080
  734     10.33   18237.000   18474.100  0.00005483    3478.430
  735     10.34   12178.000   12240.500  0.00008212    3478.780
  736     10.35    8868.000    9228.800  0.00011276    3479.130
  737     10.36    7126.000    7751.130  0.00014033    3479.490
  738     10.37    6210.000    6940.250  0.00016103    3479.850
  739     10.38    5698.000    6445.940  0.00017550    3480.220
  740     10.39    5461.000    6162.580  0.00018312    3480.590
  741     10.40    5623.000    6104.290  0.00017784    3480.970
  742     10.41    6043.000    6367.390  0.00016548    3481.350
  743     10.42    6951.000    7092.450  0.00014386    3481.740
  744     10.43    8599.000    8364.690  0.00011629    3482.130
  745     10.44   10735.000   10055.700  0.00009315    3482.530
  746     10.45   12925.000   11659.300  0.00007737    3482.930
  747     10.46   13762.000   12280.800  0.00007266    3483.330
  748     10.47   12690.000   11379.700  0.00007880    3483.740
  749     10.48   10323.000    9535.300  0.00009687    3484.160
  750     10.49    8047.000    7631.780  0.00012427    3484.570
  751     10.50    6420.000    6161.870  0.00015576    3485.000
  752     10.51    5467.000    5230.710  0.00018292    3485.430
  753     10.52    4740.000    4721.230  0.00021097    3485.860
  754     10.53    4425.000    4463.500  0.00022599    3486.290
  755     10.54    4206.000    4331.200  0.00023776    3486.740
  756     10.55    4043.000    4257.580  0.00024734    3487.180
  757     10.56    4031.000    4214.920  0.00024808    3487.630
  758     10.57    4007.000    4193.990  0.00024956    3488.090
  759     10.58    3999.000    4193.870  0.00025006    3488.550
  760     10.59    4036.000    4220.540  0.00024777    3489.020
  761     10.60    4108.000    4303.950  0.00024343    3489.490
  762     10.61    4274.000    4471.620  0.00023397    3489.960
  763     10.62    4598.000    4829.320  0.00021749    3490.440
  764     10.63    5123.000    5520.500  0.00019520    3490.920
  765     10.64    6397.000    6680.590  0.00015632    3491.410
  766     10.65    8051.000    8313.080  0.00012421    3491.910
  767     10.66   10360.000   10136.700  0.00009653    3492.400
  768     10.67   12459.000   11282.400  0.00008026    3492.910
  769     10.68   11836.000   11327.600  0.00008449    3493.410
  770     10.69    9656.000   10118.900  0.00010356    3493.930
  771     10.70    7478.000    8453.960  0.00013373    3494.440
  772     10.71    5930.000    6924.160  0.00016863    3494.960
  773     10.72    4969.000    5738.690  0.00020125    3495.490
  774     10.73    4474.000    4921.940  0.00022351    3496.020
  775     10.74    4147.000    4409.000  0.00024114    3496.560
  776     10.75    3905.000    4104.080  0.00025608    3497.100
  777     10.76    3922.000    3928.300  0.00025497    3497.640
  778     10.77    3805.000    3828.000  0.00026281    3498.190
  779     10.78    3727.000    3769.230  0.00026831    3498.750
  780     10.79    3760.000    3732.470  0.00026596    3499.310
  781     10.80    3748.000    3707.780  0.00026681    3499.870
  782     10.81    3703.000    3690.510  0.00027005    3500.440
  783     10.82    3756.000    3678.530  0.00026624    3501.010
  784     10.83    3741.000    3670.780  0.00026731    3501.590
  785     10.84    3716.000    3666.720  0.00026911    3502.170
  786     10.85    3733.000    3652.580  0.00026788    3502.760
  787     10.86    3695.000    3656.100  0.00027064    3503.350
  788     10.87    3738.000    3663.330  0.00026752    3503.950
  789     10.88    3756.000    3674.880  0.00026624    3504.550
  790     10.89    3731.000    3691.870  0.00026802    3505.160
  791     10.90    3813.000    3716.470  0.00026226    3505.770
  792     10.91    3803.000    3753.700  0.00026295    3506.390
  793     10.92    3958.000    3816.040  0.00025265    3507.010
  794     10.93    4042.000    3933.040  0.00024740    3507.630
  795     10.94    4288.000    4163.830  0.00023321    3508.260
  796     10.95    4610.000    4599.820  0.00021692    3508.900
  797     10.96    5261.000    5334.120  0.00019008    3509.540
  798     10.97    6210.000    6386.100  0.00016103    3510.190
  799     10.98    7359.000    7602.090  0.00013589    3510.830
  800     10.99    8389.000    8570.100  0.00011920    3511.490
  801     11.00    8314.000    8725.150  0.00012028    3512.150
  802     11.01    7529.000    7934.340  0.00013282    3512.810
  803     11.02    6299.000    6719.970  0.00015876    3513.480
  804     11.03    5298.000    5566.230  0.00018875    3514.150
  805     11.04    4716.000    4724.170  0.00021204    3514.830
  806     11.05    4264.000    4213.710  0.00023452    3515.510
  807     11.06    4073.000    3944.370  0.00024552    3516.200
  808     11.07    3913.000    3798.780  0.00025556    3516.890
  809     11.08    3792.000    3731.880  0.00026371    3517.590
  810     11.09    3829.000    3693.420  0.00026116    3518.290
  811     11.10    3752.000    3666.680  0.00026652    3519.000
  812     11.11    3682.000    3648.570  0.00027159    3519.710
  813     11.12    3741.000    3635.130  0.00026731    3520.430
  814     11.13    3731.000    3625.090  0.00026802    3521.150
  815     11.14    3657.000    3617.620  0.00027345    3521.870
  816     11.15    3700.000    3612.200  0.00027027    3522.600
  817     11.16    3709.000    3608.450  0.00026961    3523.340
  818     11.17    3669.000    3606.090  0.00027255    3524.080
  819     11.18    3710.000    3604.960  0.00026954    3524.820
  820     11.19    3648.000    3604.940  0.00027412    3525.570
  821     11.20    3709.000    3605.980  0.00026961    3526.320
  822     11.21    3754.000    3608.050  0.00026638    3527.080
  823     11.22    3732.000    3611.190  0.00026795    3527.850
  824     11.23    3733.000    3615.480  0.00026788    3528.620
  825     11.24    3735.000    3621.040  0.00026774    3529.390
  826     11.25    3777.000    3628.060  0.00026476    3530.170
  827     11.26    3756.000    3636.810  0.00026624    3530.950
  828     11.27    3799.000    3647.670  0.00026323    3531.740
  829     11.28    3754.000    3668.360  0.00026638    3532.530
  830     11.29    3810.000    3685.560  0.00026247    3533.320
  831     11.30    3790.000    3707.200  0.00026385    3534.130
  832     11.31    3770.000    3734.950  0.00026525    3534.930
  833     11.32    3844.000    3771.840  0.00026015    3535.740
  834     11.33    3962.000    3824.710  0.00025240    3536.560
  835     11.34    4136.000    3910.170  0.00024178    3537.380
  836     11.35    4235.000    4066.490  0.00023613    3538.200
  837     11.36    4626.000    4368.210  0.00021617    3539.030
  838     11.37    5087.000    4927.950  0.00019658    3539.870
  839     11.38    5958.000    5857.820  0.00016784    3540.710
  840     11.39    7205.000    7169.990  0.00013879    3541.550
  841     11.40    8599.000    8697.750  0.00011629    3542.400
  842     11.41    9872.000    9938.970  0.00010130    3543.250
  843     11.42   10022.000   10204.900  0.00009978    3544.110
  844     11.43    9020.000    9277.030  0.00011086    3544.970
  845     11.44    7633.000    7750.480  0.00013101    3545.840
  846     11.45    6308.000    6275.500  0.00015853    3546.710
  847     11.46    5386.000    5173.220  0.00018567    3547.590
  848     11.47    4706.000    4489.010  0.00021249    3548.470
  849     11.48    4334.000    4120.620  0.00023073    3549.350
  850     11.49    4128.000    3937.770  0.00024225    3550.240
  851     11.50    3855.000    3846.150  0.00025940    3551.140
  852     11.51    3884.000    3795.430  0.00025747    3552.040
  853     11.52    3792.000    3763.820  0.00026371    3552.940
  854     11.53    3775.000    3742.820  0.00026490    3553.850
  855     11.54    3788.000    3729.070  0.00026399    3554.770
  856     11.55    3790.000    3721.040  0.00026385    3555.680
  857     11.56    3854.000    3718.040  0.00025947    3556.610
  858     11.57    3871.000    3719.890  0.00025833    3557.540
  859     11.58    3937.000    3727.010  0.00025400    3558.470
  860     11.59    3876.000    3740.830  0.00025800    3559.400
  861     11.60    3934.000    3765.220  0.00025419    3560.350
  862     11.61    3968.000    3810.020  0.00025202    3561.290
  863     11.62    4130.000    3897.630  0.00024213    3562.240
  864     11.63    4419.000    4070.200  0.00022630    3563.200
  865     11.64    4695.000    4388.400  0.00021299    3564.160
  866     11.65    5283.000    4908.000  0.00018929    3565.120
  867     11.66    6217.000    5630.940  0.00016085    3566.090
  868     11.67    7139.000    6445.220  0.00014008    3567.070
  869     11.68    7837.000    7077.520  0.00012760    3568.040
  870     11.69    7959.000    7170.610  0.00012564    3569.030
  871     11.70    7163.000    6639.080  0.00013961    3570.010
  872     11.71    6087.000    5812.960  0.00016428    3571.010
  873     11.72    5153.000    5027.860  0.00019406    3572.000
  874     11.73    4562.000    4444.570  0.00021920    3573.000
  875     11.74    4200.000    4082.160  0.00023810    3574.010
  876     11.75    3994.000    3885.510  0.00025038    3575.020
  877     11.76    3901.000    3786.210  0.00025634    3576.040
  878     11.77    3806.000    3734.890  0.00026274    3577.050
  879     11.78    3791.000    3705.110  0.00026378    3578.080
  880     11.79    3706.000    3685.290  0.00026983    3579.110
  881     11.80    3698.000    3670.800  0.00027042    3580.140
  882     11.81    3700.000    3659.710  0.00027027    3581.180
  883     11.82    3712.000    3639.260  0.00026940    3582.220
  884     11.83    3653.000    3632.930  0.00027375    3583.260
  885     11.84    3682.000    3627.930  0.00027159    3584.320
  886     11.85    3697.000    3623.960  0.00027049    3585.370
  887     11.86    3649.000    3620.820  0.00027405    3586.430
  888     11.87    3681.000    3618.320  0.00027167    3587.490
  889     11.88    3680.000    3616.350  0.00027174    3588.560
  890     11.89    3744.000    3614.820  0.00026709    3589.640
  891     11.90    3791.000    3613.630  0.00026378    3590.710
  892     11.91    3771.000    3612.740  0.00026518    3591.800
  893     11.92    3837.000    3612.100  0.00026062    3592.880
  894     11.93    3862.000    3611.660  0.00025893    3593.970
  895     11.94    3760.000    3621.530  0.00026596    3595.070
  896     11.95    3761.000    3621.940  0.00026589    3596.170
  897     11.96    3732.000    3622.510  0.00026795    3597.270
  898     11.97    3754.000    3623.240  0.00026638    3598.380
  899     11.98    3665.000    3624.120  0.00027285    3599.490
  900     11.99    3705.000    3625.140  0.00026991    3600.610
  901     12.00    3790.000    3626.290  0.00026385    3601.730
  902     12.01    3743.000    3627.580  0.00026717    3602.860
  903     12.02    3698.000    3629.010  0.00027042    3603.990
  904     12.03    3700.000    3630.570  0.00027027    3605.120
  905     12.04    3708.000    3632.270  0.00026969    3606.260
  906     12.05    3682.000    3634.120  0.00027159    3607.410
  907     12.06    3721.000    3636.130  0.00026874    3608.550
  908     12.07    3642.000    3638.320  0.00027457    3609.710
  909     12.08    3718.000    3640.690  0.00026896    3610.860
  910     12.09    3664.000    3636.780  0.00027293    3612.020
  911     12.10    3694.000    3639.910  0.00027071    3613.190
  912     12.11    3745.000    3643.280  0.00026702    3614.360
  913     12.12    3737.000    3646.950  0.00026759    3615.530
  914     12.13    3698.000    3650.950  0.00027042    3616.710
  915     12.14    3676.000    3655.350  0.00027203    3617.890
  916     12.15    3748.000    3660.230  0.00026681    3619.080
  917     12.16    3721.000    3665.690  0.00026874    3620.270
  918     12.17    3705.000    3671.840  0.00026991    3621.460
  919     12.18    3753.000    3678.840  0.00026645    3622.660
  920     12.19    3701.000    3686.900  0.00027020    3623.870
  921     12.20    3699.000    3696.280  0.00027034    3625.070
  922     12.21    3740.000    3707.340  0.00026738    3626.280
  923     12.22    3699.000    3720.560  0.00027034    3627.500
  924     12.23    3728.000    3736.620  0.00026824    3628.720
  925     12.24    3855.000    3756.550  0.00025940    3629.940
  926     12.25    3792.000    3782.140  0.00026371    3631.170
  927     12.26    3915.000    3825.240  0.00025543    3632.410
  928     12.27    3900.000    3879.040  0.00025641    3633.640
  929     12.28    4003.000    3971.790  0.00024981    3634.880
  930     12.29    4141.000    4145.080  0.00024149    3636.130
  931     12.30    4348.000    4467.060  0.00022999    3637.380
  932     12.31    4785.000    5019.430  0.00020899    3638.630
  933     12.32    5382.000    5852.800  0.00018580    3639.890
  934     12.33    6322.000    6917.770  0.00015818    3641.150
  935     12.34    7340.000    8033.180  0.00013624    3642.410
  936     12.35    7958.000    8701.200  0.00012566    3643.680
  937     12.36    7739.000    8550.620  0.00012922    3644.960
  938     12.37    6811.000    7655.330  0.00014682    3646.240
  939     12.38    5845.000    6511.980  0.00017109    3647.520
  940     12.39    4997.000    5502.880  0.00020012    3648.800
  941     12.40    4510.000    4783.820  0.00022173    3650.090
  942     12.41    4154.000    4348.920  0.00024073    3651.390
  943     12.42    4111.000    4118.300  0.00024325    3652.680
  944     12.43    3994.000    4002.650  0.00025038    3653.990
  945     12.44    3964.000    3944.370  0.00025227    3655.290
  946     12.45    3827.000    3912.620  0.00026130    3656.600
  947     12.46    3784.000    3893.930  0.00026427    3657.920
  948     12.47    3848.000    3882.890  0.00025988    3659.230
  949     12.48    3843.000    3877.230  0.00026021    3660.550
  950     12.49    3779.000    3875.850  0.00026462    3661.880
  951     12.50    3840.000    3878.120  0.00026042    3663.210
  952     12.51    3877.000    3883.750  0.00025793    3664.540
  953     12.52    3798.000    3892.610  0.00026330    3665.880
  954     12.53    3816.000    3904.800  0.00026205    3667.220
  955     12.54    3925.000    3920.580  0.00025478    3668.570
  956     12.55    3942.000    3940.390  0.00025368    3669.920
  957     12.56    4071.000    3964.950  0.00024564    3671.270
  958     12.57    3998.000    3995.330  0.00025013    3672.620
  959     12.58    4037.000    4033.350  0.00024771    3673.990
  960     12.59    4104.000    4082.460  0.00024366    3675.350
  961     12.60    4188.000    4150.200  0.00023878    3676.720
  962     12.61    4309.000    4253.150  0.00023207    3678.090
  963     12.62    4397.000    4424.260  0.00022743    3679.470
  964     12.63    4691.000    4717.800  0.00021317    3680.850
  965     12.64    5029.000    5201.190  0.00019885    3682.230
  966     12.65    5620.000    5923.400  0.00017794    3683.620
  967     12.66    6411.000    6864.680  0.00015598    3685.010
  968     12.67    7486.000    7885.200  0.00013358    3686.400
  969     12.68    8354.000    8704.470  0.00011970    3687.800
  970     12.69    8739.000    9046.500  0.00011443    3689.200
  971     12.70    8745.000    9029.830  0.00011435    3690.610
  972     12.71    9271.000    9277.960  0.00010786    3692.020
  973     12.72   10515.000   10444.300  0.00009510    3693.430
  974     12.73   12712.000   12913.600  0.00007867    3694.850
  975     12.74   16303.000   16595.000  0.00006134    3696.270
  976     12.75   20365.000   20722.801  0.00004910    3697.690
  977     12.76   23070.000   23749.900  0.00004335    3699.120
  978     12.77   22806.000   23897.000  0.00004385    3700.550
  979     12.78   19746.000   20869.801  0.00005064    3701.980
  980     12.79   15539.000   16404.801  0.00006435    3703.420
  981     12.80   11850.000   12203.300  0.00008439    3704.860
  982     12.81    9007.000    9088.900  0.00011102    3706.310
  983     12.82    7204.000    7176.410  0.00013881    3707.760
  984     12.83    6189.000    6178.420  0.00016158    3709.210
  985     12.84    5451.000    5694.620  0.00018345    3710.670
  986     12.85    4967.000    5392.980  0.00020133    3712.130
  987     12.86    4634.000    5101.530  0.00021580    3713.590
  988     12.87    4383.000    4809.600  0.00022815    3715.060
  989     12.88    4198.000    4583.570  0.00023821    3716.530
  990     12.89    4092.000    4387.360  0.00024438    3718.000
  991     12.90    4007.000    4249.880  0.00024956    3719.480
  992     12.91    3994.000    4158.640  0.00025038    3720.960
  993     12.92    3929.000    4098.050  0.00025452    3722.440
  994     12.93    3915.000    4055.800  0.00025543    3723.930
  995     12.94    3866.000    4024.390  0.00025867    3725.420
  996     12.95    3934.000    3999.850  0.00025419    3726.920
  997     12.96    3948.000    3980.170  0.00025329    3728.420
  998     12.97    3924.000    3964.240  0.00025484    3729.920
  999     12.98    3950.000    3951.360  0.00025316    3731.420
 1000     12.99    3856.000    3941.040  0.00025934    3732.930
 1001     13.00    3890.000    3932.900  0.00025707    3734.440
 1002     13.01    3924.000    3926.660  0.00025484    3735.950
 1003     13.02    3838.000    3922.130  0.00026055    3737.470
 1004     13.03    3878.000    3919.150  0.00025786    3738.990
 1005     13.04    3800.000    3917.610  0.00026316    3740.520
 1006     13.05    3907.000    3917.460  0.00025595    3742.040
 1007     13.06    3848.000    3918.660  0.00025988    3743.580
 1008     13.07    3921.000    3921.220  0.00025504    3745.110
 1009     13.08    3909.000    3925.200  0.00025582    3746.650
 1010     13.09    3978.000    3930.660  0.00025138    3748.190
 1011     13.10    3999.000    3929.960  0.00025006    3749.730
 1012     13.11    4045.000    3950.230  0.00024722    3751.280
 1013     13.12    4047.000    3962.000  0.00024710    3752.830
 1014     13.13    4061.000    3976.150  0.00024624    3754.380
 1015     13.14    4016.000    3993.100  0.00024900    3755.940
 1016     13.15    4006.000    4013.420  0.00024963    3757.500
 1017     13.16    4087.000    4037.850  0.00024468    3759.060
 1018     13.17    4034.000    4067.380  0.00024789    3760.630
 1019     13.18    4065.000    4064.940  0.00024600    3762.200
 1020     13.19    4133.000    4111.050  0.00024196    3763.770
 1021     13.20    4150.000    4168.250  0.00024096    3765.340
 1022     13.21    4250.000    4241.520  0.00023529    3766.920
 1023     13.22    4465.000    4341.120  0.00022396    3768.500
 1024     13.23    4648.000    4490.610  0.00021515    3770.090
 1025     13.24    5001.000    4743.080  0.00019996    3771.670
 1026     13.25    5550.000    5204.990  0.00018018    3773.260
 1027     13.26    6263.000    6090.400  0.00015967    3774.860
 1028     13.27    7512.000    7550.720  0.00013312    3776.450
 1029     13.28    9562.000    9798.810  0.00010458    3778.050
 1030     13.29   12278.000   12790.900  0.00008145    3779.650
 1031     13.30   15645.000   16083.800  0.00006392    3781.260
 1032     13.31   18765.000   18701.801  0.00005329    3782.870
 1033     13.32   19421.000   19374.000  0.00005149    3784.480
 1034     13.33   17263.000   17558.600  0.00005793    3786.090
 1035     13.34   14003.000   14316.300  0.00007141    3787.710
 1036     13.35   10704.000   11000.000  0.00009342    3789.330
 1037     13.36    8220.000    8358.030  0.00012165    3790.950
 1038     13.37    6602.000    6587.150  0.00015147    3792.580
 1039     13.38    5590.000    5552.270  0.00017889    3794.200
 1040     13.39    5032.000    5002.800  0.00019873    3795.830
 1041     13.40    4576.000    4721.210  0.00021853    3797.470
 1042     13.41    4367.000    4571.700  0.00022899    3799.100
 1043     13.42    4361.000    4486.560  0.00022931    3800.740
 1044     13.43    4195.000    4436.930  0.00023838    3802.390
 1045     13.44    4218.000    4411.910  0.00023708    3804.030
 1046     13.45    4200.000    4409.120  0.00023810    3805.680
 1047     13.46    4292.000    4433.050  0.00023299    3807.330
 1048     13.47    4417.000    4499.110  0.00022640    3808.980
 1049     13.48    4563.000    4641.330  0.00021915    3810.630
 1050     13.49    4811.000    4919.280  0.00020786    3812.290
 1051     13.50    5286.000    5412.790  0.00018918    3813.950
 1052     13.51    6017.000    6191.600  0.00016620    3815.620
 1053     13.52    7072.000    7258.790  0.00014140    3817.280
 1054     13.53    8265.000    8485.200  0.00012099    3818.950
 1055     13.54    9463.000    9556.850  0.00010567    3820.620
 1056     13.55    9855.000   10014.900  0.00010147    3822.300
 1057     13.56    9352.000    9565.360  0.00010693    3823.970
 1058     13.57    8288.000    8481.890  0.00012066    3825.650
 1059     13.58    7176.000    7286.730  0.00013935    3827.330
 1060     13.59    6316.000    6312.120  0.00015833    3829.020
 1061     13.60    5814.000    5681.450  0.00017200    3830.700
 1062     13.61    5662.000    5390.830  0.00017662    3832.390
 1063     13.62    5900.000    5405.810  0.00016949    3834.080
 1064     13.63    6264.000    5749.120  0.00015964    3835.780
 1065     13.64    7226.000    6551.500  0.00013839    3837.470
 1066     13.65    8490.000    8041.300  0.00011779    3839.170
 1067     13.66   10569.000   10448.300  0.00009462    3840.870
 1068     13.67   13711.000   13819.300  0.00007293    3842.570
 1069     13.68   17534.000   17801.600  0.00005703    3844.280
 1070     13.69   21180.000   21457.699  0.00004721    3845.990
 1071     13.70   22977.000   23309.500  0.00004352    3847.700
 1072     13.71   21810.000   22197.801  0.00004585    3849.410
 1073     13.72   18343.000   18678.500  0.00005452    3851.130
 1074     13.73   14710.000   14480.300  0.00006798    3852.840
 1075     13.74   11456.000   10783.700  0.00008729    3854.560
 1076     13.75    8920.000    8130.490  0.00011211    3856.280
 1077     13.76    7244.000    6465.010  0.00013805    3858.010
 1078     13.77    6003.000    5523.460  0.00016658    3859.730
 1079     13.78    5345.000    5016.660  0.00018709    3861.460
 1080     13.79    4899.000    4736.160  0.00020412    3863.190
 1081     13.80    4597.000    4565.330  0.00021753    3864.930
 1082     13.81    4438.000    4448.930  0.00022533    3866.660
 1083     13.82    4260.000    4362.770  0.00023474    3868.400
 1084     13.83    4150.000    4295.890  0.00024096    3870.140
 1085     13.84    4167.000    4242.580  0.00023998    3871.880
 1086     13.85    4052.000    4217.450  0.00024679    3873.620
 1087     13.86    4063.000    4182.800  0.00024612    3875.370
 1088     13.87    4104.000    4154.260  0.00024366    3877.120
 1089     13.88    4029.000    4130.600  0.00024820    3878.870
 1090     13.89    3969.000    4110.880  0.00025195    3880.620
 1091     13.90    4032.000    4094.390  0.00024802    3882.370
 1092     13.91    3985.000    4080.560  0.00025094    3884.130
 1093     13.92    4064.000    4068.970  0.00024606    3885.890
 1094     13.93    3974.000    4059.270  0.00025164    3887.650
 1095     13.94    4121.000    4051.200  0.00024266    3889.410
 1096     13.95    4073.000    4044.540  0.00024552    3891.170
 1097     13.96    4034.000    4039.110  0.00024789    3892.940
 1098     13.97    4085.000    4034.770  0.00024480    3894.710
 1099     13.98    4035.000    4020.430  0.00024783    3896.470
 1100     13.99    4046.000    4018.480  0.00024716    3898.250
 1101     14.00    3962.000    4017.340  0.00025240    3900.020
 1102     14.01    3967.000    4016.950  0.00025208    3901.790
 1103     14.02    3896.000    4017.310  0.00025667    3903.570
 1104     14.03    3993.000    4018.390  0.00025044    3905.350
 1105     14.04    3987.000    4020.200  0.00025082    3907.130
 1106     14.05    4012.000    4022.750  0.00024925    3908.910
 1107     14.06    3932.000    4026.100  0.00025432    3910.700
 1108     14.07    3927.000    4030.280  0.00025465    3912.480
 1109     14.08    3904.000    4035.390  0.00025615    3914.270
 1110     14.09    4001.000    4041.530  0.00024994    3916.060
 1111     14.10    4004.000    4048.820  0.00024975    3917.850
 1112     14.11    4071.000    4057.470  0.00024564    3919.650
 1113     14.12    4014.000    4067.700  0.00024913    3921.440
 1114     14.13    4005.000    4042.220  0.00024969    3923.240
 1115     14.14    4021.000    4058.310  0.00024869    3925.030
 1116     14.15    4097.000    4077.100  0.00024408    3926.830
 1117     14.16    4088.000    4099.300  0.00024462    3928.640
 1118     14.17    4091.000    4125.910  0.00024444    3930.440
 1119     14.18    4176.000    4158.270  0.00023946    3932.240
 1120     14.19    4232.000    4198.940  0.00023629    3934.050
 1121     14.20    4278.000    4252.470  0.00023375    3935.860
 1122     14.21    4435.000    4329.100  0.00022548    3937.660
 1123     14.22    4507.000    4451.630  0.00022188    3939.480
 1124     14.23    4800.000    4666.850  0.00020833    3941.290
 1125     14.24    5309.000    5057.340  0.00018836    3943.100
 1126     14.25    5826.000    5740.550  0.00017164    3944.920
 1127     14.26    6639.000    6836.860  0.00015063    3946.730
 1128     14.27    8010.000    8397.850  0.00012484    3948.550
 1129     14.28    9601.000   10312.100  0.00010416    3950.370
 1130     14.29   11280.000   12220.900  0.00008865    3952.190
 1131     14.30   12509.000   13487.800  0.00007994    3954.010
 1132     14.31   12396.000   13457.600  0.00008067    3955.840
 1133     14.32   11324.000   12055.500  0.00008831    3957.660
 1134     14.33    9618.000   10028.900  0.00010397    3959.490
 1135     14.34    7974.000    8086.790  0.00012541    3961.310
 1136     14.35    6696.000    6573.680  0.00014934    3963.140
 1137     14.36    5799.000    5563.550  0.00017244    3964.970
 1138     14.37    5214.000    4965.030  0.00019179    3966.800
 1139     14.38    4739.000    4636.480  0.00021101    3968.640
 1140     14.39    4568.000    4458.360  0.00021891    3970.470
 1141     14.40    4417.000    4355.440  0.00022640    3972.300
 1142     14.41    4327.000    4289.070  0.00023111    3974.140
 1143     14.42    4201.000    4241.820  0.00023804    3975.980
 1144     14.43    4213.000    4206.010  0.00023736    3977.820
 1145     14.44    4150.000    4178.000  0.00024096    3979.660
 1146     14.45    4070.000    4155.710  0.00024570    3981.500
 1147     14.46    4047.000    4137.800  0.00024710    3983.340
 1148     14.47    3955.000    4123.310  0.00025284    3985.180
 1149     14.48    4046.000    4111.530  0.00024716    3987.030
 1150     14.49    3951.000    4101.930  0.00025310    3988.870
 1151     14.50    3981.000    4094.110  0.00025119    3990.720
 1152     14.51    4013.000    4087.750  0.00024919    3992.570
 1153     14.52    4066.000    4082.640  0.00024594    3994.410
 1154     14.53    4095.000    4078.560  0.00024420    3996.260
 1155     14.54    4143.000    4075.390  0.00024137    3998.110
 1156     14.55    4080.000    4073.000  0.00024510    3999.970
 1157     14.56    4139.000    4071.310  0.00024160    4001.820
 1158     14.57    4119.000    4070.260  0.00024278    4003.670
 1159     14.58    4237.000    4069.800  0.00023602    4005.530
 1160     14.59    4180.000    4069.900  0.00023923    4007.380
 1161     14.60    4300.000    4070.560  0.00023256    4009.240
 1162     14.61    4359.000    4071.770  0.00022941    4011.090
 1163     14.62    4394.000    4073.560  0.00022758    4012.950
 1164     14.63    4290.000    4075.980  0.00023310    4014.810
 1165     14.64    4297.000    4080.680  0.00023272    4016.670
 1166     14.65    4185.000    4084.680  0.00023895    4018.530
 1167     14.66    4074.000    4089.650  0.00024546    4020.390
 1168     14.67    4182.000    4095.830  0.00023912    4022.250
 1169     14.68    4085.000    4103.610  0.00024480    4024.110
 1170     14.69    4089.000    4113.720  0.00024456    4025.980
 1171     14.70    4052.000    4127.740  0.00024679    4027.840
 1172     14.71    4036.000    4149.200  0.00024777    4029.710
 1173     14.72    4175.000    4185.460  0.00023952    4031.570
 1174     14.73    4169.000    4253.780  0.00023987    4033.440
 1175     14.74    4150.000    4367.700  0.00024096    4035.300
 1176     14.75    4200.000    4536.540  0.00023810    4037.170
 1177     14.76    4380.000    4815.240  0.00022831    4039.040
 1178     14.77    4488.000    5177.740  0.00022282    4040.910
 1179     14.78    4805.000    5576.330  0.00020812    4042.780
 1180     14.79    4940.000    5910.620  0.00020243    4044.650
 1181     14.80    4986.000    6044.800  0.00020056    4046.520
 1182     14.81    4958.000    5890.830  0.00020169    4048.390
 1183     14.82    4778.000    5527.760  0.00020929    4050.260
 1184     14.83    4614.000    5116.160  0.00021673    4052.130
 1185     14.84    4344.000    4761.290  0.00023020    4054.000
 1186     14.85    4301.000    4503.670  0.00023250    4055.880
 1187     14.86    4146.000    4340.370  0.00024120    4057.750
 1188     14.87    4134.000    4247.160  0.00024190    4059.620
 1189     14.88    4130.000    4197.170  0.00024213    4061.500
 1190     14.89    4052.000    4170.470  0.00024679    4063.370
 1191     14.90    4076.000    4155.410  0.00024534    4065.250
 1192     14.91    4086.000    4146.280  0.00024474    4067.120
 1193     14.92    4025.000    4140.530  0.00024845    4069.000
 1194     14.93    4139.000    4137.020  0.00024160    4070.870
 1195     14.94    4079.000    4135.230  0.00024516    4072.750
 1196     14.95    4106.000    4137.920  0.00024355    4074.630
 1197     14.96    4064.000    4138.910  0.00024606    4076.500
 1198     14.97    4030.000    4141.090  0.00024814    4078.380
 1199     14.98    4035.000    4144.490  0.00024783    4080.260
 1200     14.99    4075.000    4149.300  0.00024540    4082.130
 1201     15.00    4104.000    4185.030  0.00024366    4084.010
 1202     15.01    4092.000    4195.960  0.00024438    4085.890
 1203     15.02    4128.000    4212.360  0.00024225    4087.770
 1204     15.03    4163.000    4238.860  0.00024021    4089.650
 1205     15.04    4077.000    4283.010  0.00024528    4091.530
 1206     15.05    4161.000    4354.690  0.00024033    4093.400
 1207     15.06    4224.000    4462.790  0.00023674    4095.280
 1208     15.07    4234.000    4609.420  0.00023618    4097.160
 1209     15.08    4336.000    4782.960  0.00023063    4099.040
 1210     15.09    4403.000    4952.290  0.00022712    4100.920
 1211     15.10    4461.000    5067.030  0.00022416    4102.800
 1212     15.11    4501.000    5080.590  0.00022217    4104.680
 1213     15.12    4396.000    4996.740  0.00022748    4106.560
 1214     15.13    4424.000    4889.350  0.00022604    4108.440
 1215     15.14    4485.000    4855.610  0.00022297    4110.320
 1216     15.15    4530.000    4904.760  0.00022075    4112.200
 1217     15.16    4664.000    5082.710  0.00021441    4114.070
 1218     15.17    4834.000    5400.100  0.00020687    4115.950
 1219     15.18    5228.000    5773.300  0.00019128    4117.830
 1220     15.19    5620.000    6124.520  0.00017794    4119.710
 1221     15.20    5775.000    6319.060  0.00017316    4121.590
 1222     15.21    5700.000    6246.310  0.00017544    4123.470
 1223     15.22    5366.000    5930.920  0.00018636    4125.350
 1224     15.23    5151.000    5527.980  0.00019414    4127.230
 1225     15.24    4881.000    5159.670  0.00020488    4129.100
 1226     15.25    4712.000    4878.690  0.00021222    4130.980
 1227     15.26    4588.000    4701.420  0.00021796    4132.860
 1228     15.27    4582.000    4605.040  0.00021825    4134.740
 1229     15.28    4471.000    4563.370  0.00022366    4136.610
 1230     15.29    4484.000    4554.720  0.00022302    4138.490
 1231     15.30    4542.000    4565.850  0.00022017    4140.370
 1232     15.31    4487.000    4590.740  0.00022287    4142.240
 1233     15.32    4585.000    4628.290  0.00021810    4144.120
 1234     15.33    4576.000    4681.400  0.00021853    4146.000
 1235     15.34    4641.000    4775.840  0.00021547    4147.870
 1236     15.35    4705.000    4889.380  0.00021254    4149.750
 1237     15.36    4849.000    5061.080  0.00020623    4151.620
 1238     15.37    5129.000    5320.110  0.00019497    4153.490
 1239     15.38    5345.000    5701.640  0.00018709    4155.370
 1240     15.39    5886.000    6267.520  0.00016989    4157.240
 1241     15.40    6506.000    7029.710  0.00015370    4159.110
 1242     15.41    7411.000    8071.770  0.00013493    4160.990
 1243     15.42    8743.000    9466.970  0.00011438    4162.860
 1244     15.43   10282.000   11293.300  0.00009726    4164.730
 1245     15.44   12364.000   13619.700  0.00008088    4166.600
 1246     15.45   15079.000   16341.200  0.00006632    4168.470
 1247     15.46   18030.000   18960.801  0.00005546    4170.340
 1248     15.47   20050.000   20581.100  0.00004988    4172.210
 1249     15.48   20214.000   20312.199  0.00004947    4174.080
 1250     15.49   17954.000   18065.600  0.00005570    4175.950
 1251     15.50   15020.000   14934.000  0.00006658    4177.820
 1252     15.51   12213.000   11942.500  0.00008188    4179.680
 1253     15.52    9977.000    9624.980  0.00010023    4181.550
 1254     15.53    8595.000    8140.900  0.00011635    4183.410
 1255     15.54    7868.000    7442.330  0.00012710    4185.280
 1256     15.55    7743.000    7438.040  0.00012915    4187.140
 1257     15.56    8232.000    8097.020  0.00012148    4189.010
 1258     15.57    9201.000    9468.580  0.00010868    4190.870
 1259     15.58   10767.000   11603.500  0.00009288    4192.730
 1260     15.59   13208.000   14447.400  0.00007571    4194.590
 1261     15.60   16084.000   17710.801  0.00006217    4196.450
 1262     15.61   19134.000   20776.199  0.00005226    4198.310
 1263     15.62   21690.000   22832.100  0.00004610    4200.170
 1264     15.63   22905.000   23306.199  0.00004366    4202.030
 1265     15.64   22779.000   22358.600  0.00004390    4203.890
 1266     15.65   21184.000   20243.199  0.00004721    4205.740
 1267     15.66   18129.000   17183.199  0.00005516    4207.600
 1268     15.67   14170.000   13916.900  0.00007057    4209.460
 1269     15.68   11084.000   11090.700  0.00009022    4211.310
 1270     15.69    8944.000    8971.530  0.00011181    4213.160
 1271     15.70    7511.000    7568.640  0.00013314    4215.010
 1272     15.71    6595.000    6718.640  0.00015163    4216.860
 1273     15.72    6414.000    6271.370  0.00015591    4218.710
 1274     15.73    6231.000    6101.390  0.00016049    4220.560
 1275     15.74    6370.000    6154.260  0.00015699    4222.410
 1276     15.75    6690.000    6450.180  0.00014948    4224.260
 1277     15.76    7226.000    7068.310  0.00013839    4226.100
 1278     15.77    8109.000    8110.190  0.00012332    4227.950
 1279     15.78    9554.000    9644.000  0.00010467    4229.790
 1280     15.79   11277.000   11639.600  0.00008868    4231.640
 1281     15.80   13265.000   13909.400  0.00007539    4233.480
 1282     15.81   15282.000   16073.300  0.00006544    4235.320
 1283     15.82   16576.000   17647.900  0.00006033    4237.160
 1284     15.83   17135.000   18380.400  0.00005836    4239.000
 1285     15.84   17492.000   18545.000  0.00005717    4240.830
 1286     15.85   17704.000   18617.301  0.00005648    4242.670
 1287     15.86   18026.000   18529.500  0.00005548    4244.500
 1288     15.87   17566.000   17810.699  0.00005693    4246.340
 1289     15.88   15821.000   16052.800  0.00006321    4248.170
 1290     15.89   13603.000   13599.400  0.00007351    4250.000
 1291     15.90   11248.000   11126.600  0.00008890    4251.830
 1292     15.91    9211.000    9062.310  0.00010857    4253.660
 1293     15.92    7611.000    7562.540  0.00013139    4255.490
 1294     15.93    6670.000    6568.190  0.00014993    4257.310
 1295     15.94    6095.000    6029.520  0.00016407    4259.140
 1296     15.95    5697.000    5782.350  0.00017553    4260.960
 1297     15.96    5591.000    5722.800  0.00017886    4262.780
 1298     15.97    5495.000    5776.360  0.00018198    4264.600
 1299     15.98    5568.000    5882.020  0.00017960    4266.420
 1300     15.99    5762.000    5975.620  0.00017355    4268.240
 1301     16.00    5674.000    5991.150  0.00017624    4270.060
 1302     16.01    5715.000    5888.970  0.00017498    4271.870
 1303     16.02    5661.000    5705.650  0.00017665    4273.680
 1304     16.03    5328.000    5531.260  0.00018769    4275.500
 1305     16.04    5194.000    5381.810  0.00019253    4277.310
 1306     16.05    5233.000    5301.570  0.00019109    4279.120
 1307     16.06    5177.000    5307.000  0.00019316    4280.920
 1308     16.07    5402.000    5416.960  0.00018512    4282.730
 1309     16.08    5635.000    5638.010  0.00017746    4284.530
 1310     16.09    6033.000    6067.110  0.00016576    4286.340
 1311     16.10    6658.000    6702.110  0.00015020    4288.140
 1312     16.11    7508.000    7542.260  0.00013319    4289.940
 1313     16.12    8625.000    8594.290  0.00011594    4291.740
 1314     16.13    9994.000    9737.950  0.00010006    4293.530
 1315     16.14   11320.000   10816.100  0.00008834    4295.330
 1316     16.15   11988.000   11693.100  0.00008342    4297.120
 1317     16.16   12412.000   12405.100  0.00008057    4298.910
 1318     16.17   13008.000   13116.600  0.00007688    4300.700
 1319     16.18   13925.000   13770.800  0.00007181    4302.490
 1320     16.19   14509.000   14040.300  0.00006892    4304.280
 1321     16.20   14222.000   13553.400  0.00007031    4306.060
 1322     16.21   12969.000   12283.800  0.00007711    4307.850
 1323     16.22   11371.000   10746.100  0.00008794    4309.630
 1324     16.23    9974.000    9435.610  0.00010026    4311.410
 1325     16.24    9203.000    8673.790  0.00010866    4313.180
 1326     16.25    9131.000    8667.250  0.00010952    4314.960
 1327     16.26    9827.000    9562.440  0.00010176    4316.730
 1328     16.27   11441.000   11447.800  0.00008740    4318.510
 1329     16.28   14235.000   14267.300  0.00007025    4320.280
 1330     16.29   17936.000   17796.301  0.00005575    4322.050
 1331     16.30   22433.000   21398.801  0.00004458    4323.810
 1332     16.31   26508.000   24071.400  0.00003772    4325.580
 1333     16.32   27601.000   24697.500  0.00003623    4327.340
 1334     16.33   25202.000   22691.699  0.00003968    4329.100
 1335     16.34   20826.000   19049.400  0.00004802    4330.860
 1336     16.35   16149.000   15118.400  0.00006192    4332.620
 1337     16.36   12413.000   11747.500  0.00008056    4334.370
 1338     16.37    9825.000    9259.890  0.00010178    4336.130
 1339     16.38    8098.000    7635.190  0.00012349    4337.880
 1340     16.39    6911.000    6667.850  0.00014470    4339.630
 1341     16.40    6226.000    6131.260  0.00016062    4341.370
 1342     16.41    5869.000    5847.680  0.00017039    4343.120
 1343     16.42    5713.000    5712.190  0.00017504    4344.860
 1344     16.43    5723.000    5683.110  0.00017473    4346.600
 1345     16.44    5850.000    5767.620  0.00017094    4348.340
 1346     16.45    6036.000    6013.630  0.00016567    4350.080
 1347     16.46    6524.000    6502.350  0.00015328    4351.810
 1348     16.47    7232.000    7326.460  0.00013827    4353.540
 1349     16.48    8315.000    8557.330  0.00012026    4355.280
 1350     16.49    9882.000   10174.300  0.00010119    4357.000
 1351     16.50   11566.000   12018.500  0.00008646    4358.730
 1352     16.51   13600.000   13749.700  0.00007353    4360.450
 1353     16.52   14871.000   14876.200  0.00006724    4362.180
 1354     16.53   14991.000   14976.500  0.00006671    4363.900
 1355     16.54   14037.000   14086.200  0.00007124    4365.610
 1356     16.55   12920.000   12848.300  0.00007740    4367.330
 1357     16.56   11896.000   11793.100  0.00008406    4369.040
 1358     16.57   11232.000   11063.300  0.00008903    4370.750
 1359     16.58   10576.000   10540.300  0.00009455    4372.460
 1360     16.59   10053.000    9950.300  0.00009947    4374.170
 1361     16.60    9088.000    9095.210  0.00011004    4375.870
 1362     16.61    8151.000    8081.670  0.00012268    4377.570
 1363     16.62    7213.000    7128.960  0.00013864    4379.270
 1364     16.63    6459.000    6347.600  0.00015482    4380.960
 1365     16.64    5940.000    5774.970  0.00016835    4382.660
 1366     16.65    5470.000    5391.960  0.00018282    4384.350
 1367     16.66    5200.000    5134.830  0.00019231    4386.040
 1368     16.67    5099.000    4988.060  0.00019612    4387.730
 1369     16.68    4828.000    4895.680  0.00020713    4389.410
 1370     16.69    4744.000    4833.580  0.00021079    4391.090
 1371     16.70    4727.000    4788.740  0.00021155    4392.770
 1372     16.71    4650.000    4754.660  0.00021505    4394.450
 1373     16.72    4562.000    4728.100  0.00021920    4396.130
 1374     16.73    4538.000    4707.380  0.00022036    4397.800
 1375     16.74    4621.000    4691.490  0.00021640    4399.470
 1376     16.75    4548.000    4701.030  0.00021988    4401.130
 1377     16.76    4607.000    4694.280  0.00021706    4402.800
 1378     16.77    4618.000    4691.880  0.00021654    4404.460
 1379     16.78    4576.000    4695.010  0.00021853    4406.120
 1380     16.79    4653.000    4664.850  0.00021492    4407.780
 1381     16.80    4663.000    4692.040  0.00021445    4409.430
 1382     16.81    4691.000    4742.780  0.00021317    4411.080
 1383     16.82    4778.000    4830.730  0.00020929    4412.730
 1384     16.83    4840.000    4970.870  0.00020661    4414.380
 1385     16.84    4890.000    5173.330  0.00020450    4416.020
 1386     16.85    5220.000    5434.300  0.00019157    4417.670
 1387     16.86    5507.000    5727.530  0.00018159    4419.300
 1388     16.87    5865.000    5997.660  0.00017050    4420.940
 1389     16.88    6150.000    6164.090  0.00016260    4422.570
 1390     16.89    6142.000    6154.270  0.00016281    4424.200
 1391     16.90    5829.000    5960.030  0.00017156    4425.830
 1392     16.91    5520.000    5678.730  0.00018116    4427.450
 1393     16.92    5238.000    5403.250  0.00019091    4429.080
 1394     16.93    5046.000    5184.310  0.00019818    4430.700
 1395     16.94    4920.000    5038.930  0.00020325    4432.310
 1396     16.95    4918.000    4963.950  0.00020333    4433.930
 1397     16.96    4941.000    4950.200  0.00020239    4435.540
 1398     16.97    5097.000    4995.250  0.00019619    4437.150
 1399     16.98    5259.000    5113.120  0.00019015    4438.750
 1400     16.99    5485.000    5339.660  0.00018232    4440.350
 1401     17.00    5998.000    5710.030  0.00016672    4441.950
 1402     17.01    6538.000    6327.240  0.00015295    4443.550
 1403     17.02    7335.000    7208.590  0.00013633    4445.140
 1404     17.03    8591.000    8340.010  0.00011640    4446.730
 1405     17.04   10122.000    9586.140  0.00009879    4448.320
 1406     17.05   11412.000   10712.600  0.00008763    4449.910
 1407     17.06   12584.000   11365.400  0.00007947    4451.490
 1408     17.07   12531.000   11258.700  0.00007980    4453.070
 1409     17.08   11566.000   10366.000  0.00008646    4454.650
 1410     17.09   10005.000    9105.730  0.00009995    4456.220
 1411     17.10    8579.000    7867.200  0.00011656    4457.790
 1412     17.11    7465.000    6858.970  0.00013396    4459.360
 1413     17.12    6520.000    6145.170  0.00015337    4460.920
 1414     17.13    5994.000    5700.210  0.00016683    4462.480
 1415     17.14    5719.000    5458.970  0.00017486    4464.040
 1416     17.15    5522.000    5358.730  0.00018109    4465.590
 1417     17.16    5609.000    5362.280  0.00017828    4467.150
 1418     17.17    5644.000    5468.220  0.00017718    4468.700
 1419     17.18    5934.000    5714.780  0.00016852    4470.240
 1420     17.19    6292.000    6178.960  0.00015893    4471.780
 1421     17.20    6881.000    6965.710  0.00014533    4473.320
 1422     17.21    7823.000    8174.690  0.00012783    4474.860
 1423     17.22    9131.000    9846.920  0.00010952    4476.390
 1424     17.23   10764.000   11895.900  0.00009290    4477.920
 1425     17.24   12672.000   14053.100  0.00007891    4479.450
 1426     17.25   14272.000   15834.800  0.00007007    4480.970
 1427     17.26   15097.000   16632.900  0.00006624    4482.500
 1428     17.27   14750.000   15996.100  0.00006780    4484.010
 1429     17.28   13206.000   14139.700  0.00007572    4485.530
 1430     17.29   11298.000   11847.000  0.00008851    4487.040
 1431     17.30    9646.000    9711.930  0.00010367    4488.550
 1432     17.31    8124.000    8019.880  0.00012309    4490.050
 1433     17.32    7049.000    6833.410  0.00014186    4491.550
 1434     17.33    6298.000    6083.540  0.00015878    4493.050
 1435     17.34    5769.000    5641.650  0.00017334    4494.540
 1436     17.35    5396.000    5395.630  0.00018532    4496.040
 1437     17.36    5266.000    5263.000  0.00018990    4497.520
 1438     17.37    5058.000    5189.910  0.00019771    4499.010
 1439     17.38    4947.000    5153.590  0.00020214    4500.490
 1440     17.39    4932.000    5131.350  0.00020276    4501.970
 1441     17.40    4978.000    5108.550  0.00020088    4503.440
 1442     17.41    4873.000    5075.740  0.00020521    4504.910
 1443     17.42    4794.000    5034.580  0.00020859    4506.380
 1444     17.43    4808.000    4996.950  0.00020799    4507.850
 1445     17.44    4750.000    4974.620  0.00021053    4509.310
 1446     17.45    4898.000    4979.130  0.00020416    4510.760
 1447     17.46    4889.000    5025.910  0.00020454    4512.220
 1448     17.47    4954.000    5138.530  0.00020186    4513.670
 1449     17.48    5129.000    5350.400  0.00019497    4515.120
 1450     17.49    5468.000    5699.700  0.00018288    4516.560
 1451     17.50    5783.000    6215.390  0.00017292    4518.000
 1452     17.51    6496.000    6894.940  0.00015394    4519.440
 1453     17.52    7262.000    7682.150  0.00013770    4520.870
 1454     17.53    8270.000    8448.790  0.00012092    4522.300
 1455     17.54    9041.000    8994.410  0.00011061    4523.730
 1456     17.55    9117.000    9094.170  0.00010969    4525.150
 1457     17.56    8582.000    8667.860  0.00011652    4526.570
 1458     17.57    7685.000    7891.400  0.00013012    4527.990
 1459     17.58    6775.000    7042.190  0.00014760    4529.400
 1460     17.59    6051.000    6296.800  0.00016526    4530.810
 1461     17.60    5536.000    5728.130  0.00018064    4532.210
 1462     17.61    5137.000    5339.720  0.00019467    4533.610
 1463     17.62    4952.000    5095.990  0.00020194    4535.010
 1464     17.63    4818.000    4951.540  0.00020756    4536.400
 1465     17.64    4770.000    4867.190  0.00020964    4537.790
 1466     17.65    4674.000    4816.710  0.00021395    4539.180
 1467     17.66    4688.000    4784.670  0.00021331    4540.560
 1468     17.67    4637.000    4763.290  0.00021566    4541.950
 1469     17.68    4592.000    4748.420  0.00021777    4543.320
 1470     17.69    4644.000    4737.600  0.00021533    4544.690
 1471     17.70    4700.000    4729.130  0.00021277    4546.060
 1472     17.71    4655.000    4722.030  0.00021482    4547.430
 1473     17.72    4662.000    4716.630  0.00021450    4548.790
 1474     17.73    4736.000    4714.290  0.00021115    4550.140
 1475     17.74    4669.000    4716.910  0.00021418    4551.500
 1476     17.75    4711.000    4701.880  0.00021227    4552.850
 1477     17.76    4878.000    4727.110  0.00020500    4554.190
 1478     17.77    4981.000    4775.000  0.00020076    4555.540
 1479     17.78    5100.000    4858.840  0.00019608    4556.880
 1480     17.79    5303.000    4994.250  0.00018857    4558.210
 1481     17.80    5511.000    5193.830  0.00018146    4559.540
 1482     17.81    6010.000    5459.350  0.00016639    4560.870
 1483     17.82    6533.000    5772.660  0.00015307    4562.190
 1484     17.83    7079.000    6088.610  0.00014126    4563.510
 1485     17.84    7422.000    6333.160  0.00013473    4564.830
 1486     17.85    7652.000    6421.440  0.00013068    4566.140
 1487     17.86    7422.000    6295.910  0.00013473    4567.450
 1488     17.87    6956.000    6005.990  0.00014376    4568.750
 1489     17.88    6484.000    5664.570  0.00015423    4570.050
 1490     17.89    5934.000    5351.410  0.00016852    4571.350
 1491     17.90    5544.000    5104.650  0.00018038    4572.640
 1492     17.91    5217.000    4930.870  0.00019168    4573.930
 1493     17.92    5082.000    4819.040  0.00019677    4575.210
 1494     17.93    4907.000    4751.490  0.00020379    4576.490
 1495     17.94    4939.000    4722.470  0.00020247    4577.770
 1496     17.95    4778.000    4698.800  0.00020929    4579.040
 1497     17.96    4725.000    4683.710  0.00021164    4580.310
 1498     17.97    4725.000    4673.390  0.00021164    4581.570
 1499     17.98    4660.000    4665.960  0.00021459    4582.830
 1500     17.99    4688.000    4660.460  0.00021331    4584.090
 1501     18.00    4657.000    4656.420  0.00021473    4585.340
 1502     18.01    4642.000    4653.540  0.00021542    4586.590
 1503     18.02    4689.000    4651.670  0.00021327    4587.840
 1504     18.03    4658.000    4650.760  0.00021468    4589.080
 1505     18.04    4558.000    4641.380  0.00021939    4590.310
 1506     18.05    4669.000    4643.320  0.00021418    4591.550
 1507     18.06    4649.000    4647.270  0.00021510    4592.770
 1508     18.07    4677.000    4654.180  0.00021381    4594.000
 1509     18.08    4647.000    4665.210  0.00021519    4595.220
 1510     18.09    4641.000    4681.440  0.00021547    4596.440
 1511     18.10    4627.000    4703.300  0.00021612    4597.650
 1512     18.11    4650.000    4730.020  0.00021505    4598.860
 1513     18.12    4782.000    4759.080  0.00020912    4600.060
 1514     18.13    4767.000    4785.960  0.00020978    4601.260
 1515     18.14    4772.000    4804.930  0.00020956    4602.460
 1516     18.15    4855.000    4811.360  0.00020597    4603.650
 1517     18.16    4868.000    4814.700  0.00020542    4604.830
 1518     18.17    4960.000    4805.030  0.00020161    4606.020
 1519     18.18    5062.000    4793.080  0.00019755    4607.200
 1520     18.19    5016.000    4778.740  0.00019936    4608.370
 1521     18.20    4945.000    4761.280  0.00020222    4609.540
 1522     18.21    4923.000    4743.510  0.00020313    4610.710
 1523     18.22    4753.000    4728.550  0.00021039    4611.870
 1524     18.23    4746.000    4717.930  0.00021070    4613.030
 1525     18.24    4818.000    4711.910  0.00020756    4614.180
 1526     18.25    4666.000    4710.050  0.00021432    4615.330
 1527     18.26    4654.000    4711.570  0.00021487    4616.480
 1528     18.27    4664.000    4715.730  0.00021441    4617.620
 1529     18.28    4630.000    4721.940  0.00021598    4618.750
 1530     18.29    4673.000    4729.910  0.00021400    4619.890
 1531     18.30    4713.000    4739.570  0.00021218    4621.020
 1532     18.31    4704.000    4751.050  0.00021259    4622.140
 1533     18.32    4704.000    4764.640  0.00021259    4623.260
 1534     18.33    4732.000    4780.820  0.00021133    4624.370
 1535     18.34    4727.000    4800.330  0.00021155    4625.490
 1536     18.35    4816.000    4820.530  0.00020764    4626.590
 1537     18.36    4960.000    4852.010  0.00020161    4627.690
 1538     18.37    4909.000    4895.800  0.00020371    4628.790
 1539     18.38    5094.000    4962.090  0.00019631    4629.890
 1540     18.39    5159.000    5069.790  0.00019384    4630.980
 1541     18.40    5336.000    5250.060  0.00018741    4632.060
 1542     18.41    5679.000    5547.520  0.00017609    4633.140
 1543     18.42    6217.000    6014.190  0.00016085    4634.220
 1544     18.43    6697.000    6693.940  0.00014932    4635.290
 1545     18.44    7478.000    7596.640  0.00013373    4636.360
 1546     18.45    8513.000    8671.350  0.00011747    4637.420
 1547     18.46    9915.000    9782.390  0.00010086    4638.480
 1548     18.47   11049.000   10701.600  0.00009051    4639.530
 1549     18.48   11812.000   11146.900  0.00008466    4640.580
 1550     18.49   11477.000   10898.700  0.00008713    4641.630
 1551     18.50   10453.000   10012.400  0.00009567    4642.670
 1552     18.51    8977.000    8858.470  0.00011140    4643.710
 1553     18.52    7845.000    7745.340  0.00012747    4644.740
 1554     18.53    6874.000    6834.650  0.00014548    4645.770
 1555     18.54    6169.000    6176.160  0.00016210    4646.790
 1556     18.55    5755.000    5748.060  0.00017376    4647.810
 1557     18.56    5473.000    5493.870  0.00018272    4648.820
 1558     18.57    5362.000    5352.160  0.00018650    4649.830
 1559     18.58    5135.000    5276.090  0.00019474    4650.840
 1560     18.59    5132.000    5231.190  0.00019486    4651.840
 1561     18.60    5197.000    5206.260  0.00019242    4652.830
 1562     18.61    5249.000    5212.020  0.00019051    4653.830
 1563     18.62    5353.000    5267.750  0.00018681    4654.810
 1564     18.63    5529.000    5401.950  0.00018086    4655.800
 1565     18.64    5765.000    5650.300  0.00017346    4656.770
 1566     18.65    6164.000    6048.990  0.00016223    4657.750
 1567     18.66    6781.000    6618.550  0.00014747    4658.720
 1568     18.67    7535.000    7345.050  0.00013271    4659.680
 1569     18.68    8438.000    8162.130  0.00011851    4660.640
 1570     18.69    9277.000    8945.650  0.00010779    4661.600
 1571     18.70    9908.000    9485.120  0.00010093    4662.550
 1572     18.71   10114.000    9594.230  0.00009887    4663.490
 1573     18.72    9567.000    9163.190  0.00010453    4664.430
 1574     18.73    8804.000    8370.640  0.00011358    4665.370
 1575     18.74    7944.000    7488.850  0.00012588    4666.300
 1576     18.75    6974.000    6697.230  0.00014339    4667.230
 1577     18.76    6359.000    6074.900  0.00015726    4668.160
 1578     18.77    5870.000    5633.710  0.00017036    4669.070
 1579     18.78    5594.000    5345.640  0.00017876    4669.990
 1580     18.79    5333.000    5167.680  0.00018751    4670.900
 1581     18.80    5078.000    5059.910  0.00019693    4671.800
 1582     18.81    5019.000    4993.000  0.00019924    4672.700
 1583     18.82    4839.000    4948.920  0.00020665    4673.600
 1584     18.83    4847.000    4917.750  0.00020631    4674.490
 1585     18.84    4869.000    4894.440  0.00020538    4675.370
 1586     18.85    4865.000    4894.870  0.00020555    4676.250
 1587     18.86    4746.000    4881.450  0.00021070    4677.130
 1588     18.87    4740.000    4871.130  0.00021097    4678.000
 1589     18.88    4699.000    4863.370  0.00021281    4678.870
 1590     18.89    4752.000    4857.790  0.00021044    4679.730
 1591     18.90    4716.000    4854.100  0.00021204    4680.590
 1592     18.91    4659.000    4855.190  0.00021464    4681.440
 1593     18.92    4686.000    4854.960  0.00021340    4682.290
 1594     18.93    4692.000    4856.370  0.00021313    4683.140
 1595     18.94    4715.000    4859.510  0.00021209    4683.970
 1596     18.95    4702.000    4864.720  0.00021268    4684.810
 1597     18.96    4814.000    4872.580  0.00020773    4685.640
 1598     18.97    4759.000    4884.120  0.00021013    4686.460
 1599     18.98    4847.000    4900.810  0.00020631    4687.280
 1600     18.99    4779.000    4910.080  0.00020925    4688.100
 1601     19.00    4814.000    4943.300  0.00020773    4688.910
 1602     19.01    4820.000    4987.070  0.00020747    4689.710
 1603     19.02    4900.000    5042.400  0.00020408    4690.510
 1604     19.03    5031.000    5109.810  0.00019877    4691.310
 1605     19.04    5048.000    5190.270  0.00019810    4692.100
 1606     19.05    5200.000    5287.130  0.00019231    4692.890
 1607     19.06    5392.000    5409.980  0.00018546    4693.670
 1608     19.07    5642.000    5577.410  0.00017724    4694.450
 1609     19.08    5771.000    5818.450  0.00017328    4695.220
 1610     19.09    5886.000    6153.430  0.00016989    4695.990
 1611     19.10    6048.000    6581.400  0.00016534    4696.750
 1612     19.11    6409.000    7070.770  0.00015603    4697.510
 1613     19.12    6600.000    7547.800  0.00015152    4698.260
 1614     19.13    7016.000    7911.860  0.00014253    4699.010
 1615     19.14    7299.000    8061.610  0.00013701    4699.750
 1616     19.15    7294.000    7958.910  0.00013710    4700.490
 1617     19.16    7228.000    7692.870  0.00013835    4701.220
 1618     19.17    7187.000    7433.710  0.00013914    4701.950
 1619     19.18    7176.000    7336.110  0.00013935    4702.670
 1620     19.19    7571.000    7491.080  0.00013208    4703.390
 1621     19.20    8363.000    7918.660  0.00011957    4704.110
 1622     19.21    9338.000    8566.290  0.00010709    4704.820
 1623     19.22   10383.000    9298.320  0.00009631    4705.520
 1624     19.23   11540.000    9946.180  0.00008666    4706.220
 1625     19.24   12173.000   10278.200  0.00008215    4706.910
 1626     19.25   11786.000   10123.200  0.00008485    4707.600
 1627     19.26   10847.000    9501.820  0.00009219    4708.290
 1628     19.27    9687.000    8682.590  0.00010323    4708.970
 1629     19.28    8456.000    7898.080  0.00011826    4709.640
 1630     19.29    7627.000    7274.800  0.00013111    4710.310
 1631     19.30    7209.000    6860.050  0.00013872    4710.980
 1632     19.31    7006.000    6658.750  0.00014273    4711.640
 1633     19.32    6964.000    6670.870  0.00014360    4712.290
 1634     19.33    7206.000    6926.900  0.00013877    4712.940
 1635     19.34    7700.000    7490.650  0.00012987    4713.590
 1636     19.35    8552.000    8424.500  0.00011693    4714.230
 1637     19.36    9701.000    9752.080  0.00010308    4714.860
 1638     19.37   11414.000   11416.500  0.00008761    4715.500
 1639     19.38   13455.000   13247.800  0.00007432    4716.120
 1640     19.39   15639.000   14942.100  0.00006394    4716.740
 1641     19.40   16964.000   16087.800  0.00005895    4717.360
 1642     19.41   16998.000   16307.300  0.00005883    4717.970
 1643     19.42   16008.000   15431.300  0.00006247    4718.570
 1644     19.43   14583.000   13903.500  0.00006857    4719.170
 1645     19.44   13163.000   12257.900  0.00007597    4719.770
 1646     19.45   11917.000   10798.400  0.00008391    4720.360
 1647     19.46   10877.000    9610.040  0.00009194    4720.950
 1648     19.47    9913.000    8647.520  0.00010088    4721.530
 1649     19.48    8896.000    7823.720  0.00011241    4722.100
 1650     19.49    8010.000    7124.000  0.00012484    4722.670
 1651     19.50    7194.000    6556.420  0.00013900    4723.240
 1652     19.51    6545.000    6116.020  0.00015279    4723.800
 1653     19.52    6026.000    5788.530  0.00016595    4724.360
 1654     19.53    5616.000    5555.730  0.00017806    4724.910
 1655     19.54    5469.000    5393.990  0.00018285    4725.450
 1656     19.55    5217.000    5284.030  0.00019168    4725.990
 1657     19.56    5176.000    5209.540  0.00019320    4726.530
 1658     19.57    5121.000    5159.220  0.00019527    4727.060
 1659     19.58    5154.000    5128.660  0.00019402    4727.590
 1660     19.59    5160.000    5116.660  0.00019380    4728.110
 1661     19.60    5222.000    5125.850  0.00019150    4728.620
 1662     19.61    5239.000    5160.810  0.00019088    4729.130
 1663     19.62    5368.000    5225.290  0.00018629    4729.640
 1664     19.63    5635.000    5319.620  0.00017746    4730.140
 1665     19.64    5954.000    5437.610  0.00016795    4730.640
 1666     19.65    6177.000    5564.040  0.00016189    4731.130
 1667     19.66    6466.000    5669.840  0.00015466    4731.610
 1668     19.67    6638.000    5727.750  0.00015065    4732.090
 1669     19.68    6629.000    5712.120  0.00015085    4732.570
 1670     19.69    6339.000    5613.000  0.00015775    4733.040
 1671     19.70    5984.000    5467.800  0.00016711    4733.500
 1672     19.71    5649.000    5315.280  0.00017702    4733.960
 1673     19.72    5387.000    5179.280  0.00018563    4734.420
 1674     19.73    5141.000    5071.020  0.00019451    4734.870
 1675     19.74    5047.000    4991.960  0.00019814    4735.310
 1676     19.75    4928.000    4937.800  0.00020292    4735.750
 1677     19.76    4860.000    4902.020  0.00020576    4736.190
 1678     19.77    4798.000    4867.040  0.00020842    4736.620
 1679     19.78    4770.000    4851.470  0.00020964    4737.040
 1680     19.79    4728.000    4840.410  0.00021151    4737.460
 1681     19.80    4735.000    4832.550  0.00021119    4737.880
 1682     19.81    4726.000    4825.990  0.00021160    4738.290
 1683     19.82    4705.000    4820.720  0.00021254    4738.690
 1684     19.83    4719.000    4816.500  0.00021191    4739.090
 1685     19.84    4668.000    4812.440  0.00021422    4739.480
 1686     19.85    4822.000    4810.170  0.00020738    4739.870
 1687     19.86    4849.000    4808.850  0.00020623    4740.260
 1688     19.87    5041.000    4808.450  0.00019837    4740.640
 1689     19.88    5248.000    4808.860  0.00019055    4741.010
 1690     19.89    5429.000    4809.820  0.00018420    4741.380
 1691     19.90    5741.000    4812.900  0.00017419    4741.740
 1692     19.91    5963.000    4813.610  0.00016770    4742.100
 1693     19.92    5988.000    4813.340  0.00016700    4742.460
 1694     19.93    5710.000    4786.500  0.00017513    4742.800
 1695     19.94    5385.000    4785.240  0.00018570    4743.150
 1696     19.95    5145.000    4784.100  0.00019436    4743.480
 1697     19.96    4941.000    4783.730  0.00020239    4743.820
 1698     19.97    4783.000    4784.630  0.00020907    4744.150
 1699     19.98    4832.000    4787.330  0.00020695    4744.470
 1700     19.99    4845.000    4788.540  0.00020640    4744.790
 1701     20.00    4844.000    4798.390  0.00020644    4745.100
 1702     20.01    4825.000    4815.160  0.00020725    4745.410
 1703     20.02    4874.000    4842.710  0.00020517    4745.710
 1704     20.03    4923.000    4885.680  0.00020313    4746.000
 1705     20.04    5112.000    4948.440  0.00019562    4746.300
 1706     20.05    5181.000    5033.070  0.00019301    4746.580
 1707     20.06    5312.000    5137.210  0.00018825    4746.870
 1708     20.07    5454.000    5253.990  0.00018335    4747.140
 1709     20.08    5715.000    5362.780  0.00017498    4747.410
 1710     20.09    5810.000    5441.700  0.00017212    4747.680
 1711     20.10    5798.000    5470.230  0.00017247    4747.940
 1712     20.11    5807.000    5423.970  0.00017221    4748.200
 1713     20.12    5619.000    5322.660  0.00017797    4748.450
 1714     20.13    5430.000    5202.060  0.00018416    4748.690
 1715     20.14    5218.000    5088.330  0.00019164    4748.940
 1716     20.15    5121.000    4994.810  0.00019527    4749.170
 1717     20.16    4996.000    4925.320  0.00020016    4749.400
 1718     20.17    4885.000    4877.880  0.00020471    4749.630
 1719     20.18    4842.000    4847.600  0.00020653    4749.850
 1720     20.19    4755.000    4829.170  0.00021030    4750.060
 1721     20.20    4757.000    4818.190  0.00021022    4750.270
 1722     20.21    4757.000    4809.780  0.00021022    4750.480
 1723     20.22    4774.000    4805.960  0.00020947    4750.680
 1724     20.23    4751.000    4803.760  0.00021048    4750.870
 1725     20.24    4734.000    4802.860  0.00021124    4751.060
 1726     20.25    4629.000    4803.010  0.00021603    4751.240
 1727     20.26    4718.000    4804.250  0.00021195    4751.420
 1728     20.27    4797.000    4806.820  0.00020846    4751.600
 1729     20.28    4837.000    4812.300  0.00020674    4751.770
 1730     20.29    4813.000    4819.610  0.00020777    4751.930
 1731     20.30    4963.000    4831.200  0.00020149    4752.090
 1732     20.31    4918.000    4848.950  0.00020333    4752.240
 1733     20.32    5053.000    4874.820  0.00019790    4752.390
 1734     20.33    5174.000    4910.280  0.00019327    4752.530
 1735     20.34    5502.000    4955.410  0.00018175    4752.670
 1736     20.35    5651.000    5008.090  0.00017696    4752.800
 1737     20.36    5867.000    5063.430  0.00017044    4752.930
 1738     20.37    6212.000    5113.960  0.00016098    4753.050
 1739     20.38    6233.000    5151.400  0.00016044    4753.170
 1740     20.39    6307.000    5170.860  0.00015855    4753.280
 1741     20.40    6201.000    5178.980  0.00016126    4753.390
 1742     20.41    6098.000    5192.340  0.00016399    4753.490
 1743     20.42    5941.000    5236.280  0.00016832    4753.590
 1744     20.43    5753.000    5320.840  0.00017382    4753.680
 1745     20.44    5765.000    5451.690  0.00017346    4753.760
 1746     20.45    5692.000    5620.480  0.00017569    4753.850
 1747     20.46    5656.000    5805.770  0.00017680    4753.920
 1748     20.47    5682.000    5975.490  0.00017599    4753.990
 1749     20.48    5543.000    6078.890  0.00018041    4754.060
 1750     20.49    5462.000    6080.180  0.00018308    4754.120
 1751     20.50    5333.000    5961.810  0.00018751    4754.170
 1752     20.51    5182.000    5771.660  0.00019298    4754.220
 1753     20.52    5105.000    5567.700  0.00019589    4754.270
 1754     20.53    5023.000    5388.150  0.00019908    4754.310
 1755     20.54    4920.000    5251.550  0.00020325    4754.340
 1756     20.55    4937.000    5164.120  0.00020255    4754.370
 1757     20.56    4971.000    5125.930  0.00020117    4754.400
 1758     20.57    5008.000    5136.610  0.00019968    4754.420
 1759     20.58    5202.000    5199.100  0.00019223    4754.430
 1760     20.59    5368.000    5320.970  0.00018629    4754.440
 1761     20.60    5531.000    5512.550  0.00018080    4754.450
 1762     20.61    5874.000    5782.820  0.00017024    4754.450
 1763     20.62    6166.000    6132.950  0.00016218    4754.440
 1764     20.63    6712.000    6549.260  0.00014899    4754.430
 1765     20.64    7267.000    6994.560  0.00013761    4754.410
 1766     20.65    7494.000    7419.060  0.00013344    4754.390
 1767     20.66    7756.000    7742.360  0.00012893    4754.360
 1768     20.67    7762.000    7907.660  0.00012883    4754.330
 1769     20.68    7611.000    7896.260  0.00013139    4754.290
 1770     20.69    7250.000    7695.710  0.00013793    4754.250
 1771     20.70    6939.000    7304.850  0.00014411    4754.200
 1772     20.71    6455.000    6818.190  0.00015492    4754.150
 1773     20.72    6068.000    6339.590  0.00016480    4754.090
 1774     20.73    5750.000    5930.430  0.00017391    4754.030
 1775     20.74    5373.000    5613.210  0.00018612    4753.960
 1776     20.75    5233.000    5388.430  0.00019109    4753.890
 1777     20.76    5095.000    5238.880  0.00019627    4753.810
 1778     20.77    5029.000    5147.900  0.00019885    4753.730
 1779     20.78    4989.000    5100.320  0.00020044    4753.640
 1780     20.79    4984.000    5085.820  0.00020064    4753.550
 1781     20.80    4959.000    5099.210  0.00020165    4753.450
 1782     20.81    5199.000    5138.570  0.00019234    4753.350
 1783     20.82    5180.000    5202.410  0.00019305    4753.240
 1784     20.83    5398.000    5286.870  0.00018525    4753.120
 1785     20.84    5662.000    5383.600  0.00017662    4753.000
 1786     20.85    5993.000    5478.960  0.00016686    4752.880
 1787     20.86    6202.000    5552.800  0.00016124    4752.750
 1788     20.87    6330.000    5586.510  0.00015798    4752.620
 1789     20.88    6186.000    5566.820  0.00016166    4752.480
 1790     20.89    5862.000    5507.570  0.00017059    4752.330
 1791     20.90    5704.000    5445.320  0.00017532    4752.180
 1792     20.91    5548.000    5413.120  0.00018025    4752.030
 1793     20.92    5446.000    5435.610  0.00018362    4751.870
 1794     20.93    5459.000    5529.470  0.00018318    4751.700
 1795     20.94    5629.000    5706.110  0.00017765    4751.530
 1796     20.95    5888.000    5965.710  0.00016984    4751.360
 1797     20.96    6077.000    6297.310  0.00016455    4751.180
 1798     20.97    6345.000    6675.800  0.00015760    4750.990
 1799     20.98    6536.000    7059.940  0.00015300    4750.800
 1800     20.99    7042.000    7400.940  0.00014201    4750.610
 1801     21.00    7292.000    7648.980  0.00013714    4750.410
 1802     21.01    7550.000    7793.910  0.00013245    4750.200
 1803     21.02    7706.000    7863.860  0.00012977    4749.990
 1804     21.03    7816.000    7867.030  0.00012794    4749.770
 1805     21.04    7963.000    7832.880  0.00012558    4749.550
 1806     21.05    8192.000    7776.290  0.00012207    4749.330
 1807     21.06    8363.000    7674.660  0.00011957    4749.100
 1808     21.07    8352.000    7484.430  0.00011973    4748.860
 1809     21.08    8117.000    7166.740  0.00012320    4748.620
 1810     21.09    8102.000    6771.400  0.00012343    4748.370
 1811     21.10    7763.000    6373.950  0.00012882    4748.120
 1812     21.11    7375.000    6022.170  0.00013559    4747.870
 1813     21.12    6915.000    5736.190  0.00014461    4747.600
 1814     21.13    6491.000    5522.940  0.00015406    4747.340
 1815     21.14    6220.000    5380.700  0.00016077    4747.070
 1816     21.15    5937.000    5304.110  0.00016844    4746.790
 1817     21.16    5670.000    5289.530  0.00017637    4746.510
 1818     21.17    5652.000    5338.800  0.00017693    4746.220
 1819     21.18    5698.000    5459.130  0.00017550    4745.930
 1820     21.19    5711.000    5663.380  0.00017510    4745.630
 1821     21.20    5959.000    5944.650  0.00016781    4745.330
 1822     21.21    6289.000    6304.110  0.00015901    4745.030
 1823     21.22    6725.000    6710.970  0.00014870    4744.720
 1824     21.23    7202.000    7113.660  0.00013885    4744.400
 1825     21.24    7554.000    7432.750  0.00013238    4744.080
 1826     21.25    7721.000    7597.130  0.00012952    4743.750
 1827     21.26    7482.000    7537.830  0.00013365    4743.420
 1828     21.27    7150.000    7263.100  0.00013986    4743.080
 1829     21.28    6644.000    6897.410  0.00015051    4742.740
 1830     21.29    6418.000    6556.140  0.00015581    4742.390
 1831     21.30    6314.000    6307.600  0.00015838    4742.040
 1832     21.31    6232.000    6177.440  0.00016046    4741.690
 1833     21.32    6293.000    6158.020  0.00015891    4741.320
 1834     21.33    6478.000    6217.970  0.00015437    4740.960
 1835     21.34    6626.000    6302.300  0.00015092    4740.590
 1836     21.35    6641.000    6354.700  0.00015058    4740.210
 1837     21.36    6526.000    6325.580  0.00015323    4739.830
 1838     21.37    6270.000    6189.400  0.00015949    4739.440
 1839     21.38    5919.000    5983.710  0.00016895    4739.050
 1840     21.39    5540.000    5765.880  0.00018051    4738.650
 1841     21.40    5220.000    5575.390  0.00019157    4738.250
 1842     21.41    5199.000    5431.210  0.00019234    4737.850
 1843     21.42    5056.000    5334.330  0.00019778    4737.430
 1844     21.43    4999.000    5278.930  0.00020004    4737.020
 1845     21.44    4917.000    5247.720  0.00020338    4736.600
 1846     21.45    4851.000    5222.900  0.00020614    4736.170
 1847     21.46    4801.000    5189.590  0.00020829    4735.740
 1848     21.47    4860.000    5140.140  0.00020576    4735.300
 1849     21.48    4864.000    5082.080  0.00020559    4734.860
 1850     21.49    4909.000    5025.120  0.00020371    4734.420
 1851     21.50    4895.000    4975.310  0.00020429    4733.970
 1852     21.51    4968.000    4935.170  0.00020129    4733.510
 1853     21.52    5023.000    4904.610  0.00019908    4733.050
 1854     21.53    5100.000    4882.120  0.00019608    4732.580
 1855     21.54    5004.000    4865.610  0.00019984    4732.110
 1856     21.55    4903.000    4852.350  0.00020396    4731.640
 1857     21.56    4827.000    4843.530  0.00020717    4731.160
 1858     21.57    4800.000    4837.100  0.00020833    4730.670
 1859     21.58    4726.000    4834.520  0.00021160    4730.180
 1860     21.59    4718.000    4831.760  0.00021195    4729.690
 1861     21.60    4726.000    4830.340  0.00021160    4729.190
 1862     21.61    4698.000    4830.150  0.00021286    4728.680
 1863     21.62    4692.000    4826.230  0.00021313    4728.170
 1864     21.63    4672.000    4828.570  0.00021404    4727.660
 1865     21.64    4697.000    4832.210  0.00021290    4727.140
 1866     21.65    4651.000    4837.420  0.00021501    4726.620
 1867     21.66    4682.000    4844.730  0.00021358    4726.090
 1868     21.67    4687.000    4854.990  0.00021336    4725.550
 1869     21.68    4704.000    4870.710  0.00021259    4725.020
 1870     21.69    4764.000    4895.350  0.00020991    4724.470
 1871     21.70    4846.000    4935.310  0.00020636    4723.920
 1872     21.71    4881.000    4999.560  0.00020488    4723.370
 1873     21.72    5055.000    5101.000  0.00019782    4722.810
 1874     21.73    5293.000    5254.190  0.00018893    4722.250
 1875     21.74    5478.000    5472.100  0.00018255    4721.680
 1876     21.75    5709.000    5760.970  0.00017516    4721.110
 1877     21.76    6226.000    6113.970  0.00016062    4720.530
 1878     21.77    6669.000    6506.270  0.00014995    4719.950
 1879     21.78    7131.000    6891.260  0.00014023    4719.360
 1880     21.79    7599.000    7201.630  0.00013160    4718.770
 1881     21.80    7626.000    7361.800  0.00013113    4718.170
 1882     21.81    7517.000    7303.940  0.00013303    4717.570
 1883     21.82    7078.000    7033.610  0.00014128    4716.970
 1884     21.83    6652.000    6648.890  0.00015033    4716.360
 1885     21.84    6252.000    6255.230  0.00015995    4715.740
 1886     21.85    5953.000    5917.690  0.00016798    4715.120
 1887     21.86    5837.000    5670.860  0.00017132    4714.500
 1888     21.87    5691.000    5526.590  0.00017572    4713.870
 1889     21.88    5719.000    5482.120  0.00017486    4713.230
 1890     21.89    5899.000    5525.760  0.00016952    4712.590
 1891     21.90    6194.000    5639.720  0.00016145    4711.950
 1892     21.91    6392.000    5800.680  0.00015645    4711.300
 1893     21.92    6776.000    5976.400  0.00014758    4710.650
 1894     21.93    7122.000    6135.280  0.00014041    4709.990
 1895     21.94    7284.000    6236.200  0.00013729    4709.320
 1896     21.95    7259.000    6246.510  0.00013776    4708.660
 1897     21.96    7002.000    6152.930  0.00014282    4707.980
 1898     21.97    6716.000    5999.230  0.00014890    4707.310
 1899     21.98    6383.000    5829.700  0.00015667    4706.630
 1900     21.99    6052.000    5669.220  0.00016523    4705.940
 1901     22.00    5747.000    5526.120  0.00017400    4705.250
 1902     22.01    5483.000    5403.720  0.00018238    4704.550
 1903     22.02    5309.000    5299.360  0.00018836    4703.850
 1904     22.03    5096.000    5211.350  0.00019623    4703.150
 1905     22.04    5130.000    5141.390  0.00019493    4702.440
 1906     22.05    5156.000    5092.070  0.00019395    4701.720
 1907     22.06    5139.000    5065.500  0.00019459    4701.000
 1908     22.07    5264.000    5064.740  0.00018997    4700.280
 1909     22.08    5352.000    5097.270  0.00018685    4699.550
 1910     22.09    5573.000    5168.120  0.00017944    4698.820
 1911     22.10    5852.000    5292.120  0.00017088    4698.080
 1912     22.11    6162.000    5485.010  0.00016228    4697.340
 1913     22.12    6700.000    5762.540  0.00014925    4696.590
 1914     22.13    7211.000    6136.020  0.00013868    4695.840
 1915     22.14    8067.000    6605.260  0.00012396    4695.080
 1916     22.15    8798.000    7150.740  0.00011366    4694.320
 1917     22.16    9548.000    7727.050  0.00010473    4693.560
 1918     22.17    9943.000    8265.530  0.00010057    4692.790
 1919     22.18   10105.000    8679.490  0.00009896    4692.010
 1920     22.19    9985.000    8891.860  0.00010015    4691.230
 1921     22.20    9544.000    8870.260  0.00010478    4690.450
 1922     22.21    8759.000    8593.670  0.00011417    4689.660
 1923     22.22    8053.000    8074.070  0.00012418    4688.870
 1924     22.23    7347.000    7443.320  0.00013611    4688.070
 1925     22.24    6760.000    6826.510  0.00014793    4687.270
 1926     22.25    6399.000    6296.700  0.00015627    4686.460
 1927     22.26    6062.000    5882.000  0.00016496    4685.650
 1928     22.27    5861.000    5582.270  0.00017062    4684.840
 1929     22.28    5798.000    5380.810  0.00017247    4684.020
 1930     22.29    5778.000    5254.060  0.00017307    4683.190
 1931     22.30    5875.000    5177.840  0.00017021    4682.360
 1932     22.31    5887.000    5131.190  0.00016987    4681.530
 1933     22.32    6041.000    5098.190  0.00016554    4680.690
 1934     22.33    5791.000    5066.870  0.00017268    4679.850
 1935     22.34    5656.000    5031.460  0.00017680    4679.000
 1936     22.35    5469.000    4994.740  0.00018285    4678.150
 1937     22.36    5267.000    4962.560  0.00018986    4677.290
 1938     22.37    5063.000    4940.110  0.00019751    4676.430
 1939     22.38    4968.000    4925.330  0.00020129    4675.570
 1940     22.39    4823.000    4934.040  0.00020734    4674.700
 1941     22.40    4781.000    4961.980  0.00020916    4673.820
 1942     22.41    4734.000    5010.110  0.00021124    4672.950
 1943     22.42    4787.000    5075.340  0.00020890    4672.060
 1944     22.43    4731.000    5152.630  0.00021137    4671.180
 1945     22.44    4859.000    5232.420  0.00020580    4670.290
 1946     22.45    4765.000    5301.190  0.00020986    4669.390
 1947     22.46    4849.000    5343.450  0.00020623    4668.490
 1948     22.47    4886.000    5346.560  0.00020467    4667.580
 1949     22.48    4835.000    5304.470  0.00020683    4666.680
 1950     22.49    4818.000    5236.770  0.00020756    4665.760
 1951     22.50    4828.000    5167.900  0.00020713    4664.840
 1952     22.51    4784.000    5114.760  0.00020903    4663.920
 1953     22.52    4738.000    5083.390  0.00021106    4662.990
 1954     22.53    4738.000    5082.550  0.00021106    4662.060
 1955     22.54    4636.000    5105.330  0.00021570    4661.130
 1956     22.55    4671.000    5142.860  0.00021409    4660.190
 1957     22.56    4715.000    5181.990  0.00021209    4659.240
 1958     22.57    4678.000    5208.740  0.00021377    4658.300
 1959     22.58    4748.000    5210.380  0.00021061    4657.340
 1960     22.59    4570.000    5178.810  0.00021882    4656.390
 1961     22.60    4724.000    5124.350  0.00021169    4655.420
 1962     22.61    4712.000    5067.890  0.00021222    4654.460
 1963     22.62    4850.000    5026.600  0.00020619    4653.490
 1964     22.63    4805.000    5013.120  0.00020812    4652.520
 1965     22.64    4884.000    5036.540  0.00020475    4651.540
 1966     22.65    4978.000    5102.710  0.00020088    4650.550
 1967     22.66    5085.000    5213.280  0.00019666    4649.570
 1968     22.67    5329.000    5364.020  0.00018765    4648.580
 1969     22.68    5485.000    5543.220  0.00018232    4647.580
 1970     22.69    5683.000    5730.160  0.00017596    4646.580
 1971     22.70    5896.000    5895.070  0.00016961    4645.580
 1972     22.71    6056.000    6001.830  0.00016513    4644.570
 1973     22.72    5907.000    6018.920  0.00016929    4643.560
 1974     22.73    5733.000    5921.960  0.00017443    4642.540
 1975     22.74    5565.000    5741.090  0.00017969    4641.520
 1976     22.75    5297.000    5526.150  0.00018879    4640.490
 1977     22.76    5134.000    5323.620  0.00019478    4639.460
 1978     22.77    4908.000    5150.830  0.00020375    4638.430
 1979     22.78    4818.000    5007.490  0.00020756    4637.390
 1980     22.79    4766.000    4908.520  0.00020982    4636.350
 1981     22.80    4676.000    4839.910  0.00021386    4635.310
 1982     22.81    4625.000    4794.080  0.00021622    4634.250
 1983     22.82    4685.000    4764.050  0.00021345    4633.200
 1984     22.83    4555.000    4744.450  0.00021954    4632.140
 1985     22.84    4491.000    4731.850  0.00022267    4631.080
 1986     22.85    4491.000    4724.460  0.00022267    4630.010
 1987     22.86    4560.000    4727.340  0.00021930    4628.940
 1988     22.87    4554.000    4730.110  0.00021959    4627.870
 1989     22.88    4559.000    4739.180  0.00021935    4626.790
 1990     22.89    4560.000    4755.830  0.00021930    4625.710
 1991     22.90    4606.000    4780.990  0.00021711    4624.620
 1992     22.91    4698.000    4814.310  0.00021286    4623.530
 1993     22.92    4757.000    4855.080  0.00021022    4622.430
 1994     22.93    4826.000    4899.590  0.00020721    4621.330
 1995     22.94    4917.000    4942.570  0.00020338    4620.230
 1996     22.95    4982.000    4977.520  0.00020072    4619.120
 1997     22.96    4867.000    4997.330  0.00020547    4618.010
 1998     22.97    4891.000    4997.460  0.00020446    4616.890
 1999     22.98    4862.000    4981.150  0.00020568    4615.770
 2000     22.99    4797.000    4961.510  0.00020846    4614.650
 2001     23.00    4752.000    4949.170  0.00021044    4613.520
 2002     23.01    4758.000    4948.950  0.00021017    4612.390
 2003     23.02    4689.000    4960.170  0.00021327    4611.250
 2004     23.03    4762.000    4977.630  0.00021000    4610.120
 2005     23.04    4659.000    4992.760  0.00021464    4608.970
 2006     23.05    4661.000    4994.570  0.00021455    4607.820
 2007     23.06    4580.000    4977.720  0.00021834    4606.670
 2008     23.07    4574.000    4941.090  0.00021863    4605.520
 2009     23.08    4517.000    4891.050  0.00022139    4604.360
 2010     23.09    4523.000    4840.490  0.00022109    4603.190
 2011     23.10    4558.000    4796.160  0.00021939    4602.030
 2012     23.11    4526.000    4761.490  0.00022095    4600.860
 2013     23.12    4519.000    4737.910  0.00022129    4599.680
 2014     23.13    4470.000    4725.840  0.00022371    4598.500
 2015     23.14    4568.000    4725.660  0.00021891    4597.320
 2016     23.15    4601.000    4738.310  0.00021734    4596.130
 2017     23.16    4666.000    4764.260  0.00021432    4594.940
 2018     23.17    4680.000    4809.590  0.00021368    4593.750
 2019     23.18    4814.000    4870.360  0.00020773    4592.550
 2020     23.19    4893.000    4947.430  0.00020437    4591.350
 2021     23.20    5074.000    5036.490  0.00019708    4590.140
 2022     23.21    5290.000    5129.150  0.00018904    4588.930
 2023     23.22    5467.000    5212.620  0.00018292    4587.720
 2024     23.23    5546.000    5270.880  0.00018031    4586.500
 2025     23.24    5546.000    5289.240  0.00018031    4585.280
 2026     23.25    5284.000    5254.740  0.00018925    4584.050
 2027     23.26    5157.000    5176.340  0.00019391    4582.820
 2028     23.27    4968.000    5079.010  0.00020129    4581.590
 2029     23.28    4836.000    4982.960  0.00020678    4580.350
 2030     23.29    4748.000    4899.680  0.00021061    4579.110
 2031     23.30    4656.000    4834.020  0.00021478    4577.870
 2032     23.31    4623.000    4783.050  0.00021631    4576.620
 2033     23.32    4559.000    4751.380  0.00021935    4575.370
 2034     23.33    4604.000    4732.400  0.00021720    4574.110
 2035     23.34    4622.000    4723.000  0.00021636    4572.850
 2036     23.35    4564.000    4720.880  0.00021911    4571.590
 2037     23.36    4593.000    4724.950  0.00021772    4570.320
 2038     23.37    4566.000    4735.580  0.00021901    4569.050
 2039     23.38    4702.000    4755.040  0.00021268    4567.780
 2040     23.39    4678.000    4788.050  0.00021377    4566.500
 2041     23.40    4755.000    4842.600  0.00021030    4565.220
 2042     23.41    4882.000    4930.430  0.00020483    4563.940
 2043     23.42    5038.000    5066.940  0.00019849    4562.650
 2044     23.43    5149.000    5269.270  0.00019421    4561.350
 2045     23.44    5515.000    5552.780  0.00018132    4560.060
 2046     23.45    5842.000    5925.130  0.00017117    4558.760
 2047     23.46    6320.000    6380.100  0.00015823    4557.460
 2048     23.47    6799.000    6892.240  0.00014708    4556.150
 2049     23.48    7507.000    7412.520  0.00013321    4554.840
 2050     23.49    8063.000    7868.780  0.00012402    4553.520
 2051     23.50    8161.000    8173.220  0.00012253    4552.210
 2052     23.51    7933.000    8249.220  0.00012606    4550.880
 2053     23.52    7431.000    8031.720  0.00013457    4549.560
 2054     23.53    6930.000    7589.640  0.00014430    4548.230
 2055     23.54    6388.000    7059.600  0.00015654    4546.900
 2056     23.55    5897.000    6548.420  0.00016958    4545.560
 2057     23.56    5562.000    6112.690  0.00017979    4544.230
 2058     23.57    5305.000    5775.500  0.00018850    4542.880
 2059     23.58    5195.000    5533.190  0.00019249    4541.540
 2060     23.59    5033.000    5368.090  0.00019869    4540.190
 2061     23.60    4983.000    5256.940  0.00020068    4538.830
 2062     23.61    4920.000    5178.680  0.00020325    4537.480
 2063     23.62    4892.000    5117.480  0.00020442    4536.120
 2064     23.63    4877.000    5074.200  0.00020504    4534.750
 2065     23.64    4909.000    5056.970  0.00020371    4533.390
 2066     23.65    5042.000    5071.820  0.00019833    4532.020
 2067     23.66    5163.000    5128.350  0.00019369    4530.640
 2068     23.67    5394.000    5229.750  0.00018539    4529.260
 2069     23.68    5494.000    5375.040  0.00018202    4527.880
 2070     23.69    5998.000    5555.640  0.00016672    4526.500
 2071     23.70    6528.000    5755.200  0.00015319    4525.110
 2072     23.71    6962.000    5948.650  0.00014364    4523.720
 2073     23.72    7236.000    6104.710  0.00013820    4522.330
 2074     23.73    7236.000    6193.470  0.00013820    4520.930
 2075     23.74    6967.000    6191.020  0.00014353    4519.530
 2076     23.75    6614.000    6103.100  0.00015119    4518.120
 2077     23.76    6300.000    5986.010  0.00015873    4516.710
 2078     23.77    6084.000    5890.970  0.00016437    4515.300
 2079     23.78    5950.000    5846.030  0.00016807    4513.890
 2080     23.79    5853.000    5856.610  0.00017085    4512.470
 2081     23.80    6009.000    5909.440  0.00016642    4511.050
 2082     23.81    6155.000    5976.560  0.00016247    4509.620
 2083     23.82    6170.000    6021.340  0.00016207    4508.200
 2084     23.83    6183.000    6009.140  0.00016173    4506.770
 2085     23.84    5896.000    5907.930  0.00016961    4505.330
 2086     23.85    5737.000    5734.830  0.00017431    4503.890
 2087     23.86    5632.000    5532.150  0.00017756    4502.450
 2088     23.87    5456.000    5335.390  0.00018328    4501.010
 2089     23.88    5352.000    5164.290  0.00018685    4499.560
 2090     23.89    5300.000    5025.890  0.00018868    4498.110
 2091     23.90    5227.000    4919.230  0.00019131    4496.660
 2092     23.91    5102.000    4841.110  0.00019600    4495.200
 2093     23.92    4983.000    4779.340  0.00020068    4493.740
 2094     23.93    4944.000    4731.880  0.00020227    4492.270
 2095     23.94    4753.000    4694.160  0.00021039    4490.810
 2096     23.95    4705.000    4664.450  0.00021254    4489.340
 2097     23.96    4598.000    4641.660  0.00021749    4487.860
 2098     23.97    4506.000    4623.070  0.00022193    4486.390
 2099     23.98    4526.000    4608.360  0.00022095    4484.910
 2100     23.99    4496.000    4596.720  0.00022242    4483.430
 2101     24.00    4470.000    4587.490  0.00022371    4481.940
 2102     24.01    4426.000    4580.140  0.00022594    4480.450
 2103     24.02    4460.000    4574.280  0.00022422    4478.960
 2104     24.03    4447.000    4569.680  0.00022487    4477.460
 2105     24.04    4445.000    4566.220  0.00022497    4475.970
 2106     24.05    4446.000    4564.560  0.00022492    4474.470
 2107     24.06    4456.000    4563.720  0.00022442    4472.960
 2108     24.07    4417.000    4564.780  0.00022640    4471.450
 2109     24.08    4427.000    4568.660  0.00022589    4469.940
 2110     24.09    4410.000    4576.770  0.00022676    4468.430
 2111     24.10    4397.000    4591.150  0.00022743    4466.910
 2112     24.11    4459.000    4605.010  0.00022427    4465.390
 2113     24.12    4532.000    4640.420  0.00022065    4463.870
 2114     24.13    4564.000    4690.280  0.00021911    4462.350
 2115     24.14    4634.000    4756.570  0.00021580    4460.820
 2116     24.15    4657.000    4838.110  0.00021473    4459.290
 2117     24.16    4754.000    4931.990  0.00021035    4457.750
 2118     24.17    4815.000    5031.480  0.00020768    4456.210
 2119     24.18    4952.000    5126.700  0.00020194    4454.670
 2120     24.19    4989.000    5205.110  0.00020044    4453.130
 2121     24.20    5062.000    5257.480  0.00019755    4451.580
 2122     24.21    5130.000    5270.710  0.00019493    4450.030
 2123     24.22    5145.000    5257.530  0.00019436    4448.480
 2124     24.23    5084.000    5234.560  0.00019670    4446.930
 2125     24.24    5006.000    5220.350  0.00019976    4445.370
 2126     24.25    4925.000    5226.790  0.00020305    4443.810
 2127     24.26    4889.000    5256.080  0.00020454    4442.240
 2128     24.27    4901.000    5301.540  0.00020404    4440.680
 2129     24.28    4838.000    5350.540  0.00020670    4439.110
 2130     24.29    4861.000    5386.080  0.00020572    4437.530
 2131     24.30    4871.000    5395.420  0.00020530    4435.960
 2132     24.31    4877.000    5374.830  0.00020504    4434.380
 2133     24.32    4786.000    5324.400  0.00020894    4432.800
 2134     24.33    4888.000    5241.670  0.00020458    4431.220
 2135     24.34    4937.000    5145.390  0.00020255    4429.630
 2136     24.35    4900.000    5058.880  0.00020408    4428.040
 2137     24.36    4894.000    4985.920  0.00020433    4426.450
 2138     24.37    4890.000    4927.730  0.00020450    4424.850
 2139     24.38    4776.000    4884.220  0.00020938    4423.250
 2140     24.39    4806.000    4852.800  0.00020807    4421.650
 2141     24.40    4758.000    4828.570  0.00021017    4420.050
 2142     24.41    4719.000    4806.360  0.00021191    4418.450
 2143     24.42    4587.000    4781.220  0.00021801    4416.840
 2144     24.43    4618.000    4755.120  0.00021654    4415.230
 2145     24.44    4610.000    4730.290  0.00021692    4413.610
 2146     24.45    4551.000    4718.270  0.00021973    4411.990
 2147     24.46    4574.000    4725.100  0.00021863    4410.370
 2148     24.47    4612.000    4740.910  0.00021683    4408.750
 2149     24.48    4717.000    4774.540  0.00021200    4407.130
 2150     24.49    4805.000    4829.630  0.00020812    4405.500
 2151     24.50    4881.000    4911.420  0.00020488    4403.870
 2152     24.51    5075.000    5025.520  0.00019704    4402.240
 2153     24.52    5201.000    5179.540  0.00019227    4400.600
 2154     24.53    5491.000    5380.000  0.00018212    4398.960
 2155     24.54    5724.000    5625.770  0.00017470    4397.320
 2156     24.55    6032.000    5905.300  0.00016578    4395.680
 2157     24.56    6382.000    6195.550  0.00015669    4394.030
 2158     24.57    6620.000    6461.940  0.00015106    4392.390
 2159     24.58    6744.000    6663.530  0.00014828    4390.730
 2160     24.59    6736.000    6761.540  0.00014846    4389.080
 2161     24.60    6566.000    6724.930  0.00015230    4387.420
 2162     24.61    6349.000    6584.220  0.00015751    4385.770
 2163     24.62    6117.000    6379.210  0.00016348    4384.100
 2164     24.63    5858.000    6146.560  0.00017071    4382.440
 2165     24.64    5690.000    5914.520  0.00017575    4380.780
 2166     24.65    5425.000    5697.090  0.00018433    4379.110
 2167     24.66    5318.000    5500.420  0.00018804    4377.440
 2168     24.67    5190.000    5339.350  0.00019268    4375.760
 2169     24.68    5041.000    5220.260  0.00019837    4374.090
 2170     24.69    4922.000    5143.770  0.00020317    4372.410
 2171     24.70    4919.000    5102.980  0.00020329    4370.730
 2172     24.71    4866.000    5086.800  0.00020551    4369.040
 2173     24.72    4983.000    5082.050  0.00020068    4367.360
 2174     24.73    4883.000    5075.950  0.00020479    4365.670
 2175     24.74    4911.000    5058.050  0.00020362    4363.980
 2176     24.75    4892.000    5023.260  0.00020442    4362.280
 2177     24.76    4867.000    4983.360  0.00020547    4360.590
 2178     24.77    4974.000    4953.090  0.00020105    4358.890
 2179     24.78    4956.000    4943.430  0.00020178    4357.190
 2180     24.79    5125.000    4960.970  0.00019512    4355.490
 2181     24.80    5228.000    5008.620  0.00019128    4353.780
 2182     24.81    5418.000    5085.970  0.00018457    4352.080
 2183     24.82    5477.000    5188.110  0.00018258    4350.370
 2184     24.83    5493.000    5311.510  0.00018205    4348.650
 2185     24.84    5716.000    5444.150  0.00017495    4346.940
 2186     24.85    5800.000    5579.770  0.00017241    4345.220
 2187     24.86    5795.000    5708.670  0.00017256    4343.500
 2188     24.87    5762.000    5815.380  0.00017355    4341.780
 2189     24.88    5749.000    5879.930  0.00017394    4340.060
 2190     24.89    5752.000    5889.900  0.00017385    4338.330
 2191     24.90    5653.000    5835.330  0.00017690    4336.610
 2192     24.91    5670.000    5745.820  0.00017637    4334.880
 2193     24.92    5531.000    5661.460  0.00018080    4333.150
 2194     24.93    5529.000    5617.570  0.00018086    4331.410
 2195     24.94    5652.000    5644.160  0.00017693    4329.670
 2196     24.95    5851.000    5752.720  0.00017091    4327.930
 2197     24.96    6096.000    5941.020  0.00016404    4326.190
 2198     24.97    6433.000    6191.750  0.00015545    4324.450
 2199     24.98    6878.000    6472.620  0.00014539    4322.700
 2200     24.99    7245.000    6738.690  0.00013803    4320.960
 2201     25.00    7492.000    6936.550  0.00013348    4319.210
 2202     25.01    7489.000    7018.080  0.00013353    4317.460
 2203     25.02    7223.000    6941.630  0.00013845    4315.700
 2204     25.03    6786.000    6717.970  0.00014736    4313.940
 2205     25.04    6477.000    6434.020  0.00015439    4312.190
 2206     25.05    6173.000    6172.230  0.00016200    4310.430
 2207     25.06    6033.000    5992.850  0.00016576    4308.660
 2208     25.07    5980.000    5935.070  0.00016722    4306.900
 2209     25.08    6136.000    6021.520  0.00016297    4305.130
 2210     25.09    6400.000    6259.150  0.00015625    4303.360
 2211     25.10    6884.000    6637.680  0.00014526    4301.590
 2212     25.11    7361.000    7127.820  0.00013585    4299.820
 2213     25.12    8054.000    7679.350  0.00012416    4298.050
 2214     25.13    8736.000    8221.410  0.00011447    4296.270
 2215     25.14    9163.000    8664.620  0.00010913    4294.490
 2216     25.15    9119.000    8915.210  0.00010966    4292.710
 2217     25.16    8791.000    8896.140  0.00011375    4290.930
 2218     25.17    8171.000    8548.650  0.00012238    4289.140
 2219     25.18    7363.000    7977.030  0.00013581    4287.360
 2220     25.19    6716.000    7324.710  0.00014890    4285.570
 2221     25.20    6107.000    6695.390  0.00016375    4283.780
 2222     25.21    5616.000    6142.100  0.00017806    4281.980
 2223     25.22    5358.000    5697.170  0.00018664    4280.190
 2224     25.23    5147.000    5358.090  0.00019429    4278.390
 2225     25.24    4982.000    5112.100  0.00020072    4276.600
 2226     25.25    4966.000    4944.690  0.00020137    4274.800
 2227     25.26    4989.000    4837.280  0.00020044    4272.990
 2228     25.27    4955.000    4774.680  0.00020182    4271.190
 2229     25.28    4867.000    4750.980  0.00020547    4269.380
 2230     25.29    4949.000    4756.980  0.00020206    4267.580
 2231     25.30    4985.000    4790.120  0.00020060    4265.770
 2232     25.31    4963.000    4847.130  0.00020149    4263.960
 2233     25.32    5069.000    4923.190  0.00019728    4262.140
 2234     25.33    5056.000    5010.790  0.00019778    4260.330
 2235     25.34    5265.000    5099.010  0.00018993    4258.510
 2236     25.35    5258.000    5174.030  0.00019019    4256.690
 2237     25.36    5145.000    5218.720  0.00019436    4254.870
 2238     25.37    5124.000    5223.690  0.00019516    4253.050
 2239     25.38    5101.000    5177.930  0.00019604    4251.230
 2240     25.39    4867.000    5089.120  0.00020547    4249.400
 2241     25.40    4804.000    4980.640  0.00020816    4247.570
 2242     25.41    4638.000    4871.560  0.00021561    4245.740
 2243     25.42    4589.000    4772.430  0.00021791    4243.910
 2244     25.43    4522.000    4687.140  0.00022114    4242.080
 2245     25.44    4495.000    4616.260  0.00022247    4240.250
 2246     25.45    4503.000    4556.680  0.00022207    4238.410
 2247     25.46    4493.000    4508.690  0.00022257    4236.570
 2248     25.47    4427.000    4473.470  0.00022589    4234.740
 2249     25.48    4496.000    4452.770  0.00022242    4232.890
 2250     25.49    4546.000    4439.910  0.00021997    4231.050
 2251     25.50    4708.000    4436.470  0.00021240    4229.210
 2252     25.51    4694.000    4443.300  0.00021304    4227.360
 2253     25.52    4809.000    4452.770  0.00020794    4225.510
 2254     25.53    4925.000    4469.380  0.00020305    4223.670
 2255     25.54    4989.000    4486.770  0.00020044    4221.820
 2256     25.55    4966.000    4502.020  0.00020137    4219.960
 2257     25.56    4957.000    4510.770  0.00020173    4218.110
 2258     25.57    4849.000    4510.150  0.00020623    4216.250
 2259     25.58    4712.000    4497.450  0.00021222    4214.400
 2260     25.59    4632.000    4475.440  0.00021589    4212.540
 2261     25.60    4569.000    4450.990  0.00021887    4210.680
 2262     25.61    4480.000    4429.920  0.00022321    4208.820
 2263     25.62    4512.000    4415.980  0.00022163    4206.950
 2264     25.63    4433.000    4410.990  0.00022558    4205.090
 2265     25.64    4475.000    4415.170  0.00022346    4203.230
 2266     25.65    4438.000    4420.980  0.00022533    4201.360
 2267     25.66    4538.000    4439.190  0.00022036    4199.490
 2268     25.67    4502.000    4459.950  0.00022212    4197.620
 2269     25.68    4572.000    4479.380  0.00021872    4195.750
 2270     25.69    4615.000    4493.710  0.00021668    4193.870
 2271     25.70    4690.000    4499.130  0.00021322    4192.000
 2272     25.71    4660.000    4495.080  0.00021459    4190.120
 2273     25.72    4662.000    4484.710  0.00021450    4188.250
 2274     25.73    4807.000    4472.290  0.00020803    4186.370
 2275     25.74    4765.000    4461.330  0.00020986    4184.490
 2276     25.75    4742.000    4454.670  0.00021088    4182.600
 2277     25.76    4658.000    4454.740  0.00021468    4180.720
 2278     25.77    4551.000    4468.210  0.00021973    4178.840
 2279     25.78    4557.000    4497.720  0.00021944    4176.950
 2280     25.79    4541.000    4537.310  0.00022022    4175.060
 2281     25.80    4678.000    4613.700  0.00021377    4173.180
 2282     25.81    4682.000    4713.480  0.00021358    4171.290
 2283     25.82    4740.000    4831.720  0.00021097    4169.400
 2284     25.83    4794.000    4958.910  0.00020859    4167.500
 2285     25.84    4864.000    5081.350  0.00020559    4165.610
 2286     25.85    4900.000    5181.540  0.00020408    4163.710
 2287     25.86    4905.000    5241.970  0.00020387    4161.820
 2288     25.87    4769.000    5246.680  0.00020969    4159.920
 2289     25.88    4803.000    5191.270  0.00020820    4158.020
 2290     25.89    4652.000    5093.700  0.00021496    4156.120
 2291     25.90    4601.000    4985.620  0.00021734    4154.220
 2292     25.91    4478.000    4892.730  0.00022331    4152.320
 2293     25.92    4501.000    4830.530  0.00022217    4150.410
 2294     25.93    4409.000    4805.590  0.00022681    4148.510
 2295     25.94    4535.000    4817.870  0.00022051    4146.600
 2296     25.95    4509.000    4859.620  0.00022178    4144.700
 2297     25.96    4508.000    4920.090  0.00022183    4142.790
 2298     25.97    4611.000    4983.610  0.00021687    4140.880
 2299     25.98    4651.000    5032.850  0.00021501    4138.970
 2300     25.99    4668.000    5051.560  0.00021422    4137.060
 2301     26.00    4580.000    5026.550  0.00021834    4135.140
 2302     26.01    4582.000    4952.360  0.00021825    4133.230
 2303     26.02    4552.000    4854.490  0.00021968    4131.310
 2304     26.03    4499.000    4753.710  0.00022227    4129.400
 2305     26.04    4524.000    4666.490  0.00022104    4127.480
 2306     26.05    4565.000    4603.030  0.00021906    4125.560
 2307     26.06    4655.000    4570.050  0.00021482    4123.640
 2308     26.07    4702.000    4572.360  0.00021268    4121.720
 2309     26.08    4748.000    4613.980  0.00021061    4119.800
 2310     26.09    5021.000    4699.710  0.00019916    4117.880
 2311     26.10    5251.000    4833.720  0.00019044    4115.950
 2312     26.11    5466.000    5019.700  0.00018295    4114.030
 2313     26.12    5846.000    5259.020  0.00017106    4112.100
 2314     26.13    6207.000    5548.510  0.00016111    4110.180
 2315     26.14    6650.000    5878.270  0.00015038    4108.250
 2316     26.15    7120.000    6231.090  0.00014045    4106.320
 2317     26.16    7532.000    6580.480  0.00013277    4104.390
 2318     26.17    7915.000    6894.700  0.00012634    4102.460
 2319     26.18    8247.000    7148.440  0.00012126    4100.530
 2320     26.19    8333.000    7312.190  0.00012000    4098.600
 2321     26.20    8213.000    7352.960  0.00012176    4096.660
 2322     26.21    8000.000    7237.690  0.00012500    4094.730
 2323     26.22    7639.000    6998.190  0.00013091    4092.790
 2324     26.23    7215.000    6682.220  0.00013860    4090.860
 2325     26.24    6651.000    6316.000  0.00015035    4088.920
 2326     26.25    6050.000    5933.640  0.00016529    4086.980
 2327     26.26    5656.000    5574.390  0.00017680    4085.040
 2328     26.27    5299.000    5263.610  0.00018871    4083.100
 2329     26.28    4989.000    5010.650  0.00020044    4081.160
 2330     26.29    4815.000    4814.050  0.00020768    4079.220
 2331     26.30    4706.000    4666.300  0.00021249    4077.280
 2332     26.31    4518.000    4557.600  0.00022134    4075.330
 2333     26.32    4383.000    4478.140  0.00022815    4073.390
 2334     26.33    4378.000    4419.940  0.00022841    4071.450
 2335     26.34    4335.000    4375.970  0.00023068    4069.500
 2336     26.35    4183.000    4344.490  0.00023906    4067.550
 2337     26.36    4242.000    4324.900  0.00023574    4065.610
 2338     26.37    4149.000    4315.340  0.00024102    4063.660
 2339     26.38    4216.000    4318.410  0.00023719    4061.710
 2340     26.39    4256.000    4336.900  0.00023496    4059.760
 2341     26.40    4214.000    4373.940  0.00023730    4057.810
 2342     26.41    4247.000    4433.470  0.00023546    4055.860
 2343     26.42    4367.000    4517.620  0.00022899    4053.910
 2344     26.43    4361.000    4626.490  0.00022931    4051.960
 2345     26.44    4329.000    4756.570  0.00023100    4050.000
 2346     26.45    4501.000    4899.940  0.00022217    4048.050
 2347     26.46    4551.000    5043.630  0.00021973    4046.100
 2348     26.47    4646.000    5170.510  0.00021524    4044.140
 2349     26.48    4686.000    5258.940  0.00021340    4042.190
 2350     26.49    4565.000    5290.870  0.00021906    4040.230
 2351     26.50    4559.000    5248.200  0.00021935    4038.270
 2352     26.51    4445.000    5131.370  0.00022497    4036.320
 2353     26.52    4440.000    4974.340  0.00022523    4034.360
 2354     26.53    4356.000    4811.070  0.00022957    4032.400
 2355     26.54    4292.000    4660.940  0.00023299    4030.440
 2356     26.55    4239.000    4535.280  0.00023590    4028.480
 2357     26.56    4247.000    4440.160  0.00023546    4026.520
 2358     26.57    4231.000    4373.880  0.00023635    4024.560
 2359     26.58    4267.000    4336.160  0.00023436    4022.600
 2360     26.59    4237.000    4324.420  0.00023602    4020.630
 2361     26.60    4296.000    4335.490  0.00023277    4018.670
 2362     26.61    4433.000    4365.870  0.00022558    4016.710
 2363     26.62    4564.000    4411.450  0.00021911    4014.740
 2364     26.63    4797.000    4467.110  0.00020846    4012.780
 2365     26.64    4927.000    4525.950  0.00020296    4010.810
 2366     26.65    5162.000    4577.700  0.00019372    4008.850
 2367     26.66    5308.000    4617.420  0.00018839    4006.880
 2368     26.67    5319.000    4634.780  0.00018801    4004.920
 2369     26.68    5215.000    4620.770  0.00019175    4002.950
 2370     26.69    5103.000    4578.040  0.00019596    4000.980
 2371     26.70    4777.000    4517.520  0.00020934    3999.020
 2372     26.71    4624.000    4449.640  0.00021626    3997.050
 2373     26.72    4466.000    4383.750  0.00022391    3995.080
 2374     26.73    4310.000    4325.570  0.00023202    3993.110
 2375     26.74    4258.000    4277.360  0.00023485    3991.140
 2376     26.75    4173.000    4238.690  0.00023964    3989.170
 2377     26.76    4099.000    4207.870  0.00024396    3987.200
 2378     26.77    4034.000    4183.080  0.00024789    3985.230
 2379     26.78    4017.000    4162.250  0.00024894    3983.260
 2380     26.79    4027.000    4143.870  0.00024832    3981.290
 2381     26.80    3930.000    4127.730  0.00025445    3979.320
 2382     26.81    3999.000    4112.140  0.00025006    3977.340
 2383     26.82    3965.000    4099.880  0.00025221    3975.370
 2384     26.83    3924.000    4088.820  0.00025484    3973.400
 2385     26.84    3831.000    4078.340  0.00026103    3971.430
 2386     26.85    3932.000    4068.150  0.00025432    3969.450
 2387     26.86    3976.000    4053.070  0.00025151    3967.480
 2388     26.87    3907.000    4045.200  0.00025595    3965.510
 2389     26.88    3904.000    4038.360  0.00025615    3963.530
 2390     26.89    3900.000    4030.050  0.00025641    3961.560
 2391     26.90    3878.000    4026.150  0.00025786    3959.580
 2392     26.91    3886.000    4023.730  0.00025733    3957.610
 2393     26.92    3989.000    4022.920  0.00025069    3955.630
 2394     26.93    4007.000    4024.030  0.00024956    3953.660
 2395     26.94    4017.000    4027.690  0.00024894    3951.680
 2396     26.95    4021.000    4035.580  0.00024869    3949.710
 2397     26.96    4108.000    4048.100  0.00024343    3947.730
 2398     26.97    4097.000    4068.260  0.00024408    3945.750
 2399     26.98    4172.000    4098.760  0.00023969    3943.780
 2400     26.99    4359.000    4143.340  0.00022941    3941.800
 2401     27.00    4324.000    4205.460  0.00023127    3939.820
 2402     27.01    4578.000    4288.040  0.00021844    3937.850
 2403     27.02    4790.000    4392.560  0.00020877    3935.870
 2404     27.03    4917.000    4517.940  0.00020338    3933.890
 2405     27.04    5183.000    4659.660  0.00019294    3931.920
 2406     27.05    5348.000    4808.970  0.00018699    3929.940
 2407     27.06    5613.000    4953.190  0.00017816    3927.960
 2408     27.07    5676.000    5076.800  0.00017618    3925.980
 2409     27.08    5623.000    5161.320  0.00017784    3924.000
 2410     27.09    5487.000    5193.030  0.00018225    3922.030
 2411     27.10    5342.000    5171.010  0.00018720    3920.050
 2412     27.11    5076.000    5092.440  0.00019701    3918.070
 2413     27.12    4859.000    4971.790  0.00020580    3916.090
 2414     27.13    4703.000    4837.300  0.00021263    3914.120
 2415     27.14    4588.000    4712.070  0.00021796    3912.140
 2416     27.15    4483.000    4609.400  0.00022306    3910.160
 2417     27.16    4412.000    4532.300  0.00022665    3908.180
 2418     27.17    4295.000    4488.110  0.00023283    3906.200
 2419     27.18    4228.000    4470.350  0.00023652    3904.220
 2420     27.19    4200.000    4473.890  0.00023810    3902.250
 2421     27.20    4200.000    4491.040  0.00023810    3900.270
 2422     27.21    4162.000    4516.330  0.00024027    3898.290
 2423     27.22    4166.000    4545.160  0.00024004    3896.310
 2424     27.23    4221.000    4574.710  0.00023691    3894.330
 2425     27.24    4176.000    4611.600  0.00023946    3892.350
 2426     27.25    4201.000    4662.800  0.00023804    3890.380
 2427     27.26    4183.000    4729.730  0.00023906    3888.400
 2428     27.27    4176.000    4807.470  0.00023946    3886.420
 2429     27.28    4194.000    4885.380  0.00023844    3884.440
 2430     27.29    4161.000    4948.650  0.00024033    3882.460
 2431     27.30    4211.000    4981.280  0.00023747    3880.490
 2432     27.31    4234.000    4969.560  0.00023618    3878.510
 2433     27.32    4288.000    4900.140  0.00023321    3876.530
 2434     27.33    4224.000    4789.130  0.00023674    3874.560
 2435     27.34    4237.000    4660.280  0.00023602    3872.580
 2436     27.35    4215.000    4534.800  0.00023725    3870.600
 2437     27.36    4185.000    4421.080  0.00023895    3868.620
 2438     27.37    4216.000    4323.550  0.00023719    3866.650
 2439     27.38    4185.000    4242.140  0.00023895    3864.670
 2440     27.39    4056.000    4173.410  0.00024655    3862.690
 2441     27.40    3994.000    4116.740  0.00025038    3860.720
 2442     27.41    3955.000    4070.970  0.00025284    3858.740
 2443     27.42    3962.000    4034.730  0.00025240    3856.770
 2444     27.43    3907.000    4006.260  0.00025595    3854.790
 2445     27.44    3963.000    3983.860  0.00025233    3852.820
 2446     27.45    3934.000    3966.540  0.00025419    3850.840
 2447     27.46    3811.000    3953.200  0.00026240    3848.870
 2448     27.47    3891.000    3943.300  0.00025700    3846.890
 2449     27.48    3898.000    3936.120  0.00025654    3844.920
 2450     27.49    3880.000    3931.740  0.00025773    3842.940
 2451     27.50    3844.000    3930.870  0.00026015    3840.970
 2452     27.51    3890.000    3933.090  0.00025707    3838.990
 2453     27.52    3994.000    3939.880  0.00025038    3837.020
 2454     27.53    4014.000    3952.190  0.00024913    3835.050
 2455     27.54    3987.000    3971.100  0.00025082    3833.080
 2456     27.55    4042.000    3997.480  0.00024740    3831.100
 2457     27.56    4214.000    4031.770  0.00023730    3829.130
 2458     27.57    4351.000    4074.880  0.00022983    3827.160
 2459     27.58    4427.000    4122.790  0.00022589    3825.190
 2460     27.59    4507.000    4174.620  0.00022188    3823.220
 2461     27.60    4628.000    4227.150  0.00021608    3821.250
 2462     27.61    4726.000    4276.600  0.00021160    3819.280
 2463     27.62    4831.000    4319.220  0.00020700    3817.310
 2464     27.63    4742.000    4351.660  0.00021088    3815.340
 2465     27.64    4777.000    4372.610  0.00020934    3813.370
 2466     27.65    4655.000    4387.170  0.00021482    3811.400
 2467     27.66    4660.000    4401.820  0.00021459    3809.430
 2468     27.67    4609.000    4419.150  0.00021697    3807.460
 2469     27.68    4636.000    4436.900  0.00021570    3805.490
 2470     27.69    4642.000    4449.140  0.00021542    3803.530
 2471     27.70    4507.000    4448.360  0.00022188    3801.560
 2472     27.71    4513.000    4427.080  0.00022158    3799.590
 2473     27.72    4419.000    4378.550  0.00022630    3797.630
 2474     27.73    4270.000    4310.450  0.00023419    3795.660
 2475     27.74    4210.000    4233.490  0.00023753    3793.700
 2476     27.75    4049.000    4156.370  0.00024697    3791.730
 2477     27.76    3967.000    4087.700  0.00025208    3789.770
 2478     27.77    3959.000    4029.610  0.00025259    3787.810
 2479     27.78    3916.000    3981.370  0.00025536    3785.840
 2480     27.79    3830.000    3946.030  0.00026110    3783.880
 2481     27.80    3822.000    3920.600  0.00026164    3781.920
 2482     27.81    3787.000    3904.630  0.00026406    3779.960
 2483     27.82    3792.000    3894.880  0.00026371    3778.000
 2484     27.83    3879.000    3891.640  0.00025780    3776.040
 2485     27.84    3830.000    3894.480  0.00026110    3774.080
 2486     27.85    3882.000    3903.540  0.00025760    3772.120
 2487     27.86    3882.000    3919.980  0.00025760    3770.160
 2488     27.87    3880.000    3943.060  0.00025773    3768.200
 2489     27.88    3884.000    3973.810  0.00025747    3766.240
 2490     27.89    3908.000    4012.110  0.00025589    3764.290
 2491     27.90    3967.000    4056.050  0.00025208    3762.330
 2492     27.91    4047.000    4106.090  0.00024710    3760.370
 2493     27.92    4165.000    4158.310  0.00024010    3758.420
 2494     27.93    4218.000    4208.160  0.00023708    3756.460
 2495     27.94    4138.000    4249.780  0.00024166    3754.510
 2496     27.95    4249.000    4277.310  0.00023535    3752.560
 2497     27.96    4204.000    4284.740  0.00023787    3750.600
 2498     27.97    4276.000    4268.720  0.00023386    3748.650
 2499     27.98    4144.000    4235.880  0.00024131    3746.700
 2500     27.99    4149.000    4191.810  0.00024102    3744.750
 2501     28.00    4127.000    4147.960  0.00024231    3742.800
 2502     28.01    4083.000    4103.980  0.00024492    3740.850
 2503     28.02    3972.000    4065.710  0.00025176    3738.900
 2504     28.03    3905.000    4036.020  0.00025608    3736.950
 2505     28.04    3916.000    4018.370  0.00025536    3735.010
 2506     28.05    3893.000    4013.600  0.00025687    3733.060
 2507     28.06    3927.000    4020.920  0.00025465    3731.120
 2508     28.07    4004.000    4039.530  0.00024975    3729.170
 2509     28.08    3890.000    4066.100  0.00025707    3727.230
 2510     28.09    4002.000    4097.890  0.00024988    3725.280
 2511     28.10    4158.000    4130.770  0.00024050    3723.340
 2512     28.11    4259.000    4162.210  0.00023480    3721.400
 2513     28.12    4264.000    4189.820  0.00023452    3719.460
 2514     28.13    4385.000    4210.350  0.00022805    3717.520
 2515     28.14    4338.000    4220.540  0.00023052    3715.580
 2516     28.15    4376.000    4217.380  0.00022852    3713.640
 2517     28.16    4254.000    4199.540  0.00023507    3711.700
 2518     28.17    4262.000    4176.270  0.00023463    3709.760
 2519     28.18    4229.000    4158.010  0.00023646    3707.830
 2520     28.19    4256.000    4152.420  0.00023496    3705.890
 2521     28.20    4338.000    4163.850  0.00023052    3703.950
 2522     28.21    4377.000    4193.970  0.00022847    3702.020
 2523     28.22    4528.000    4242.340  0.00022085    3700.090
 2524     28.23    4627.000    4306.990  0.00021612    3698.160
 2525     28.24    4692.000    4384.750  0.00021313    3696.220
 2526     28.25    4805.000    4471.500  0.00020812    3694.290
 2527     28.26    4769.000    4562.650  0.00020969    3692.360
 2528     28.27    4758.000    4656.290  0.00021017    3690.430
 2529     28.28    4900.000    4748.420  0.00020408    3688.510
 2530     28.29    4915.000    4833.160  0.00020346    3686.580
 2531     28.30    5053.000    4910.200  0.00019790    3684.650
 2532     28.31    5153.000    4975.700  0.00019406    3682.730
 2533     28.32    5283.000    5020.690  0.00018929    3680.800
 2534     28.33    5348.000    5033.250  0.00018699    3678.880
 2535     28.34    5202.000    5001.200  0.00019223    3676.960
 2536     28.35    4938.000    4908.770  0.00020251    3675.030
 2537     28.36    4736.000    4768.520  0.00021115    3673.110
 2538     28.37    4554.000    4606.670  0.00021959    3671.190
 2539     28.38    4356.000    4446.810  0.00022957    3669.280
 2540     28.39    4244.000    4302.900  0.00023563    3667.360
 2541     28.40    4055.000    4181.330  0.00024661    3665.440
 2542     28.41    3984.000    4085.290  0.00025100    3663.520
 2543     28.42    3913.000    4013.550  0.00025556    3661.610
 2544     28.43    3913.000    3965.550  0.00025556    3659.700
 2545     28.44    3902.000    3937.560  0.00025628    3657.780
 2546     28.45    3854.000    3929.000  0.00025947    3655.870
 2547     28.46    3873.000    3939.580  0.00025820    3653.960
 2548     28.47    3880.000    3970.050  0.00025773    3652.050
 2549     28.48    3865.000    4021.930  0.00025873    3650.140
 2550     28.49    3912.000    4096.810  0.00025562    3648.230
 2551     28.50    3942.000    4195.560  0.00025368    3646.330
 2552     28.51    4075.000    4317.350  0.00024540    3644.420
 2553     28.52    4149.000    4458.940  0.00024102    3642.510
 2554     28.53    4209.000    4613.900  0.00023759    3640.610
 2555     28.54    4352.000    4772.510  0.00022978    3638.710
 2556     28.55    4386.000    4922.210  0.00022800    3636.810
 2557     28.56    4532.000    5049.620  0.00022065    3634.910
 2558     28.57    4663.000    5137.380  0.00021445    3633.010
 2559     28.58    4719.000    5178.960  0.00021191    3631.110
 2560     28.59    4676.000    5177.930  0.00021386    3629.210
 2561     28.60    4683.000    5133.200  0.00021354    3627.320
 2562     28.61    4676.000    5053.960  0.00021386    3625.420
 2563     28.62    4606.000    4956.520  0.00021711    3623.530
 2564     28.63    4594.000    4851.310  0.00021768    3621.630
 2565     28.64    4524.000    4743.250  0.00022104    3619.740
 2566     28.65    4365.000    4628.840  0.00022910    3617.850
 2567     28.66    4307.000    4514.580  0.00023218    3615.960
 2568     28.67    4270.000    4411.920  0.00023419    3614.070
 2569     28.68    4183.000    4331.350  0.00023906    3612.190
 2570     28.69    4176.000    4279.360  0.00023946    3610.300
 2571     28.70    4238.000    4259.330  0.00023596    3608.420
 2572     28.71    4222.000    4270.350  0.00023685    3606.530
 2573     28.72    4315.000    4309.400  0.00023175    3604.650
 2574     28.73    4407.000    4371.240  0.00022691    3602.770
 2575     28.74    4613.000    4448.530  0.00021678    3600.890
 2576     28.75    4752.000    4532.240  0.00021044    3599.010
 2577     28.76    4858.000    4612.130  0.00020585    3597.130
 2578     28.77    5117.000    4677.310  0.00019543    3595.250
 2579     28.78    5165.000    4721.900  0.00019361    3593.380
 2580     28.79    5207.000    4740.910  0.00019205    3591.500
 2581     28.80    5099.000    4730.820  0.00019612    3589.630
 2582     28.81    5020.000    4686.980  0.00019920    3587.760
 2583     28.82    4795.000    4611.150  0.00020855    3585.890
 2584     28.83    4624.000    4517.070  0.00021626    3584.020
 2585     28.84    4388.000    4416.490  0.00022789    3582.150
 2586     28.85    4206.000    4315.140  0.00023776    3580.290
 2587     28.86    4080.000    4216.470  0.00024510    3578.420
 2588     28.87    3969.000    4120.280  0.00025195    3576.560
 2589     28.88    3814.000    4031.710  0.00026219    3574.690
 2590     28.89    3789.000    3954.460  0.00026392    3572.830
 2591     28.90    3781.000    3890.170  0.00026448    3570.970
 2592     28.91    3688.000    3838.320  0.00027115    3569.110
 2593     28.92    3639.000    3797.850  0.00027480    3567.260
 2594     28.93    3707.000    3767.230  0.00026976    3565.400
 2595     28.94    3658.000    3744.960  0.00027337    3563.550
 2596     28.95    3729.000    3729.270  0.00026817    3561.690
 2597     28.96    3731.000    3719.770  0.00026802    3559.840
 2598     28.97    3717.000    3715.180  0.00026903    3557.990
 2599     28.98    3836.000    3713.820  0.00026069    3556.140
 2600     28.99    3888.000    3717.390  0.00025720    3554.290
 2601     29.00    4005.000    3724.590  0.00024969    3552.440
 2602     29.01    4064.000    3735.540  0.00024606    3550.600
 2603     29.02    4026.000    3750.460  0.00024839    3548.750
 2604     29.03    4114.000    3770.460  0.00024307    3546.910
 2605     29.04    4186.000    3792.210  0.00023889    3545.070
 2606     29.05    4187.000    3824.380  0.00023883    3543.230
 2607     29.06    4215.000    3865.000  0.00023725    3541.390
 2608     29.07    4337.000    3917.430  0.00023057    3539.550
 2609     29.08    4486.000    3983.980  0.00022292    3537.720
 2610     29.09    4481.000    4065.760  0.00022316    3535.880
 2611     29.10    4705.000    4162.650  0.00021254    3534.050
 2612     29.11    4823.000    4273.240  0.00020734    3532.220
 2613     29.12    4823.000    4394.760  0.00020734    3530.390
 2614     29.13    4999.000    4521.970  0.00020004    3528.560
 2615     29.14    5094.000    4651.130  0.00019631    3526.730
 2616     29.15    5118.000    4778.640  0.00019539    3524.900
 2617     29.16    5215.000    4897.340  0.00019175    3523.080
 2618     29.17    5355.000    4995.880  0.00018674    3521.260
 2619     29.18    5408.000    5069.780  0.00018491    3519.430
 2620     29.19    5467.000    5115.190  0.00018292    3517.610
 2621     29.20    5447.000    5125.540  0.00018359    3515.790
 2622     29.21    5424.000    5087.430  0.00018437    3513.980
 2623     29.22    5284.000    5000.050  0.00018925    3512.160
 2624     29.23    5085.000    4874.250  0.00019666    3510.350
 2625     29.24    4866.000    4720.520  0.00020551    3508.530
 2626     29.25    4595.000    4560.620  0.00021763    3506.720
 2627     29.26    4405.000    4415.810  0.00022701    3504.910
 2628     29.27    4306.000    4298.250  0.00023223    3503.100
 2629     29.28    4254.000    4219.560  0.00023507    3501.300
 2630     29.29    4143.000    4180.840  0.00024137    3499.490
 2631     29.30    4139.000    4179.320  0.00024160    3497.690
 2632     29.31    4194.000    4215.640  0.00023844    3495.890
 2633     29.32    4310.000    4281.130  0.00023202    3494.080
 2634     29.33    4444.000    4366.700  0.00022502    3492.290
 2635     29.34    4525.000    4461.040  0.00022099    3490.490
 2636     29.35    4647.000    4549.390  0.00021519    3488.690
 2637     29.36    4672.000    4620.970  0.00021404    3486.900
 2638     29.37    4572.000    4661.810  0.00021872    3485.100
 2639     29.38    4540.000    4658.520  0.00022026    3483.310
 2640     29.39    4419.000    4608.350  0.00022630    3481.520
 2641     29.40    4323.000    4526.670  0.00023132    3479.730
 2642     29.41    4200.000    4428.950  0.00023810    3477.950
 2643     29.42    4204.000    4327.600  0.00023787    3476.160
 2644     29.43    4096.000    4231.820  0.00024414    3474.380
 2645     29.44    4045.000    4145.860  0.00024722    3472.590
 2646     29.45    4116.000    4071.910  0.00024295    3470.810
 2647     29.46    4138.000    4009.250  0.00024166    3469.030
 2648     29.47    4108.000    3955.950  0.00024343    3467.260
 2649     29.48    4025.000    3907.480  0.00024845    3465.480
 2650     29.49    4161.000    3859.500  0.00024033    3463.710
 2651     29.50    4095.000    3811.790  0.00024420    3461.930
 2652     29.51    4085.000    3767.290  0.00024480    3460.160
 2653     29.52    4000.000    3726.010  0.00025000    3458.390
 2654     29.53    3894.000    3692.020  0.00025681    3456.630
 2655     29.54    3860.000    3664.760  0.00025907    3454.860
 2656     29.55    3720.000    3644.910  0.00026882    3453.100
 2657     29.56    3621.000    3632.940  0.00027617    3451.330
 2658     29.57    3606.000    3628.380  0.00027732    3449.570
 2659     29.58    3542.000    3632.720  0.00028233    3447.810
 2660     29.59    3551.000    3644.990  0.00028161    3446.050
 2661     29.60    3520.000    3664.550  0.00028409    3444.300
 2662     29.61    3494.000    3690.260  0.00028620    3442.540
 2663     29.62    3584.000    3720.320  0.00027902    3440.790
 2664     29.63    3570.000    3752.240  0.00028011    3439.040
 2665     29.64    3620.000    3782.790  0.00027624    3437.290
 2666     29.65    3609.000    3808.290  0.00027709    3435.540
 2667     29.66    3665.000    3825.240  0.00027285    3433.800
 2668     29.67    3650.000    3829.870  0.00027397    3432.050
 2669     29.68    3573.000    3819.930  0.00027988    3430.310
 2670     29.69    3510.000    3799.820  0.00028490    3428.570
 2671     29.70    3592.000    3773.480  0.00027840    3426.830
 2672     29.71    3466.000    3745.340  0.00028852    3425.090
 2673     29.72    3496.000    3718.450  0.00028604    3423.350
 2674     29.73    3424.000    3697.480  0.00029206    3421.620
 2675     29.74    3366.000    3686.750  0.00029709    3419.890
 2676     29.75    3414.000    3689.610  0.00029291    3418.160
 2677     29.76    3464.000    3708.180  0.00028868    3416.430
 2678     29.77    3461.000    3743.900  0.00028893    3414.700
 2679     29.78    3424.000    3796.480  0.00029206    3412.970
 2680     29.79    3521.000    3864.250  0.00028401    3411.250
 2681     29.80    3529.000    3943.760  0.00028337    3409.530
 2682     29.81    3648.000    4029.660  0.00027412    3407.810
 2683     29.82    3695.000    4114.740  0.00027064    3406.090
 2684     29.83    3737.000    4190.340  0.00026759    3404.370
 2685     29.84    3704.000    4246.870  0.00026998    3402.660
 2686     29.85    3788.000    4277.100  0.00026399    3400.940
 2687     29.86    3727.000    4272.450  0.00026831    3399.230
 2688     29.87    3683.000    4235.020  0.00027152    3397.520
 2689     29.88    3703.000    4173.530  0.00027005    3395.810
 2690     29.89    3645.000    4105.990  0.00027435    3394.110
 2691     29.90    3595.000    4043.840  0.00027816    3392.400
 2692     29.91    3660.000    3993.660  0.00027322    3390.700
 2693     29.92    3699.000    3956.690  0.00027034    3389.000
 2694     29.93    3768.000    3934.740  0.00026539    3387.300
 2695     29.94    3790.000    3923.200  0.00026385    3385.600
 2696     29.95    3805.000    3915.950  0.00026281    3383.910
 2697     29.96    3816.000    3911.340  0.00026205    3382.210
 2698     29.97    3814.000    3905.740  0.00026219    3380.520
 2699     29.98    3770.000    3899.360  0.00026525    3378.830
 2700     29.99    3716.000    3891.070  0.00026911    3377.140
 2701     30.00    3660.000    3881.730  0.00027322    3375.460
 2702     30.01    3572.000    3875.050  0.00027996    3373.770
 2703     30.02    3612.000    3873.350  0.00027685    3372.090
 2704     30.03    3495.000    3876.470  0.00028612    3370.410
 2705     30.04    3449.000    3881.960  0.00028994    3368.730
 2706     30.05    3423.000    3885.930  0.00029214    3367.050
 2707     30.06    3421.000    3883.620  0.00029231    3365.380
 2708     30.07    3369.000    3870.200  0.00029682    3363.710
 2709     30.08    3407.000    3845.180  0.00029351    3362.030
 2710     30.09    3392.000    3808.680  0.00029481    3360.360
 2711     30.10    3366.000    3762.450  0.00029709    3358.700
 2712     30.11    3347.000    3716.240  0.00029878    3357.030
 2713     30.12    3362.000    3672.310  0.00029744    3355.370
 2714     30.13    3348.000    3634.340  0.00029869    3353.700
 2715     30.14    3425.000    3606.070  0.00029197    3352.040
 2716     30.15    3436.000    3588.520  0.00029104    3350.390
 2717     30.16    3472.000    3583.310  0.00028802    3348.730
 2718     30.17    3553.000    3590.950  0.00028145    3347.070
 2719     30.18    3605.000    3612.120  0.00027739    3345.420
 2720     30.19    3689.000    3647.430  0.00027108    3343.770
 2721     30.20    3747.000    3697.290  0.00026688    3342.120
 2722     30.21    3993.000    3761.080  0.00025044    3340.470
 2723     30.22    4005.000    3839.100  0.00024969    3338.830
 2724     30.23    4099.000    3928.950  0.00024396    3337.180
 2725     30.24    4115.000    4026.470  0.00024301    3335.540
 2726     30.25    4167.000    4127.790  0.00023998    3333.900
 2727     30.26    4315.000    4228.170  0.00023175    3332.270
 2728     30.27    4397.000    4320.580  0.00022743    3330.630
 2729     30.28    4519.000    4394.840  0.00022129    3329.000
 2730     30.29    4529.000    4441.670  0.00022080    3327.360
 2731     30.30    4561.000    4450.820  0.00021925    3325.730
 2732     30.31    4596.000    4413.020  0.00021758    3324.110
 2733     30.32    4587.000    4340.720  0.00021801    3322.480
 2734     30.33    4628.000    4249.380  0.00021608    3320.860
 2735     30.34    4453.000    4150.380  0.00022457    3319.230
 2736     30.35    4277.000    4049.630  0.00023381    3317.610
 2737     30.36    4065.000    3948.840  0.00024600    3315.990
 2738     30.37    3839.000    3853.060  0.00026048    3314.380
 2739     30.38    3642.000    3768.740  0.00027457    3312.760
 2740     30.39    3592.000    3699.500  0.00027840    3311.150
 2741     30.40    3478.000    3647.350  0.00028752    3309.540
 2742     30.41    3446.000    3613.010  0.00029019    3307.930
 2743     30.42    3467.000    3595.680  0.00028843    3306.330
 2744     30.43    3491.000    3594.370  0.00028645    3304.720
 2745     30.44    3501.000    3607.310  0.00028563    3303.120
 2746     30.45    3624.000    3633.130  0.00027594    3301.520
 2747     30.46    3608.000    3670.010  0.00027716    3299.920
 2748     30.47    3690.000    3711.230  0.00027100    3298.320
 2749     30.48    3684.000    3753.670  0.00027144    3296.730
 2750     30.49    3745.000    3791.870  0.00026702    3295.140
 2751     30.50    3716.000    3819.970  0.00026911    3293.540
 2752     30.51    3648.000    3832.580  0.00027412    3291.960
 2753     30.52    3635.000    3825.230  0.00027510    3290.370
 2754     30.53    3607.000    3792.790  0.00027724    3288.780
 2755     30.54    3543.000    3741.970  0.00028225    3287.200
 2756     30.55    3470.000    3682.960  0.00028818    3285.620
 2757     30.56    3315.000    3623.960  0.00030166    3284.040
 2758     30.57    3307.000    3570.210  0.00030239    3282.460
 2759     30.58    3307.000    3523.370  0.00030239    3280.890
 2760     30.59    3260.000    3487.360  0.00030675    3279.320
 2761     30.60    3348.000    3460.910  0.00029869    3277.750
 2762     30.61    3210.000    3445.050  0.00031153    3276.180
 2763     30.62    3242.000    3439.940  0.00030845    3274.610
 2764     30.63    3238.000    3445.720  0.00030883    3273.050
 2765     30.64    3224.000    3463.070  0.00031017    3271.480
 2766     30.65    3233.000    3492.780  0.00030931    3269.920
 2767     30.66    3316.000    3535.870  0.00030157    3268.360
 2768     30.67    3425.000    3591.810  0.00029197    3266.810
 2769     30.68    3471.000    3660.210  0.00028810    3265.250
 2770     30.69    3560.000    3738.160  0.00028090    3263.700
 2771     30.70    3617.000    3822.930  0.00027647    3262.150
 2772     30.71    3757.000    3907.610  0.00026617    3260.600
 2773     30.72    3885.000    3984.600  0.00025740    3259.050
 2774     30.73    3877.000    4046.990  0.00025793    3257.510
 2775     30.74    3845.000    4084.740  0.00026008    3255.970
 2776     30.75    3808.000    4090.880  0.00026261    3254.430
 2777     30.76    3676.000    4064.000  0.00027203    3252.890
 2778     30.77    3600.000    4002.450  0.00027778    3251.350
 2779     30.78    3542.000    3915.830  0.00028233    3249.820
 2780     30.79    3452.000    3819.160  0.00028969    3248.290
 2781     30.80    3419.000    3723.700  0.00029248    3246.760
 2782     30.81    3357.000    3637.430  0.00029789    3245.230
 2783     30.82    3302.000    3562.680  0.00030285    3243.700
 2784     30.83    3259.000    3501.390  0.00030684    3242.180
 2785     30.84    3206.000    3452.170  0.00031192    3240.660
 2786     30.85    3231.000    3414.010  0.00030950    3239.140
 2787     30.86    3174.000    3384.800  0.00031506    3237.620
 2788     30.87    3083.000    3362.660  0.00032436    3236.100
 2789     30.88    3149.000    3345.860  0.00031756    3234.590
 2790     30.89    3039.000    3333.010  0.00032906    3233.080
 2791     30.90    3108.000    3323.040  0.00032175    3231.570
 2792     30.91    3074.000    3316.310  0.00032531    3230.060
 2793     30.92    3139.000    3310.030  0.00031857    3228.560
 2794     30.93    3085.000    3305.030  0.00032415    3227.050
 2795     30.94    3131.000    3301.150  0.00031939    3225.550
 2796     30.95    3124.000    3298.390  0.00032010    3224.050
 2797     30.96    3108.000    3296.870  0.00032175    3222.560
 2798     30.97    3066.000    3296.820  0.00032616    3221.060
 2799     30.98    3129.000    3298.300  0.00031959    3219.570
 2800     30.99    3022.000    3302.550  0.00033091    3218.080
 2801     31.00    3094.000    3309.860  0.00032321    3216.590
 2802     31.01    3131.000    3320.530  0.00031939    3215.100
 2803     31.02    3172.000    3335.330  0.00031526    3213.620
 2804     31.03    3123.000    3354.670  0.00032020    3212.140
 2805     31.04    3190.000    3375.980  0.00031348    3210.660
 2806     31.05    3229.000    3404.440  0.00030969    3209.180
 2807     31.06    3250.000    3436.530  0.00030769    3207.700
 2808     31.07    3364.000    3471.060  0.00029727    3206.230
 2809     31.08    3449.000    3506.310  0.00028994    3204.760
 2810     31.09    3583.000    3540.340  0.00027910    3203.290
 2811     31.10    3850.000    3570.340  0.00025974    3201.820
 2812     31.11    3974.000    3596.690  0.00025164    3200.350
 2813     31.12    4193.000    3616.340  0.00023849    3198.890
 2814     31.13    4352.000    3630.110  0.00022978    3197.430
 2815     31.14    4326.000    3643.510  0.00023116    3195.970
 2816     31.15    4390.000    3661.680  0.00022779    3194.510
 2817     31.16    4432.000    3688.270  0.00022563    3193.060
 2818     31.17    4391.000    3725.570  0.00022774    3191.610
 2819     31.18    4386.000    3774.500  0.00022800    3190.160
 2820     31.19    4494.000    3834.770  0.00022252    3188.710
 2821     31.20    4637.000    3905.580  0.00021566    3187.260
 2822     31.21    4705.000    3985.640  0.00021254    3185.820
 2823     31.22    4739.000    4071.830  0.00021101    3184.370
 2824     31.23    4831.000    4164.180  0.00020700    3182.930
 2825     31.24    4763.000    4265.330  0.00020995    3181.500
 2826     31.25    4736.000    4375.540  0.00021115    3180.060
 2827     31.26    4694.000    4490.850  0.00021304    3178.630
 2828     31.27    4589.000    4600.300  0.00021791    3177.200
 2829     31.28    4553.000    4699.450  0.00021964    3175.770
 2830     31.29    4493.000    4776.290  0.00022257    3174.340
 2831     31.30    4278.000    4818.380  0.00023375    3172.910
 2832     31.31    4207.000    4814.390  0.00023770    3171.490
 2833     31.32    4084.000    4752.220  0.00024486    3170.070
 2834     31.33    3945.000    4628.950  0.00025349    3168.650
 2835     31.34    3879.000    4470.450  0.00025780    3167.240
 2836     31.35    3696.000    4304.180  0.00027056    3165.820
 2837     31.36    3571.000    4150.500  0.00028003    3164.410
 2838     31.37    3540.000    4021.150  0.00028249    3163.000
 2839     31.38    3459.000    3921.480  0.00028910    3161.590
 2840     31.39    3510.000    3852.610  0.00028490    3160.180
 2841     31.40    3450.000    3812.800  0.00028986    3158.780
 2842     31.41    3591.000    3798.570  0.00027847    3157.380
 2843     31.42    3523.000    3805.380  0.00028385    3155.980
 2844     31.43    3593.000    3828.300  0.00027832    3154.580
 2845     31.44    3626.000    3862.650  0.00027579    3153.190
 2846     31.45    3730.000    3905.700  0.00026810    3151.790
 2847     31.46    3870.000    3950.620  0.00025840    3150.400
 2848     31.47    3940.000    3996.920  0.00025381    3149.020
 2849     31.48    4101.000    4048.700  0.00024384    3147.630
 2850     31.49    4269.000    4107.750  0.00023425    3146.240
 2851     31.50    4348.000    4175.080  0.00022999    3144.860
 2852     31.51    4519.000    4246.190  0.00022129    3143.480
 2853     31.52    4604.000    4317.430  0.00021720    3142.100
 2854     31.53    4563.000    4382.440  0.00021915    3140.730
 2855     31.54    4593.000    4436.490  0.00021772    3139.350
 2856     31.55    4534.000    4479.710  0.00022056    3137.980
 2857     31.56    4394.000    4511.930  0.00022758    3136.610
 2858     31.57    4413.000    4534.280  0.00022660    3135.250
 2859     31.58    4361.000    4551.210  0.00022931    3133.880
 2860     31.59    4349.000    4565.290  0.00022994    3132.520
 2861     31.60    4302.000    4574.120  0.00023245    3131.160
 2862     31.61    4296.000    4571.230  0.00023277    3129.800
 2863     31.62    4251.000    4547.640  0.00023524    3128.440
 2864     31.63    4148.000    4497.400  0.00024108    3127.090
 2865     31.64    4105.000    4415.970  0.00024361    3125.740
 2866     31.65    4073.000    4309.740  0.00024552    3124.390
 2867     31.66    4025.000    4197.120  0.00024845    3123.040
 2868     31.67    3974.000    4095.820  0.00025164    3121.690
 2869     31.68    3964.000    4019.180  0.00025227    3120.350
 2870     31.69    4115.000    3973.090  0.00024301    3119.010
 2871     31.70    4214.000    3960.540  0.00023730    3117.670
 2872     31.71    4405.000    3980.070  0.00022701    3116.330
 2873     31.72    4570.000    4027.050  0.00021882    3115.000
 2874     31.73    4792.000    4094.060  0.00020868    3113.670
 2875     31.74    5096.000    4172.100  0.00019623    3112.340
 2876     31.75    5271.000    4248.330  0.00018972    3111.010
 2877     31.76    5507.000    4311.210  0.00018159    3109.680
 2878     31.77    5542.000    4349.600  0.00018044    3108.360
 2879     31.78    5377.000    4354.390  0.00018598    3107.040
 2880     31.79    5133.000    4312.800  0.00019482    3105.720
 2881     31.80    4872.000    4234.740  0.00020525    3104.400
 2882     31.81    4695.000    4138.620  0.00021299    3103.080
 2883     31.82    4586.000    4039.750  0.00021805    3101.770
 2884     31.83    4315.000    3947.110  0.00023175    3100.460
 2885     31.84    4209.000    3864.160  0.00023759    3099.150
 2886     31.85    4034.000    3790.100  0.00024789    3097.840
 2887     31.86    3936.000    3722.790  0.00025407    3096.540
 2888     31.87    3717.000    3658.330  0.00026903    3095.240
 2889     31.88    3691.000    3592.980  0.00027093    3093.940
 2890     31.89    3598.000    3530.350  0.00027793    3092.640
 2891     31.90    3562.000    3472.600  0.00028074    3091.340
 2892     31.91    3478.000    3421.450  0.00028752    3090.050
 2893     31.92    3411.000    3377.990  0.00029317    3088.760
 2894     31.93    3334.000    3342.380  0.00029994    3087.470
 2895     31.94    3427.000    3314.250  0.00029180    3086.180
 2896     31.95    3363.000    3293.370  0.00029735    3084.900
 2897     31.96    3354.000    3279.250  0.00029815    3083.610
 2898     31.97    3371.000    3271.580  0.00029665    3082.330
 2899     31.98    3323.000    3269.830  0.00030093    3081.050
 2900     31.99    3271.000    3275.640  0.00030572    3079.780
 2901     32.00    3359.000    3288.500  0.00029771    3078.500
 2902     32.01    3323.000    3308.860  0.00030093    3077.230
 2903     32.02    3315.000    3336.390  0.00030166    3075.960
 2904     32.03    3375.000    3372.440  0.00029630    3074.690
 2905     32.04    3416.000    3415.970  0.00029274    3073.430
 2906     32.05    3397.000    3465.920  0.00029438    3072.160
 2907     32.06    3516.000    3520.470  0.00028441    3070.900
 2908     32.07    3458.000    3576.610  0.00028918    3069.640
 2909     32.08    3481.000    3626.910  0.00028727    3068.390
 2910     32.09    3549.000    3676.050  0.00028177    3067.130
 2911     32.10    3576.000    3715.960  0.00027964    3065.880
 2912     32.11    3575.000    3743.510  0.00027972    3064.630
 2913     32.12    3558.000    3755.440  0.00028106    3063.380
 2914     32.13    3529.000    3749.210  0.00028337    3062.130
 2915     32.14    3488.000    3719.240  0.00028670    3060.890
 2916     32.15    3416.000    3667.630  0.00029274    3059.650
 2917     32.16    3393.000    3604.980  0.00029472    3058.410
 2918     32.17    3383.000    3541.780  0.00029560    3057.170
 2919     32.18    3421.000    3485.920  0.00029231    3055.930
 2920     32.19    3354.000    3442.850  0.00029815    3054.700
 2921     32.20    3326.000    3416.610  0.00030066    3053.470
 2922     32.21    3401.000    3409.200  0.00029403    3052.240
 2923     32.22    3371.000    3422.130  0.00029665    3051.010
 2924     32.23    3550.000    3459.020  0.00028169    3049.790
 2925     32.24    3634.000    3519.740  0.00027518    3048.570
 2926     32.25    3742.000    3604.040  0.00026724    3047.350
 2927     32.26    3929.000    3710.280  0.00025452    3046.130
 2928     32.27    4093.000    3834.930  0.00024432    3044.910
 2929     32.28    4328.000    3972.150  0.00023105    3043.700
 2930     32.29    4443.000    4114.030  0.00022507    3042.490
 2931     32.30    4611.000    4249.620  0.00021687    3041.280
 2932     32.31    4753.000    4368.960  0.00021039    3040.070
 2933     32.32    4770.000    4460.160  0.00020964    3038.860
 2934     32.33    4839.000    4513.250  0.00020665    3037.660
 2935     32.34    4823.000    4517.600  0.00020734    3036.460
 2936     32.35    4762.000    4469.260  0.00021000    3035.260
 2937     32.36    4678.000    4389.800  0.00021377    3034.060
 2938     32.37    4556.000    4302.120  0.00021949    3032.870
 2939     32.38    4524.000    4221.690  0.00022104    3031.680
 2940     32.39    4551.000    4156.060  0.00021973    3030.490
 2941     32.40    4484.000    4107.100  0.00022302    3029.300
 2942     32.41    4524.000    4068.800  0.00022104    3028.110
 2943     32.42    4529.000    4038.950  0.00022080    3026.930
 2944     32.43    4442.000    4010.460  0.00022512    3025.750
 2945     32.44    4284.000    3974.450  0.00023343    3024.570
 2946     32.45    4212.000    3928.160  0.00023742    3023.390
 2947     32.46    4022.000    3876.830  0.00024863    3022.210
 2948     32.47    3906.000    3828.180  0.00025602    3021.040
 2949     32.48    3755.000    3790.850  0.00026631    3019.870
 2950     32.49    3737.000    3770.690  0.00026759    3018.700
 2951     32.50    3681.000    3770.580  0.00027167    3017.530
 2952     32.51    3708.000    3791.030  0.00026969    3016.370
 2953     32.52    3772.000    3828.630  0.00026511    3015.200
 2954     32.53    3774.000    3879.640  0.00026497    3014.040
 2955     32.54    3830.000    3938.220  0.00026110    3012.880
 2956     32.55    3841.000    3997.460  0.00026035    3011.730
 2957     32.56    3899.000    4047.410  0.00025648    3010.570
 2958     32.57    3999.000    4088.180  0.00025006    3009.420
 2959     32.58    4080.000    4108.900  0.00024510    3008.270
 2960     32.59    4027.000    4112.610  0.00024832    3007.120
 2961     32.60    4077.000    4103.940  0.00024528    3005.980
 2962     32.61    4066.000    4085.150  0.00024594    3004.830
 2963     32.62    3970.000    4056.260  0.00025189    3003.690
 2964     32.63    3909.000    4015.280  0.00025582    3002.550
 2965     32.64    3792.000    3956.280  0.00026371    3001.420
 2966     32.65    3725.000    3883.420  0.00026846    3000.280
 2967     32.66    3637.000    3808.990  0.00027495    2999.150
 2968     32.67    3393.000    3741.220  0.00029472    2998.020
 2969     32.68    3367.000    3685.250  0.00029700    2996.890
 2970     32.69    3333.000    3642.540  0.00030003    2995.760
 2971     32.70    3349.000    3611.810  0.00029860    2994.630
 2972     32.71    3318.000    3590.170  0.00030139    2993.510
 2973     32.72    3337.000    3573.870  0.00029967    2992.390
 2974     32.73    3366.000    3559.280  0.00029709    2991.270
 2975     32.74    3380.000    3541.300  0.00029586    2990.160
 2976     32.75    3393.000    3517.870  0.00029472    2989.040
 2977     32.76    3474.000    3491.500  0.00028785    2987.930
 2978     32.77    3551.000    3465.330  0.00028161    2986.820
 2979     32.78    3525.000    3440.100  0.00028369    2985.710
 2980     32.79    3469.000    3416.230  0.00028827    2984.610
 2981     32.80    3405.000    3392.550  0.00029369    2983.500
 2982     32.81    3415.000    3367.260  0.00029283    2982.400
 2983     32.82    3306.000    3340.490  0.00030248    2981.300
 2984     32.83    3199.000    3312.280  0.00031260    2980.200
 2985     32.84    3165.000    3282.990  0.00031596    2979.110
 2986     32.85    3115.000    3252.760  0.00032103    2978.010
 2987     32.86    3104.000    3222.360  0.00032216    2976.920
 2988     32.87    3008.000    3192.880  0.00033245    2975.830
 2989     32.88    3056.000    3166.140  0.00032723    2974.740
 2990     32.89    3007.000    3143.250  0.00033256    2973.660
 2991     32.90    3009.000    3123.700  0.00033234    2972.580
 2992     32.91    2970.000    3107.960  0.00033670    2971.500
 2993     32.92    3050.000    3094.170  0.00032787    2970.420
 2994     32.93    3051.000    3085.620  0.00032776    2969.340
 2995     32.94    3045.000    3080.370  0.00032841    2968.260
 2996     32.95    3101.000    3078.810  0.00032248    2967.190
 2997     32.96    3115.000    3080.020  0.00032103    2966.120
 2998     32.97    3140.000    3084.620  0.00031847    2965.050
 2999     32.98    3198.000    3093.080  0.00031270    2963.990
 3000     32.99    3222.000    3105.290  0.00031037    2962.920
 3001     33.00    3217.000    3121.620  0.00031085    2961.860
 3002     33.01    3328.000    3142.200  0.00030048    2960.800
 3003     33.02    3317.000    3166.980  0.00030148    2959.740
 3004     33.03    3444.000    3195.520  0.00029036    2958.680
 3005     33.04    3483.000    3226.740  0.00028711    2957.630
 3006     33.05    3515.000    3258.830  0.00028450    2956.570
 3007     33.06    3512.000    3289.420  0.00028474    2955.520
 3008     33.07    3493.000    3315.550  0.00028629    2954.480
 3009     33.08    3472.000    3334.330  0.00028802    2953.430
 3010     33.09    3499.000    3343.260  0.00028580    2952.390
 3011     33.10    3374.000    3340.180  0.00029638    2951.340
 3012     33.11    3327.000    3321.800  0.00030057    2950.300
 3013     33.12    3185.000    3292.100  0.00031397    2949.260
 3014     33.13    3164.000    3253.090  0.00031606    2948.230
 3015     33.14    3059.000    3218.160  0.00032690    2947.190
 3016     33.15    3116.000    3186.450  0.00032092    2946.160
 3017     33.16    3067.000    3159.510  0.00032605    2945.130
 3018     33.17    2996.000    3137.820  0.00033378    2944.100
 3019     33.18    3003.000    3121.070  0.00033300    2943.080
 3020     33.19    3020.000    3108.430  0.00033113    2942.050
 3021     33.20    2983.000    3098.810  0.00033523    2941.030
 3022     33.21    3008.000    3091.020  0.00033245    2940.010
 3023     33.22    2952.000    3084.090  0.00033875    2938.990
 3024     33.23    2976.000    3075.380  0.00033602    2937.980
 3025     33.24    2985.000    3067.630  0.00033501    2936.960
 3026     33.25    3027.000    3059.780  0.00033036    2935.950
 3027     33.26    2973.000    3054.250  0.00033636    2934.940
 3028     33.27    2952.000    3051.780  0.00033875    2933.930
 3029     33.28    3021.000    3053.560  0.00033102    2932.930
 3030     33.29    3040.000    3060.700  0.00032895    2931.920
 3031     33.30    3083.000    3074.250  0.00032436    2930.920
 3032     33.31    3111.000    3095.140  0.00032144    2929.920
 3033     33.32    3189.000    3124.040  0.00031358    2928.920
 3034     33.33    3213.000    3161.220  0.00031124    2927.920
 3035     33.34    3240.000    3206.100  0.00030864    2926.930
 3036     33.35    3393.000    3258.040  0.00029472    2925.940
 3037     33.36    3507.000    3313.480  0.00028514    2924.950
 3038     33.37    3543.000    3372.790  0.00028225    2923.960
 3039     33.38    3652.000    3430.850  0.00027382    2922.970
 3040     33.39    3668.000    3483.620  0.00027263    2921.990
 3041     33.40    3690.000    3527.090  0.00027100    2921.010
 3042     33.41    3716.000    3558.240  0.00026911    2920.020
 3043     33.42    3746.000    3574.890  0.00026695    2919.050
 3044     33.43    3686.000    3570.710  0.00027130    2918.070
 3045     33.44    3624.000    3555.840  0.00027594    2917.090
 3046     33.45    3576.000    3537.320  0.00027964    2916.120
 3047     33.46    3611.000    3523.510  0.00027693    2915.150
 3048     33.47    3721.000    3519.890  0.00026874    2914.180
 3049     33.48    3626.000    3528.640  0.00027579    2913.220
 3050     33.49    3705.000    3548.700  0.00026991    2912.250
 3051     33.50    3717.000    3577.150  0.00026903    2911.290
 3052     33.51    3744.000    3609.330  0.00026709    2910.330
 3053     33.52    3898.000    3639.580  0.00025654    2909.370
 3054     33.53    3915.000    3661.380  0.00025543    2908.410
 3055     33.54    3911.000    3670.000  0.00025569    2907.450
 3056     33.55    3932.000    3660.290  0.00025432    2906.500
 3057     33.56    3968.000    3630.890  0.00025202    2905.550
 3058     33.57    3832.000    3588.090  0.00026096    2904.600
 3059     33.58    3733.000    3539.360  0.00026788    2903.650
 3060     33.59    3683.000    3490.910  0.00027152    2902.710
 3061     33.60    3664.000    3448.280  0.00027293    2901.760
 3062     33.61    3653.000    3415.670  0.00027375    2900.820
 3063     33.62    3634.000    3394.230  0.00027518    2899.880
 3064     33.63    3665.000    3383.250  0.00027285    2898.940
 3065     33.64    3594.000    3381.040  0.00027824    2898.000
 3066     33.65    3764.000    3384.240  0.00026567    2897.070
 3067     33.66    3777.000    3389.970  0.00026476    2896.140
 3068     33.67    3694.000    3394.780  0.00027071    2895.210
 3069     33.68    3641.000    3396.390  0.00027465    2894.280
 3070     33.69    3613.000    3390.980  0.00027678    2893.350
 3071     33.70    3467.000    3379.460  0.00028843    2892.430
 3072     33.71    3452.000    3367.710  0.00028969    2891.500
 3073     33.72    3382.000    3361.470  0.00029568    2890.580
 3074     33.73    3276.000    3364.960  0.00030525    2889.660
 3075     33.74    3297.000    3380.330  0.00030331    2888.750
 3076     33.75    3280.000    3407.970  0.00030488    2887.830
 3077     33.76    3289.000    3446.870  0.00030404    2886.920
 3078     33.77    3352.000    3494.770  0.00029833    2886.000
 3079     33.78    3314.000    3548.360  0.00030175    2885.090
 3080     33.79    3244.000    3603.660  0.00030826    2884.190
 3081     33.80    3288.000    3656.410  0.00030414    2883.280
 3082     33.81    3306.000    3701.940  0.00030248    2882.380
 3083     33.82    3301.000    3733.210  0.00030294    2881.470
 3084     33.83    3343.000    3752.650  0.00029913    2880.570
 3085     33.84    3386.000    3762.230  0.00029533    2879.670
 3086     33.85    3408.000    3762.860  0.00029343    2878.780
 3087     33.86    3328.000    3753.450  0.00030048    2877.880
 3088     33.87    3346.000    3730.920  0.00029886    2876.990
 3089     33.88    3329.000    3690.170  0.00030039    2876.090
 3090     33.89    3392.000    3634.730  0.00029481    2875.210
 3091     33.90    3379.000    3570.270  0.00029595    2874.320
 3092     33.91    3291.000    3499.180  0.00030386    2873.430
 3093     33.92    3332.000    3426.690  0.00030012    2872.550
 3094     33.93    3363.000    3355.980  0.00029735    2871.660
 3095     33.94    3265.000    3290.020  0.00030628    2870.780
 3096     33.95    3325.000    3231.000  0.00030075    2869.900
 3097     33.96    3277.000    3180.280  0.00030516    2869.030
 3098     33.97    3258.000    3138.160  0.00030694    2868.150
 3099     33.98    3229.000    3104.300  0.00030969    2867.280
 3100     33.99    3186.000    3077.800  0.00031387    2866.410
 3101     34.00    3198.000    3058.340  0.00031270    2865.540
 3102     34.01    3119.000    3043.060  0.00032062    2864.670
 3103     34.02    3099.000    3031.630  0.00032268    2863.800
 3104     34.03    3045.000    3023.510  0.00032841    2862.940
 3105     34.04    3047.000    3016.480  0.00032819    2862.070
 3106     34.05    2986.000    3010.530  0.00033490    2861.210
 3107     34.06    2935.000    3004.620  0.00034072    2860.350
 3108     34.07    2992.000    2998.130  0.00033422    2859.500
 3109     34.08    2986.000    2990.200  0.00033490    2858.640
 3110     34.09    2975.000    2981.020  0.00033613    2857.790
 3111     34.10    3018.000    2971.450  0.00033135    2856.930
 3112     34.11    2892.000    2962.400  0.00034578    2856.080
 3113     34.12    2868.000    2954.730  0.00034868    2855.240
 3114     34.13    2980.000    2948.750  0.00033557    2854.390
 3115     34.14    2945.000    2945.060  0.00033956    2853.540
 3116     34.15    2889.000    2944.100  0.00034614    2852.700
 3117     34.16    2993.000    2946.350  0.00033411    2851.860
 3118     34.17    2879.000    2952.280  0.00034734    2851.020
 3119     34.18    2941.000    2962.460  0.00034002    2850.180
 3120     34.19    2951.000    2977.120  0.00033887    2849.340
 3121     34.20    2915.000    2996.550  0.00034305    2848.510
 3122     34.21    2950.000    3021.360  0.00033898    2847.670
 3123     34.22    3052.000    3050.490  0.00032765    2846.840
 3124     34.23    3103.000    3083.510  0.00032227    2846.010
 3125     34.24    3171.000    3117.870  0.00031536    2845.190
 3126     34.25    3244.000    3155.960  0.00030826    2844.360
 3127     34.26    3283.000    3193.220  0.00030460    2843.530
 3128     34.27    3326.000    3228.240  0.00030066    2842.710
 3129     34.28    3289.000    3259.180  0.00030404    2841.890
 3130     34.29    3284.000    3283.800  0.00030451    2841.070
 3131     34.30    3262.000    3299.630  0.00030656    2840.250
 3132     34.31    3197.000    3306.950  0.00031279    2839.440
 3133     34.32    3338.000    3309.120  0.00029958    2838.620
 3134     34.33    3216.000    3308.230  0.00031095    2837.810
 3135     34.34    3237.000    3307.150  0.00030893    2837.000
 3136     34.35    3229.000    3305.770  0.00030969    2836.190
 3137     34.36    3278.000    3304.790  0.00030506    2835.380
 3138     34.37    3336.000    3301.080  0.00029976    2834.580
 3139     34.38    3383.000    3294.560  0.00029560    2833.770
 3140     34.39    3355.000    3281.020  0.00029806    2832.970
 3141     34.40    3341.000    3260.720  0.00029931    2832.170
 3142     34.41    3390.000    3237.020  0.00029499    2831.370
 3143     34.42    3374.000    3210.990  0.00029638    2830.570
 3144     34.43    3363.000    3185.280  0.00029735    2829.770
 3145     34.44    3378.000    3162.520  0.00029603    2828.980
 3146     34.45    3447.000    3144.350  0.00029011    2828.190
 3147     34.46    3408.000    3131.250  0.00029343    2827.400
 3148     34.47    3420.000    3122.700  0.00029240    2826.610
 3149     34.48    3426.000    3117.550  0.00029189    2825.820
 3150     34.49    3462.000    3113.870  0.00028885    2825.030
 3151     34.50    3461.000    3108.880  0.00028893    2824.250
 3152     34.51    3414.000    3103.080  0.00029291    2823.460
 3153     34.52    3291.000    3093.060  0.00030386    2822.680
 3154     34.53    3294.000    3079.170  0.00030358    2821.900
 3155     34.54    3109.000    3062.690  0.00032165    2821.120
 3156     34.55    3189.000    3044.150  0.00031358    2820.350
 3157     34.56    3195.000    3025.690  0.00031299    2819.570
 3158     34.57    3185.000    3009.350  0.00031397    2818.800
 3159     34.58    3144.000    2996.320  0.00031807    2818.030
 3160     34.59    3113.000    2987.820  0.00032123    2817.260
 3161     34.60    3120.000    2984.670  0.00032051    2816.490
 3162     34.61    3230.000    2987.540  0.00030960    2815.720
 3163     34.62    3206.000    2997.160  0.00031192    2814.960
 3164     34.63    3270.000    3012.840  0.00030581    2814.190
 3165     34.64    3305.000    3037.730  0.00030257    2813.430
 3166     34.65    3333.000    3071.080  0.00030003    2812.670
 3167     34.66    3435.000    3112.810  0.00029112    2811.910
 3168     34.67    3550.000    3162.660  0.00028169    2811.150
 3169     34.68    3555.000    3220.020  0.00028129    2810.400
 3170     34.69    3675.000    3281.920  0.00027211    2809.640
 3171     34.70    3757.000    3348.840  0.00026617    2808.890
 3172     34.71    3938.000    3415.560  0.00025394    2808.140
 3173     34.72    4039.000    3477.630  0.00024759    2807.390
 3174     34.73    4216.000    3529.290  0.00023719    2806.640
 3175     34.74    4273.000    3567.010  0.00023403    2805.890
 3176     34.75    4229.000    3586.030  0.00023646    2805.150
 3177     34.76    4221.000    3579.270  0.00023691    2804.400
 3178     34.77    4139.000    3549.740  0.00024160    2803.660
 3179     34.78    4111.000    3504.050  0.00024325    2802.920
 3180     34.79    3997.000    3451.320  0.00025019    2802.180
 3181     34.80    3923.000    3400.910  0.00025491    2801.440
 3182     34.81    3806.000    3359.510  0.00026274    2800.710
 3183     34.82    3727.000    3332.120  0.00026831    2799.970
 3184     34.83    3697.000    3321.820  0.00027049    2799.240
 3185     34.84    3757.000    3330.530  0.00026617    2798.510
 3186     34.85    3778.000    3358.330  0.00026469    2797.780
 3187     34.86    3833.000    3405.060  0.00026089    2797.050
 3188     34.87    3918.000    3468.890  0.00025523    2796.320
 3189     34.88    4000.000    3548.480  0.00025000    2795.590
 3190     34.89    4102.000    3640.560  0.00024378    2794.870
 3191     34.90    4201.000    3740.250  0.00023804    2794.150
 3192     34.91    4411.000    3840.860  0.00022671    2793.430
 3193     34.92    4602.000    3934.520  0.00021730    2792.710
 3194     34.93    4763.000    4012.750  0.00020995    2791.990
 3195     34.94    4719.000    4067.660  0.00021191    2791.270
 3196     34.95    4628.000    4089.490  0.00021608    2790.550
 3197     34.96    4554.000    4070.600  0.00021959    2789.840
 3198     34.97    4438.000    4018.210  0.00022533    2789.130
 3199     34.98    4355.000    3940.480  0.00022962    2788.420
 3200     34.99    4210.000    3844.550  0.00023753    2787.710
 3201     35.00    4074.000    3743.230  0.00024546    2787.000
 3202     35.01    3850.000    3647.600  0.00025974    2786.290
 3203     35.02    3730.000    3565.480  0.00026810    2785.590
 3204     35.03    3706.000    3501.420  0.00026983    2784.880
 3205     35.04    3717.000    3457.480  0.00026903    2784.180
 3206     35.05    3695.000    3434.250  0.00027064    2783.480
 3207     35.06    3786.000    3431.380  0.00026413    2782.780
 3208     35.07    3692.000    3448.100  0.00027086    2782.080
 3209     35.08    3679.000    3482.350  0.00027181    2781.380
 3210     35.09    3817.000    3533.390  0.00026199    2780.690
 3211     35.10    3921.000    3601.100  0.00025504    2779.990
 3212     35.11    3992.000    3684.640  0.00025050    2779.300
 3213     35.12    4096.000    3780.880  0.00024414    2778.610
 3214     35.13    4181.000    3887.310  0.00023918    2777.920
 3215     35.14    4257.000    3997.670  0.00023491    2777.230
 3216     35.15    4315.000    4105.920  0.00023175    2776.540
 3217     35.16    4292.000    4206.080  0.00023299    2775.860
 3218     35.17    4338.000    4289.500  0.00023052    2775.170
 3219     35.18    4371.000    4351.640  0.00022878    2774.490
 3220     35.19    4347.000    4391.590  0.00023004    2773.810
 3221     35.20    4241.000    4411.020  0.00023579    2773.130
 3222     35.21    4190.000    4405.610  0.00023866    2772.450
 3223     35.22    4083.000    4374.730  0.00024492    2771.770
 3224     35.23    4109.000    4326.590  0.00024337    2771.090
 3225     35.24    4027.000    4265.130  0.00024832    2770.420
 3226     35.25    3951.000    4191.390  0.00025310    2769.740
 3227     35.26    3870.000    4107.320  0.00025840    2769.070
 3228     35.27    3717.000    4012.620  0.00026903    2768.400
 3229     35.28    3646.000    3904.850  0.00027427    2767.730
 3230     35.29    3554.000    3785.790  0.00028137    2767.060
 3231     35.30    3369.000    3664.720  0.00029682    2766.400
 3232     35.31    3289.000    3550.250  0.00030404    2765.730
 3233     35.32    3303.000    3448.640  0.00030276    2765.070
 3234     35.33    3260.000    3363.040  0.00030675    2764.400
 3235     35.34    3172.000    3294.770  0.00031526    2763.740
 3236     35.35    3226.000    3243.310  0.00030998    2763.080
 3237     35.36    3197.000    3208.580  0.00031279    2762.420
 3238     35.37    3195.000    3188.810  0.00031299    2761.760
 3239     35.38    3135.000    3182.060  0.00031898    2761.110
 3240     35.39    3242.000    3186.910  0.00030845    2760.450
 3241     35.40    3216.000    3201.080  0.00031095    2759.800
 3242     35.41    3303.000    3222.130  0.00030276    2759.140
 3243     35.42    3328.000    3247.740  0.00030048    2758.490
 3244     35.43    3394.000    3275.530  0.00029464    2757.840
 3245     35.44    3432.000    3303.080  0.00029138    2757.190
 3246     35.45    3542.000    3326.890  0.00028233    2756.540
 3247     35.46    3668.000    3345.560  0.00027263    2755.900
 3248     35.47    3723.000    3359.400  0.00026860    2755.250
 3249     35.48    3735.000    3368.320  0.00026774    2754.610
 3250     35.49    3776.000    3371.620  0.00026483    2753.960
 3251     35.50    3826.000    3369.020  0.00026137    2753.320
 3252     35.51    3825.000    3359.390  0.00026144    2752.680
 3253     35.52    3815.000    3342.030  0.00026212    2752.040
 3254     35.53    3731.000    3319.060  0.00026802    2751.410
 3255     35.54    3790.000    3291.820  0.00026385    2750.770
 3256     35.55    3688.000    3260.590  0.00027115    2750.130
 3257     35.56    3645.000    3226.960  0.00027435    2749.500
 3258     35.57    3610.000    3192.650  0.00027701    2748.870
 3259     35.58    3582.000    3158.760  0.00027917    2748.230
 3260     35.59    3386.000    3125.560  0.00029533    2747.600
 3261     35.60    3290.000    3090.720  0.00030395    2746.970
 3262     35.61    3187.000    3058.320  0.00031377    2746.340
 3263     35.62    3138.000    3027.980  0.00031867    2745.720
 3264     35.63    3117.000    3002.560  0.00032082    2745.090
 3265     35.64    3094.000    2982.730  0.00032321    2744.470
 3266     35.65    3029.000    2969.700  0.00033014    2743.840
 3267     35.66    3032.000    2964.220  0.00032982    2743.220
 3268     35.67    3022.000    2966.920  0.00033091    2742.600
 3269     35.68    2961.000    2978.340  0.00033772    2741.980
 3270     35.69    3026.000    2998.930  0.00033047    2741.360
 3271     35.70    3083.000    3028.730  0.00032436    2740.740
 3272     35.71    3159.000    3068.160  0.00031656    2740.130
 3273     35.72    3179.000    3116.590  0.00031456    2739.510
 3274     35.73    3377.000    3173.020  0.00029612    2738.900
 3275     35.74    3470.000    3235.830  0.00028818    2738.280
 3276     35.75    3607.000    3302.680  0.00027724    2737.670
 3277     35.76    3762.000    3370.570  0.00026582    2737.060
 3278     35.77    3913.000    3436.220  0.00025556    2736.450
 3279     35.78    4066.000    3494.450  0.00024594    2735.840
 3280     35.79    4234.000    3540.640  0.00023618    2735.230
 3281     35.80    4246.000    3570.620  0.00023552    2734.630
 3282     35.81    4244.000    3588.380  0.00023563    2734.020
 3283     35.82    4137.000    3588.710  0.00024172    2733.420
 3284     35.83    4040.000    3567.410  0.00024752    2732.810
 3285     35.84    3875.000    3527.400  0.00025806    2732.210
 3286     35.85    3772.000    3471.950  0.00026511    2731.610
 3287     35.86    3618.000    3407.440  0.00027640    2731.010
 3288     35.87    3545.000    3339.140  0.00028209    2730.410
 3289     35.88    3431.000    3268.800  0.00029146    2729.810
 3290     35.89    3276.000    3199.580  0.00030525    2729.220
 3291     35.90    3239.000    3134.590  0.00030874    2728.620
 3292     35.91    3163.000    3076.170  0.00031616    2728.030
 3293     35.92    3094.000    3025.510  0.00032321    2727.430
 3294     35.93    3089.000    2982.310  0.00032373    2726.840
 3295     35.94    2971.000    2947.090  0.00033659    2726.250
 3296     35.95    2957.000    2918.720  0.00033818    2725.660
 3297     35.96    2944.000    2896.450  0.00033967    2725.070
 3298     35.97    2928.000    2879.570  0.00034153    2724.480
 3299     35.98    2944.000    2867.540  0.00033967    2723.900
 3300     35.99    2982.000    2859.780  0.00033535    2723.310
 3301     36.00    2984.000    2856.700  0.00033512    2722.720
 3302     36.01    2986.000    2858.220  0.00033490    2722.140
 3303     36.02    3013.000    2863.400  0.00033190    2721.560
 3304     36.03    3031.000    2875.150  0.00032992    2720.970
 3305     36.04    3088.000    2893.570  0.00032383    2720.390
 3306     36.05    3140.000    2918.970  0.00031847    2719.810
 3307     36.06    3170.000    2949.670  0.00031546    2719.230
 3308     36.07    3288.000    2990.460  0.00030414    2718.660
 3309     36.08    3326.000    3038.830  0.00030066    2718.080
 3310     36.09    3431.000    3093.350  0.00029146    2717.500
 3311     36.10    3556.000    3153.470  0.00028121    2716.930
 3312     36.11    3667.000    3216.350  0.00027270    2716.350
 3313     36.12    3831.000    3278.530  0.00026103    2715.780
 3314     36.13    3849.000    3335.060  0.00025981    2715.210
 3315     36.14    3977.000    3385.040  0.00025145    2714.640
 3316     36.15    3970.000    3422.000  0.00025189    2714.070
 3317     36.16    4000.000    3442.140  0.00025000    2713.500
 3318     36.17    3870.000    3442.240  0.00025840    2712.930
 3319     36.18    3850.000    3418.170  0.00025974    2712.360
 3320     36.19    3632.000    3372.920  0.00027533    2711.800
 3321     36.20    3596.000    3313.100  0.00027809    2711.230
 3322     36.21    3448.000    3245.400  0.00029002    2710.670
 3323     36.22    3296.000    3176.550  0.00030340    2710.100
 3324     36.23    3234.000    3111.670  0.00030921    2709.540
 3325     36.24    3143.000    3053.530  0.00031817    2708.980
 3326     36.25    3088.000    3003.810  0.00032383    2708.420
 3327     36.26    3058.000    2963.040  0.00032701    2707.860
 3328     36.27    3042.000    2930.760  0.00032873    2707.300
 3329     36.28    3002.000    2906.440  0.00033311    2706.740
 3330     36.29    3017.000    2889.430  0.00033146    2706.180
 3331     36.30    3004.000    2878.600  0.00033289    2705.630
 3332     36.31    3014.000    2873.370  0.00033179    2705.070
 3333     36.32    3000.000    2871.510  0.00033333    2704.520
 3334     36.33    2956.000    2872.730  0.00033829    2703.970
 3335     36.34    2986.000    2876.090  0.00033490    2703.410
 3336     36.35    3089.000    2881.020  0.00032373    2702.860
 3337     36.36    3094.000    2886.280  0.00032321    2702.310
 3338     36.37    3077.000    2891.310  0.00032499    2701.760
 3339     36.38    3121.000    2896.450  0.00032041    2701.210
 3340     36.39    3026.000    2900.180  0.00033047    2700.660
 3341     36.40    3100.000    2901.800  0.00032258    2700.120
 3342     36.41    3076.000    2903.500  0.00032510    2699.570
 3343     36.42    3075.000    2906.050  0.00032520    2699.020
 3344     36.43    3002.000    2910.310  0.00033311    2698.480
 3345     36.44    3079.000    2916.750  0.00032478    2697.940
 3346     36.45    3001.000    2925.410  0.00033322    2697.390
 3347     36.46    3038.000    2936.020  0.00032916    2696.850
 3348     36.47    3050.000    2948.870  0.00032787    2696.310
 3349     36.48    3032.000    2962.830  0.00032982    2695.770
 3350     36.49    3054.000    2977.580  0.00032744    2695.230
 3351     36.50    3040.000    2992.490  0.00032895    2694.690
 3352     36.51    3010.000    3006.700  0.00033223    2694.150
 3353     36.52    2995.000    3019.110  0.00033389    2693.610
 3354     36.53    3028.000    3031.210  0.00033025    2693.080
 3355     36.54    3038.000    3044.690  0.00032916    2692.540
 3356     36.55    3054.000    3060.450  0.00032744    2692.010
 3357     36.56    3044.000    3078.370  0.00032852    2691.470
 3358     36.57    3113.000    3097.500  0.00032123    2690.940
 3359     36.58    3171.000    3115.880  0.00031536    2690.410
 3360     36.59    3206.000    3131.270  0.00031192    2689.880
 3361     36.60    3212.000    3141.520  0.00031133    2689.350
 3362     36.61    3142.000    3145.340  0.00031827    2688.820
 3363     36.62    3149.000    3140.630  0.00031756    2688.290
 3364     36.63    3089.000    3126.140  0.00032373    2687.760
 3365     36.64    3074.000    3103.050  0.00032531    2687.230
 3366     36.65    3051.000    3077.450  0.00032776    2686.700
 3367     36.66    3007.000    3053.700  0.00033256    2686.180
 3368     36.67    2965.000    3035.410  0.00033727    2685.650
 3369     36.68    2915.000    3024.860  0.00034305    2685.130
 3370     36.69    2920.000    3022.160  0.00034247    2684.600
 3371     36.70    2925.000    3028.170  0.00034188    2684.080
 3372     36.71    2961.000    3043.160  0.00033772    2683.560
 3373     36.72    2898.000    3064.620  0.00034507    2683.030
 3374     36.73    2909.000    3090.490  0.00034376    2682.510
 3375     36.74    2914.000    3117.610  0.00034317    2681.990
 3376     36.75    2984.000    3144.510  0.00033512    2681.470
 3377     36.76    2925.000    3167.920  0.00034188    2680.960
 3378     36.77    2902.000    3184.750  0.00034459    2680.440
 3379     36.78    2924.000    3191.850  0.00034200    2679.920
 3380     36.79    2897.000    3186.890  0.00034518    2679.400
 3381     36.80    2932.000    3171.730  0.00034106    2678.890
 3382     36.81    2852.000    3149.810  0.00035063    2678.370
 3383     36.82    2902.000    3122.890  0.00034459    2677.860
 3384     36.83    2860.000    3093.490  0.00034965    2677.340
 3385     36.84    2861.000    3063.860  0.00034953    2676.830
 3386     36.85    2829.000    3035.390  0.00035348    2676.320
 3387     36.86    2838.000    3008.720  0.00035236    2675.810
 3388     36.87    2839.000    2983.490  0.00035224    2675.290
 3389     36.88    2828.000    2958.740  0.00035361    2674.780
 3390     36.89    2774.000    2934.550  0.00036049    2674.270
 3391     36.90    2780.000    2911.580  0.00035971    2673.760
 3392     36.91    2817.000    2890.260  0.00035499    2673.260
 3393     36.92    2808.000    2870.670  0.00035613    2672.750
 3394     36.93    2747.000    2852.370  0.00036403    2672.240
 3395     36.94    2756.000    2835.440  0.00036284    2671.730
 3396     36.95    2726.000    2820.190  0.00036684    2671.230
 3397     36.96    2781.000    2806.800  0.00035958    2670.720
 3398     36.97    2794.000    2795.430  0.00035791    2670.220
 3399     36.98    2852.000    2785.960  0.00035063    2669.710
 3400     36.99    2827.000    2778.240  0.00035373    2669.210
 3401     37.00    2803.000    2772.300  0.00035676    2668.710
 3402     37.01    2796.000    2767.340  0.00035765    2668.210
 3403     37.02    2782.000    2763.690  0.00035945    2667.700
 3404     37.03    2818.000    2760.950  0.00035486    2667.200
 3405     37.04    2863.000    2759.370  0.00034928    2666.700
 3406     37.05    2864.000    2757.180  0.00034916    2666.200
 3407     37.06    2770.000    2758.370  0.00036101    2665.700
 3408     37.07    2880.000    2760.790  0.00034722    2665.210
 3409     37.08    2859.000    2765.860  0.00034977    2664.710
 3410     37.09    2921.000    2773.620  0.00034235    2664.210
 3411     37.10    2890.000    2784.680  0.00034602    2663.710
 3412     37.11    3018.000    2799.850  0.00033135    2663.220
 3413     37.12    2987.000    2820.100  0.00033478    2662.720
 3414     37.13    3084.000    2846.670  0.00032425    2662.230
 3415     37.14    3169.000    2880.990  0.00031556    2661.730
 3416     37.15    3246.000    2924.830  0.00030807    2661.240
 3417     37.16    3311.000    2980.080  0.00030202    2660.750
 3418     37.17    3370.000    3048.790  0.00029674    2660.250
 3419     37.18    3542.000    3132.970  0.00028233    2659.760
 3420     37.19    3650.000    3234.390  0.00027397    2659.270
 3421     37.20    3774.000    3354.050  0.00026497    2658.780
 3422     37.21    3872.000    3491.820  0.00025826    2658.290
 3423     37.22    4050.000    3647.350  0.00024691    2657.800
 3424     37.23    4195.000    3818.730  0.00023838    2657.310
 3425     37.24    4304.000    4001.970  0.00023234    2656.820
 3426     37.25    4602.000    4190.340  0.00021730    2656.330
 3427     37.26    4753.000    4374.930  0.00021039    2655.840
 3428     37.27    5008.000    4546.490  0.00019968    2655.360
 3429     37.28    5079.000    4694.440  0.00019689    2654.870
 3430     37.29    5100.000    4808.680  0.00019608    2654.380
 3431     37.30    5054.000    4880.770  0.00019786    2653.900
 3432     37.31    4862.000    4901.740  0.00020568    2653.410
 3433     37.32    4557.000    4860.040  0.00021944    2652.930
 3434     37.33    4314.000    4755.780  0.00023180    2652.440
 3435     37.34    4284.000    4605.050  0.00023343    2651.960
 3436     37.35    4113.000    4431.340  0.00024313    2651.480
 3437     37.36    3964.000    4254.180  0.00025227    2650.990
 3438     37.37    3938.000    4086.890  0.00025394    2650.510
 3439     37.38    3840.000    3936.010  0.00026042    2650.030
 3440     37.39    3820.000    3803.720  0.00026178    2649.550
 3441     37.40    3763.000    3689.550  0.00026575    2649.070
 3442     37.41    3713.000    3591.170  0.00026932    2648.590
 3443     37.42    3766.000    3507.920  0.00026553    2648.110
 3444     37.43    3724.000    3439.070  0.00026853    2647.630
 3445     37.44    3719.000    3383.290  0.00026889    2647.150
 3446     37.45    3681.000    3339.350  0.00027167    2646.670
 3447     37.46    3764.000    3305.540  0.00026567    2646.190
 3448     37.47    3652.000    3279.620  0.00027382    2645.710
 3449     37.48    3550.000    3259.670  0.00028169    2645.240
 3450     37.49    3571.000    3242.830  0.00028003    2644.760
 3451     37.50    3495.000    3226.160  0.00028612    2644.280
 3452     37.51    3381.000    3210.860  0.00029577    2643.810
 3453     37.52    3272.000    3195.610  0.00030562    2643.330
 3454     37.53    3237.000    3181.490  0.00030893    2642.860
 3455     37.54    3175.000    3168.980  0.00031496    2642.380
 3456     37.55    3146.000    3158.940  0.00031786    2641.910
 3457     37.56    3115.000    3151.630  0.00032103    2641.430
 3458     37.57    3146.000    3146.580  0.00031786    2640.960
 3459     37.58    3109.000    3142.820  0.00032165    2640.490
 3460     37.59    3111.000    3139.010  0.00032144    2640.020
 3461     37.60    3076.000    3132.860  0.00032510    2639.540
 3462     37.61    3059.000    3124.190  0.00032690    2639.070
 3463     37.62    3031.000    3113.970  0.00032992    2638.600
 3464     37.63    3029.000    3103.400  0.00033014    2638.130
 3465     37.64    3022.000    3092.220  0.00033091    2637.660
 3466     37.65    3011.000    3081.630  0.00033212    2637.190
 3467     37.66    2908.000    3074.420  0.00034388    2636.720
 3468     37.67    2956.000    3072.440  0.00033829    2636.250
 3469     37.68    2990.000    3078.650  0.00033445    2635.780
 3470     37.69    2989.000    3093.680  0.00033456    2635.310
 3471     37.70    3020.000    3116.800  0.00033113    2634.840
 3472     37.71    3024.000    3146.670  0.00033069    2634.380
 3473     37.72    3020.000    3182.680  0.00033113    2633.910
 3474     37.73    3126.000    3221.920  0.00031990    2633.440
 3475     37.74    3194.000    3262.020  0.00031309    2632.970
 3476     37.75    3176.000    3299.380  0.00031486    2632.510
 3477     37.76    3183.000    3330.640  0.00031417    2632.040
 3478     37.77    3110.000    3352.940  0.00032154    2631.580
 3479     37.78    3111.000    3363.890  0.00032144    2631.110
 3480     37.79    3121.000    3359.640  0.00032041    2630.640
 3481     37.80    3163.000    3340.740  0.00031616    2630.180
 3482     37.81    3065.000    3312.440  0.00032626    2629.720
 3483     37.82    2997.000    3279.130  0.00033367    2629.250
 3484     37.83    2942.000    3244.770  0.00033990    2628.790
 3485     37.84    2920.000    3210.940  0.00034247    2628.320
 3486     37.85    2979.000    3177.160  0.00033568    2627.860
 3487     37.86    2998.000    3144.110  0.00033356    2627.400
 3488     37.87    2893.000    3112.890  0.00034566    2626.940
 3489     37.88    2919.000    3084.260  0.00034258    2626.470
 3490     37.89    2808.000    3058.570  0.00035613    2626.010
 3491     37.90    2796.000    3035.040  0.00035765    2625.550
 3492     37.91    2847.000    3013.670  0.00035125    2625.090
 3493     37.92    2786.000    2994.770  0.00035894    2624.630
 3494     37.93    2765.000    2979.050  0.00036166    2624.170
 3495     37.94    2844.000    2967.840  0.00035162    2623.710
 3496     37.95    2784.000    2961.940  0.00035920    2623.240
 3497     37.96    2755.000    2961.880  0.00036298    2622.780
 3498     37.97    2832.000    2967.270  0.00035311    2622.330
 3499     37.98    2867.000    2977.340  0.00034880    2621.870
 3500     37.99    2829.000    2990.850  0.00035348    2621.410
 3501     38.00    2875.000    3005.630  0.00034783    2620.950
 3502     38.01    2852.000    3020.050  0.00035063    2620.490
 3503     38.02    2837.000    3031.890  0.00035249    2620.030
 3504     38.03    2932.000    3039.380  0.00034106    2619.570
 3505     38.04    2846.000    3040.640  0.00035137    2619.110
 3506     38.05    2865.000    3032.330  0.00034904    2618.660
 3507     38.06    2850.000    3015.470  0.00035088    2618.200
 3508     38.07    2873.000    2992.790  0.00034807    2617.740
 3509     38.08    2801.000    2966.870  0.00035702    2617.290
 3510     38.09    2784.000    2939.600  0.00035920    2616.830
 3511     38.10    2767.000    2911.870  0.00036140    2616.370
 3512     38.11    2750.000    2883.590  0.00036364    2615.920
 3513     38.12    2689.000    2855.680  0.00037189    2615.460
 3514     38.13    2673.000    2829.360  0.00037411    2615.010
 3515     38.14    2611.000    2805.610  0.00038300    2614.550
 3516     38.15    2671.000    2784.730  0.00037439    2614.090
 3517     38.16    2666.000    2767.480  0.00037509    2613.640
 3518     38.17    2638.000    2753.540  0.00037908    2613.190
 3519     38.18    2676.000    2742.170  0.00037369    2612.730
 3520     38.19    2653.000    2734.020  0.00037693    2612.280
 3521     38.20    2672.000    2728.310  0.00037425    2611.820
 3522     38.21    2679.000    2723.850  0.00037327    2611.370
 3523     38.22    2628.000    2718.820  0.00038052    2610.910
 3524     38.23    2620.000    2715.900  0.00038168    2610.460
 3525     38.24    2665.000    2717.340  0.00037523    2610.010
 3526     38.25    2611.000    2720.120  0.00038300    2609.550
 3527     38.26    2631.000    2724.190  0.00038008    2609.100
 3528     38.27    2671.000    2729.550  0.00037439    2608.650
 3529     38.28    2682.000    2736.090  0.00037286    2608.200
 3530     38.29    2697.000    2744.030  0.00037078    2607.740
 3531     38.30    2723.000    2753.240  0.00036724    2607.290
 3532     38.31    2717.000    2765.340  0.00036805    2606.840
 3533     38.32    2752.000    2780.130  0.00036337    2606.390
 3534     38.33    2782.000    2797.130  0.00035945    2605.930
 3535     38.34    2799.000    2816.430  0.00035727    2605.480
 3536     38.35    2799.000    2837.050  0.00035727    2605.030
 3537     38.36    2807.000    2858.180  0.00035625    2604.580
 3538     38.37    2812.000    2878.730  0.00035562    2604.130
 3539     38.38    2765.000    2897.540  0.00036166    2603.680
 3540     38.39    2814.000    2913.240  0.00035537    2603.230
 3541     38.40    2838.000    2923.840  0.00035236    2602.780
 3542     38.41    2856.000    2929.240  0.00035014    2602.330
 3543     38.42    2863.000    2929.560  0.00034928    2601.880
 3544     38.43    2815.000    2925.000  0.00035524    2601.430
 3545     38.44    2804.000    2917.340  0.00035663    2600.980
 3546     38.45    2803.000    2906.330  0.00035676    2600.520
 3547     38.46    2769.000    2892.540  0.00036114    2600.070
 3548     38.47    2733.000    2876.560  0.00036590    2599.620
 3549     38.48    2732.000    2858.280  0.00036603    2599.180
 3550     38.49    2665.000    2837.830  0.00037523    2598.730
 3551     38.50    2658.000    2816.280  0.00037622    2598.280
 3552     38.51    2704.000    2796.100  0.00036982    2597.830
 3553     38.52    2677.000    2777.840  0.00037355    2597.380
 3554     38.53    2650.000    2762.100  0.00037736    2596.930
 3555     38.54    2647.000    2749.040  0.00037779    2596.480
 3556     38.55    2592.000    2738.120  0.00038580    2596.030
 3557     38.56    2596.000    2730.090  0.00038521    2595.580
 3558     38.57    2605.000    2724.220  0.00038388    2595.130
 3559     38.58    2697.000    2720.440  0.00037078    2594.680
 3560     38.59    2647.000    2718.310  0.00037779    2594.240
 3561     38.60    2684.000    2717.780  0.00037258    2593.790
 3562     38.61    2641.000    2719.200  0.00037864    2593.340
 3563     38.62    2709.000    2723.370  0.00036914    2592.890
 3564     38.63    2770.000    2730.980  0.00036101    2592.440
 3565     38.64    2722.000    2742.780  0.00036738    2592.000
 3566     38.65    2762.000    2759.440  0.00036206    2591.550
 3567     38.66    2806.000    2781.710  0.00035638    2591.100
 3568     38.67    2759.000    2810.070  0.00036245    2590.650
 3569     38.68    2731.000    2845.380  0.00036617    2590.200
 3570     38.69    2726.000    2887.260  0.00036684    2589.760
 3571     38.70    2780.000    2935.310  0.00035971    2589.310
 3572     38.71    2787.000    2991.660  0.00035881    2588.860
 3573     38.72    2879.000    3054.300  0.00034734    2588.410
 3574     38.73    2938.000    3121.900  0.00034037    2587.970
 3575     38.74    2996.000    3192.640  0.00033378    2587.520
 3576     38.75    2972.000    3263.750  0.00033647    2587.070
 3577     38.76    3119.000    3332.710  0.00032062    2586.620
 3578     38.77    3130.000    3397.020  0.00031949    2586.180
 3579     38.78    3198.000    3452.060  0.00031270    2585.730
 3580     38.79    3255.000    3495.570  0.00030722    2585.280
 3581     38.80    3209.000    3525.190  0.00031162    2584.830
 3582     38.81    3243.000    3540.160  0.00030836    2584.390
 3583     38.82    3264.000    3541.510  0.00030637    2583.940
 3584     38.83    3297.000    3531.090  0.00030331    2583.490
 3585     38.84    3259.000    3512.160  0.00030684    2583.050
 3586     38.85    3212.000    3487.250  0.00031133    2582.600
 3587     38.86    3278.000    3457.420  0.00030506    2582.150
 3588     38.87    3218.000    3424.290  0.00031075    2581.710
 3589     38.88    3196.000    3387.490  0.00031289    2581.260
 3590     38.89    3220.000    3348.570  0.00031056    2580.810
 3591     38.90    3168.000    3309.550  0.00031566    2580.360
 3592     38.91    3250.000    3272.460  0.00030769    2579.920
 3593     38.92    3312.000    3241.140  0.00030193    2579.470
 3594     38.93    3311.000    3218.690  0.00030202    2579.020
 3595     38.94    3404.000    3207.130  0.00029377    2578.580
 3596     38.95    3456.000    3206.550  0.00028935    2578.130
 3597     38.96    3512.000    3215.240  0.00028474    2577.680
 3598     38.97    3535.000    3233.450  0.00028289    2577.240
 3599     38.98    3674.000    3257.680  0.00027218    2576.790
 3600     38.99    3594.000    3284.950  0.00027824    2576.340
 3601     39.00    3528.000    3311.770  0.00028345    2575.900
 3602     39.01    3467.000    3335.030  0.00028843    2575.450
 3603     39.02    3497.000    3351.400  0.00028596    2575.000
 3604     39.03    3457.000    3360.210  0.00028927    2574.550
 3605     39.04    3350.000    3361.030  0.00029851    2574.110
 3606     39.05    3276.000    3352.990  0.00030525    2573.660
 3607     39.06    3237.000    3334.180  0.00030893    2573.210
 3608     39.07    3173.000    3307.310  0.00031516    2572.770
 3609     39.08    3080.000    3275.670  0.00032468    2572.320
 3610     39.09    3037.000    3243.390  0.00032927    2571.870
 3611     39.10    2933.000    3214.020  0.00034095    2571.430
 3612     39.11    2963.000    3189.680  0.00033750    2570.980
 3613     39.12    2936.000    3170.910  0.00034060    2570.530
 3614     39.13    2861.000    3157.060  0.00034953    2570.080
 3615     39.14    2901.000    3146.660  0.00034471    2569.640
 3616     39.15    2843.000    3137.790  0.00035174    2569.190
 3617     39.16    2828.000    3128.550  0.00035361    2568.740
 3618     39.17    2904.000    3115.540  0.00034435    2568.290
 3619     39.18    2878.000    3096.960  0.00034746    2567.850
 3620     39.19    2868.000    3074.050  0.00034868    2567.400
 3621     39.20    2897.000    3048.400  0.00034518    2566.950
 3622     39.21    2869.000    3021.710  0.00034855    2566.500
 3623     39.22    2820.000    2993.980  0.00035461    2566.060
 3624     39.23    2840.000    2965.600  0.00035211    2565.610
 3625     39.24    2834.000    2937.850  0.00035286    2565.160
 3626     39.25    2918.000    2911.730  0.00034270    2564.710
 3627     39.26    2850.000    2888.510  0.00035088    2564.270
 3628     39.27    2876.000    2869.100  0.00034771    2563.820
 3629     39.28    2893.000    2853.610  0.00034566    2563.370
 3630     39.29    2915.000    2841.890  0.00034305    2562.920
 3631     39.30    2899.000    2833.550  0.00034495    2562.470
 3632     39.31    2924.000    2827.870  0.00034200    2562.030
 3633     39.32    2902.000    2823.870  0.00034459    2561.580
 3634     39.33    2914.000    2820.580  0.00034317    2561.130
 3635     39.34    2899.000    2817.480  0.00034495    2560.680
 3636     39.35    2888.000    2813.830  0.00034626    2560.230
 3637     39.36    2863.000    2809.930  0.00034928    2559.780
 3638     39.37    2949.000    2805.590  0.00033910    2559.330
 3639     39.38    2876.000    2800.920  0.00034771    2558.890
 3640     39.39    2893.000    2795.500  0.00034566    2558.440
 3641     39.40    2787.000    2788.600  0.00035881    2557.990
 3642     39.41    2825.000    2779.770  0.00035398    2557.540
 3643     39.42    2776.000    2770.020  0.00036023    2557.090
 3644     39.43    2743.000    2759.340  0.00036456    2556.640
 3645     39.44    2731.000    2748.890  0.00036617    2556.190
 3646     39.45    2734.000    2739.180  0.00036576    2555.740
 3647     39.46    2705.000    2731.130  0.00036969    2555.290
 3648     39.47    2652.000    2725.160  0.00037707    2554.840
 3649     39.48    2756.000    2721.890  0.00036284    2554.390
 3650     39.49    2668.000    2721.800  0.00037481    2553.940
 3651     39.50    2696.000    2725.090  0.00037092    2553.490
 3652     39.51    2778.000    2731.870  0.00035997    2553.040
 3653     39.52    2834.000    2741.980  0.00035286    2552.590
 3654     39.53    2795.000    2755.450  0.00035778    2552.140
 3655     39.54    2824.000    2771.880  0.00035411    2551.690
 3656     39.55    2834.000    2790.750  0.00035286    2551.240
 3657     39.56    2861.000    2811.500  0.00034953    2550.790
 3658     39.57    2869.000    2833.260  0.00034855    2550.340
 3659     39.58    2862.000    2855.660  0.00034941    2549.890
 3660     39.59    2907.000    2877.920  0.00034400    2549.440
 3661     39.60    2958.000    2899.330  0.00033807    2548.990
 3662     39.61    2928.000    2918.810  0.00034153    2548.540
 3663     39.62    2948.000    2935.040  0.00033921    2548.080
 3664     39.63    2937.000    2946.910  0.00034048    2547.630
 3665     39.64    2911.000    2951.780  0.00034352    2547.180
 3666     39.65    2940.000    2949.310  0.00034014    2546.730
 3667     39.66    2973.000    2940.400  0.00033636    2546.280
 3668     39.67    2888.000    2925.080  0.00034626    2545.830
 3669     39.68    2919.000    2904.870  0.00034258    2545.370
 3670     39.69    2890.000    2882.000  0.00034602    2544.920
 3671     39.70    2821.000    2858.150  0.00035448    2544.470
 3672     39.71    2794.000    2833.640  0.00035791    2544.020
 3673     39.72    2784.000    2810.250  0.00035920    2543.560
 3674     39.73    2759.000    2787.110  0.00036245    2543.110
 3675     39.74    2749.000    2763.030  0.00036377    2542.660
 3676     39.75    2657.000    2739.770  0.00037636    2542.200
 3677     39.76    2651.000    2718.910  0.00037722    2541.750
 3678     39.77    2659.000    2700.310  0.00037608    2541.300
 3679     39.78    2605.000    2684.500  0.00038388    2540.840
 3680     39.79    2554.000    2671.160  0.00039154    2540.390
 3681     39.80    2582.000    2661.270  0.00038730    2539.940
 3682     39.81    2567.000    2653.670  0.00038956    2539.480
 3683     39.82    2542.000    2649.970  0.00039339    2539.030
 3684     39.83    2571.000    2649.420  0.00038895    2538.570
 3685     39.84    2572.000    2651.340  0.00038880    2538.120
 3686     39.85    2582.000    2657.360  0.00038730    2537.660
 3687     39.86    2600.000    2666.760  0.00038462    2537.210
 3688     39.87    2537.000    2679.590  0.00039417    2536.750
 3689     39.88    2617.000    2695.840  0.00038212    2536.300
 3690     39.89    2640.000    2715.170  0.00037879    2535.840
 3691     39.90    2658.000    2737.390  0.00037622    2535.390
 3692     39.91    2665.000    2762.040  0.00037523    2534.930
 3693     39.92    2751.000    2788.470  0.00036350    2534.480
 3694     39.93    2757.000    2815.620  0.00036271    2534.020
 3695     39.94    2773.000    2842.760  0.00036062    2533.570
 3696     39.95    2712.000    2868.060  0.00036873    2533.110
 3697     39.96    2840.000    2891.170  0.00035211    2532.650
 3698     39.97    2859.000    2910.440  0.00034977    2532.200
 3699     39.98    2829.000    2923.890  0.00035348    2531.740
 3700     39.99    2878.000    2929.990  0.00034746    2531.280
 3701     40.00    2779.000    2929.710  0.00035984    2530.820
 3702     40.01    2818.000    2926.630  0.00035486    2530.370
 3703     40.02    2886.000    2920.520  0.00034650    2529.910
 3704     40.03    2771.000    2913.160  0.00036088    2529.450
 3705     40.04    2860.000    2903.140  0.00034965    2528.990
 3706     40.05    2895.000    2891.250  0.00034542    2528.540
 3707     40.06    2865.000    2879.120  0.00034904    2528.080
 3708     40.07    2909.000    2868.140  0.00034376    2527.620
 3709     40.08    2884.000    2859.090  0.00034674    2527.160
 3710     40.09    2864.000    2852.000  0.00034916    2526.700
 3711     40.10    2941.000    2846.440  0.00034002    2526.240
 3712     40.11    2918.000    2840.830  0.00034270    2525.780
 3713     40.12    2897.000    2836.110  0.00034518    2525.320
 3714     40.13    2900.000    2830.910  0.00034483    2524.860
 3715     40.14    2819.000    2823.750  0.00035474    2524.410
 3716     40.15    2800.000    2813.910  0.00035714    2523.950
 3717     40.16    2783.000    2803.140  0.00035932    2523.480
 3718     40.17    2770.000    2792.910  0.00036101    2523.020
 3719     40.18    2737.000    2785.740  0.00036536    2522.560
 3720     40.19    2757.000    2782.390  0.00036271    2522.100
 3721     40.20    2790.000    2783.440  0.00035842    2521.640
 3722     40.21    2792.000    2788.980  0.00035817    2521.180
 3723     40.22    2806.000    2798.820  0.00035638    2520.720
 3724     40.23    2789.000    2812.520  0.00035855    2520.260
 3725     40.24    2878.000    2829.440  0.00034746    2519.800
 3726     40.25    2888.000    2848.710  0.00034626    2519.330
 3727     40.26    2901.000    2869.520  0.00034471    2518.870
 3728     40.27    2889.000    2890.530  0.00034614    2518.410
 3729     40.28    2955.000    2910.640  0.00033841    2517.950
 3730     40.29    2919.000    2929.360  0.00034258    2517.490
 3731     40.30    3018.000    2946.670  0.00033135    2517.020
 3732     40.31    3090.000    2961.780  0.00032362    2516.560
 3733     40.32    3067.000    2974.490  0.00032605    2516.100
 3734     40.33    3086.000    2984.370  0.00032404    2515.630
 3735     40.34    3137.000    2990.370  0.00031878    2515.170
 3736     40.35    3070.000    2991.170  0.00032573    2514.700
 3737     40.36    3060.000    2987.640  0.00032680    2514.240
 3738     40.37    3011.000    2980.160  0.00033212    2513.780
 3739     40.38    3006.000    2968.710  0.00033267    2513.310
 3740     40.39    2963.000    2953.490  0.00033750    2512.850
 3741     40.40    2980.000    2937.040  0.00033557    2512.380
 3742     40.41    2890.000    2922.380  0.00034602    2511.920
 3743     40.42    2925.000    2911.940  0.00034188    2511.450
 3744     40.43    2901.000    2907.420  0.00034471    2510.990
 3745     40.44    2879.000    2909.660  0.00034734    2510.520
 3746     40.45    2863.000    2918.910  0.00034928    2510.050
 3747     40.46    2950.000    2934.580  0.00033898    2509.590
 3748     40.47    2932.000    2956.080  0.00034106    2509.120
 3749     40.48    3011.000    2981.470  0.00033212    2508.650
 3750     40.49    3019.000    3009.210  0.00033124    2508.190
 3751     40.50    3093.000    3037.800  0.00032331    2507.720
 3752     40.51    3115.000    3066.070  0.00032103    2507.250
 3753     40.52    3239.000    3092.380  0.00030874    2506.790
 3754     40.53    3199.000    3115.300  0.00031260    2506.320
 3755     40.54    3251.000    3132.850  0.00030760    2505.850
 3756     40.55    3265.000    3142.980  0.00030628    2505.380
 3757     40.56    3250.000    3142.800  0.00030769    2504.910
 3758     40.57    3200.000    3132.220  0.00031250    2504.450
 3759     40.58    3159.000    3111.190  0.00031656    2503.980
 3760     40.59    3199.000    3081.710  0.00031260    2503.510
 3761     40.60    3074.000    3048.940  0.00032531    2503.040
 3762     40.61    3165.000    3016.080  0.00031596    2502.570
 3763     40.62    3100.000    2985.630  0.00032258    2502.100
 3764     40.63    3001.000    2960.580  0.00033322    2501.630
 3765     40.64    3135.000    2941.030  0.00031898    2501.160
 3766     40.65    3137.000    2927.000  0.00031878    2500.690
 3767     40.66    3087.000    2917.870  0.00032394    2500.220
 3768     40.67    3101.000    2912.770  0.00032248    2499.750
 3769     40.68    3019.000    2910.490  0.00033124    2499.280
 3770     40.69    3037.000    2909.640  0.00032927    2498.800
 3771     40.70    3013.000    2908.760  0.00033190    2498.330
 3772     40.71    2972.000    2906.300  0.00033647    2497.860
 3773     40.72    2884.000    2902.480  0.00034674    2497.390
 3774     40.73    2913.000    2897.640  0.00034329    2496.920
 3775     40.74    2840.000    2892.030  0.00035211    2496.450
 3776     40.75    2859.000    2885.360  0.00034977    2495.970
 3777     40.76    2847.000    2877.490  0.00035125    2495.500
 3778     40.77    2765.000    2868.830  0.00036166    2495.030
 3779     40.78    2731.000    2859.940  0.00036617    2494.550
 3780     40.79    2753.000    2850.960  0.00036324    2494.080
 3781     40.80    2788.000    2841.540  0.00035868    2493.610
 3782     40.81    2752.000    2832.080  0.00036337    2493.130
 3783     40.82    2684.000    2823.140  0.00037258    2492.660
 3784     40.83    2624.000    2814.450  0.00038110    2492.180
 3785     40.84    2642.000    2806.360  0.00037850    2491.710
 3786     40.85    2619.000    2799.190  0.00038183    2491.240
 3787     40.86    2623.000    2792.950  0.00038124    2490.760
 3788     40.87    2664.000    2787.310  0.00037538    2490.290
 3789     40.88    2646.000    2781.660  0.00037793    2489.810
 3790     40.89    2630.000    2775.690  0.00038023    2489.330
 3791     40.90    2590.000    2769.000  0.00038610    2488.860
 3792     40.91    2603.000    2760.970  0.00038417    2488.380
 3793     40.92    2640.000    2751.980  0.00037879    2487.910
 3794     40.93    2672.000    2742.240  0.00037425    2487.430
 3795     40.94    2666.000    2731.540  0.00037509    2486.950
 3796     40.95    2655.000    2721.820  0.00037665    2486.480
 3797     40.96    2689.000    2713.020  0.00037189    2486.000
 3798     40.97    2786.000    2705.250  0.00035894    2485.520
 3799     40.98    2798.000    2698.470  0.00035740    2485.040
 3800     40.99    2768.000    2692.600  0.00036127    2484.560
 3801     41.00    2779.000    2686.390  0.00035984    2484.090
 3802     41.01    2836.000    2680.810  0.00035261    2483.610
 3803     41.02    2765.000    2675.660  0.00036166    2483.130
 3804     41.03    2803.000    2671.460  0.00035676    2482.650
 3805     41.04    2764.000    2668.590  0.00036179    2482.170
 3806     41.05    2802.000    2667.180  0.00035689    2481.690
 3807     41.06    2684.000    2667.110  0.00037258    2481.210
 3808     41.07    2716.000    2668.000  0.00036819    2480.730
 3809     41.08    2649.000    2669.510  0.00037750    2480.250
 3810     41.09    2594.000    2671.410  0.00038551    2479.770
 3811     41.10    2603.000    2673.480  0.00038417    2479.290
 3812     41.11    2596.000    2674.780  0.00038521    2478.810
 3813     41.12    2595.000    2676.600  0.00038536    2478.330
 3814     41.13    2565.000    2677.950  0.00038986    2477.850
 3815     41.14    2559.000    2678.150  0.00039078    2477.370
 3816     41.15    2512.000    2678.090  0.00039809    2476.890
 3817     41.16    2495.000    2679.010  0.00040080    2476.410
 3818     41.17    2519.000    2682.140  0.00039698    2475.930
 3819     41.18    2463.000    2688.400  0.00040601    2475.440
 3820     41.19    2409.000    2698.350  0.00041511    2474.960
 3821     41.20    2466.000    2712.020  0.00040551    2474.480
 3822     41.21    2450.000    2729.150  0.00040816    2474.000
 3823     41.22    2524.000    2749.180  0.00039620    2473.510
 3824     41.23    2589.000    2771.600  0.00038625    2473.030
 3825     41.24    2577.000    2795.210  0.00038805    2472.550
 3826     41.25    2680.000    2819.610  0.00037313    2472.060
 3827     41.26    2633.000    2843.130  0.00037979    2471.580
 3828     41.27    2740.000    2863.950  0.00036496    2471.100
 3829     41.28    2797.000    2880.810  0.00035753    2470.610
 3830     41.29    2759.000    2892.130  0.00036245    2470.130
 3831     41.30    2722.000    2896.040  0.00036738    2469.640
 3832     41.31    2676.000    2891.130  0.00037369    2469.160
 3833     41.32    2627.000    2878.230  0.00038066    2468.670
 3834     41.33    2651.000    2857.670  0.00037722    2468.190
 3835     41.34    2628.000    2832.120  0.00038052    2467.700
 3836     41.35    2517.000    2803.870  0.00039730    2467.220
 3837     41.36    2575.000    2776.390  0.00038835    2466.730
 3838     41.37    2515.000    2751.570  0.00039761    2466.240
 3839     41.38    2434.000    2730.090  0.00041085    2465.760
 3840     41.39    2426.000    2712.500  0.00041220    2465.270
 3841     41.40    2408.000    2698.730  0.00041528    2464.780
 3842     41.41    2410.000    2688.500  0.00041494    2464.300
 3843     41.42    2449.000    2681.380  0.00040833    2463.810
 3844     41.43    2382.000    2676.940  0.00041982    2463.320
 3845     41.44    2469.000    2674.670  0.00040502    2462.830
 3846     41.45    2490.000    2674.250  0.00040161    2462.350
 3847     41.46    2437.000    2674.760  0.00041034    2461.860
 3848     41.47    2449.000    2676.350  0.00040833    2461.370
 3849     41.48    2526.000    2679.560  0.00039588    2460.880
 3850     41.49    2542.000    2684.590  0.00039339    2460.390
 3851     41.50    2563.000    2692.150  0.00039017    2459.910
 3852     41.51    2562.000    2702.560  0.00039032    2459.420
 3853     41.52    2601.000    2715.730  0.00038447    2458.930
 3854     41.53    2634.000    2730.430  0.00037965    2458.440
 3855     41.54    2660.000    2747.470  0.00037594    2457.950
 3856     41.55    2676.000    2764.210  0.00037369    2457.460
 3857     41.56    2731.000    2780.930  0.00036617    2456.970
 3858     41.57    2813.000    2795.630  0.00035549    2456.480
 3859     41.58    2808.000    2807.080  0.00035613    2455.990
 3860     41.59    2848.000    2813.950  0.00035112    2455.500
 3861     41.60    2827.000    2814.610  0.00035373    2455.010
 3862     41.61    2810.000    2808.880  0.00035587    2454.520
 3863     41.62    2794.000    2795.840  0.00035791    2454.030
 3864     41.63    2760.000    2777.010  0.00036232    2453.530
 3865     41.64    2673.000    2754.870  0.00037411    2453.040
 3866     41.65    2714.000    2731.840  0.00036846    2452.550
 3867     41.66    2642.000    2709.770  0.00037850    2452.060
 3868     41.67    2658.000    2689.800  0.00037622    2451.570
 3869     41.68    2662.000    2672.060  0.00037566    2451.070
 3870     41.69    2667.000    2657.810  0.00037495    2450.580
 3871     41.70    2676.000    2646.800  0.00037369    2450.090
 3872     41.71    2605.000    2639.220  0.00038388    2449.600
 3873     41.72    2710.000    2635.300  0.00036900    2449.100
 3874     41.73    2658.000    2634.690  0.00037622    2448.610
 3875     41.74    2688.000    2637.550  0.00037202    2448.120
 3876     41.75    2731.000    2643.510  0.00036617    2447.620
 3877     41.76    2739.000    2652.070  0.00036510    2447.130
 3878     41.77    2792.000    2662.770  0.00035817    2446.640
 3879     41.78    2760.000    2674.710  0.00036232    2446.140
 3880     41.79    2829.000    2687.990  0.00035348    2445.650
 3881     41.80    2762.000    2701.430  0.00036206    2445.150
 3882     41.81    2824.000    2714.360  0.00035411    2444.660
 3883     41.82    2786.000    2727.070  0.00035894    2444.160
 3884     41.83    2849.000    2739.020  0.00035100    2443.670
 3885     41.84    2808.000    2749.760  0.00035613    2443.180
 3886     41.85    2871.000    2759.140  0.00034831    2442.680
 3887     41.86    2812.000    2766.800  0.00035562    2442.180
 3888     41.87    2909.000    2772.520  0.00034376    2441.690
 3889     41.88    2862.000    2775.510  0.00034941    2441.190
 3890     41.89    2816.000    2774.900  0.00035511    2440.700
 3891     41.90    2888.000    2771.080  0.00034626    2440.200
 3892     41.91    2824.000    2764.240  0.00035411    2439.710
 3893     41.92    2866.000    2755.200  0.00034892    2439.210
 3894     41.93    2813.000    2745.060  0.00035549    2438.710
 3895     41.94    2785.000    2734.090  0.00035907    2438.220
 3896     41.95    2699.000    2722.330  0.00037051    2437.720
 3897     41.96    2727.000    2709.370  0.00036670    2437.220
 3898     41.97    2671.000    2694.740  0.00037439    2436.720
 3899     41.98    2614.000    2678.460  0.00038256    2436.230
 3900     41.99    2640.000    2661.160  0.00037879    2435.730
 3901     42.00    2640.000    2644.420  0.00037879    2435.230
 3902     42.01    2510.000    2628.670  0.00039841    2434.740
 3903     42.02    2535.000    2614.220  0.00039448    2434.240
 3904     42.03    2514.000    2601.290  0.00039777    2433.740
 3905     42.04    2537.000    2589.820  0.00039417    2433.240
 3906     42.05    2551.000    2579.580  0.00039200    2432.740
 3907     42.06    2521.000    2570.580  0.00039667    2432.240
 3908     42.07    2446.000    2562.930  0.00040883    2431.750
 3909     42.08    2458.000    2556.460  0.00040683    2431.250
 3910     42.09    2404.000    2551.070  0.00041597    2430.750
 3911     42.10    2525.000    2546.570  0.00039604    2430.250
 3912     42.11    2424.000    2542.790  0.00041254    2429.750
 3913     42.12    2483.000    2539.430  0.00040274    2429.250
 3914     42.13    2515.000    2535.930  0.00039761    2428.750
 3915     42.14    2418.000    2533.210  0.00041356    2428.250
 3916     42.15    2468.000    2531.130  0.00040519    2427.750
 3917     42.16    2453.000    2529.910  0.00040766    2427.250
 3918     42.17    2496.000    2529.740  0.00040064    2426.750
 3919     42.18    2489.000    2530.750  0.00040177    2426.250
 3920     42.19    2484.000    2533.030  0.00040258    2425.750
 3921     42.20    2453.000    2536.370  0.00040766    2425.250
 3922     42.21    2459.000    2541.030  0.00040667    2424.750
 3923     42.22    2437.000    2546.850  0.00041034    2424.250
 3924     42.23    2476.000    2553.620  0.00040388    2423.750
 3925     42.24    2521.000    2561.240  0.00039667    2423.250
 3926     42.25    2495.000    2569.890  0.00040080    2422.750
 3927     42.26    2553.000    2579.760  0.00039170    2422.250
 3928     42.27    2549.000    2590.920  0.00039231    2421.750
 3929     42.28    2547.000    2603.310  0.00039262    2421.250
 3930     42.29    2582.000    2616.380  0.00038730    2420.740
 3931     42.30    2629.000    2630.200  0.00038037    2420.240
 3932     42.31    2681.000    2644.440  0.00037300    2419.740
 3933     42.32    2635.000    2657.570  0.00037951    2419.240
 3934     42.33    2669.000    2670.640  0.00037467    2418.740
 3935     42.34    2678.000    2682.740  0.00037341    2418.240
 3936     42.35    2702.000    2693.880  0.00037010    2417.730
 3937     42.36    2683.000    2703.140  0.00037272    2417.230
 3938     42.37    2678.000    2710.230  0.00037341    2416.730
 3939     42.38    2641.000    2715.470  0.00037864    2416.230
 3940     42.39    2676.000    2719.160  0.00037369    2415.730
 3941     42.40    2600.000    2721.420  0.00038462    2415.220
 3942     42.41    2652.000    2722.160  0.00037707    2414.720
 3943     42.42    2660.000    2720.470  0.00037594    2414.220
 3944     42.43    2627.000    2715.740  0.00038066    2413.720
 3945     42.44    2589.000    2708.730  0.00038625    2413.210
 3946     42.45    2601.000    2700.410  0.00038447    2412.710
 3947     42.46    2534.000    2691.350  0.00039463    2412.210
 3948     42.47    2618.000    2682.600  0.00038197    2411.700
 3949     42.48    2536.000    2674.290  0.00039432    2411.200
 3950     42.49    2493.000    2665.670  0.00040112    2410.700
 3951     42.50    2512.000    2657.330  0.00039809    2410.200
 3952     42.51    2487.000    2650.330  0.00040209    2409.690
 3953     42.52    2468.000    2645.740  0.00040519    2409.190
 3954     42.53    2482.000    2644.300  0.00040290    2408.690
 3955     42.54    2455.000    2646.360  0.00040733    2408.180
 3956     42.55    2459.000    2651.920  0.00040667    2407.680
 3957     42.56    2513.000    2660.670  0.00039793    2407.170
 3958     42.57    2530.000    2672.050  0.00039526    2406.670
 3959     42.58    2532.000    2685.410  0.00039494    2406.170
 3960     42.59    2525.000    2699.950  0.00039604    2405.660
 3961     42.60    2578.000    2714.130  0.00038790    2405.160
 3962     42.61    2518.000    2727.760  0.00039714    2404.660
 3963     42.62    2568.000    2739.140  0.00038941    2404.150
 3964     42.63    2556.000    2749.420  0.00039124    2403.650
 3965     42.64    2564.000    2757.370  0.00039002    2403.140
 3966     42.65    2569.000    2762.420  0.00038926    2402.640
 3967     42.66    2560.000    2762.820  0.00039063    2402.140
 3968     42.67    2599.000    2759.010  0.00038476    2401.630
 3969     42.68    2568.000    2752.340  0.00038941    2401.130
 3970     42.69    2581.000    2744.270  0.00038745    2400.620
 3971     42.70    2594.000    2735.670  0.00038551    2400.120
 3972     42.71    2617.000    2726.870  0.00038212    2399.610
 3973     42.72    2621.000    2717.750  0.00038153    2399.110
 3974     42.73    2604.000    2707.970  0.00038402    2398.610
 3975     42.74    2545.000    2696.700  0.00039293    2398.100
 3976     42.75    2543.000    2683.070  0.00039324    2397.600
 3977     42.76    2498.000    2666.860  0.00040032    2397.090
 3978     42.77    2558.000    2648.910  0.00039093    2396.590
 3979     42.78    2505.000    2630.460  0.00039920    2396.080
 3980     42.79    2515.000    2612.380  0.00039761    2395.580
 3981     42.80    2511.000    2595.430  0.00039825    2395.070
 3982     42.81    2498.000    2579.700  0.00040032    2394.570
 3983     42.82    2479.000    2565.420  0.00040339    2394.070
 3984     42.83    2534.000    2552.630  0.00039463    2393.560
 3985     42.84    2491.000    2541.340  0.00040145    2393.060
 3986     42.85    2561.000    2531.920  0.00039047    2392.550
 3987     42.86    2493.000    2524.160  0.00040112    2392.050
 3988     42.87    2549.000    2517.900  0.00039231    2391.540
 3989     42.88    2600.000    2512.790  0.00038462    2391.040
 3990     42.89    2584.000    2508.490  0.00038700    2390.530
 3991     42.90    2631.000    2504.870  0.00038008    2390.030
 3992     42.91    2569.000    2501.580  0.00038926    2389.520
 3993     42.92    2609.000    2498.350  0.00038329    2389.020
 3994     42.93    2548.000    2494.940  0.00039246    2388.520
 3995     42.94    2530.000    2491.310  0.00039526    2388.010
 3996     42.95    2542.000    2487.560  0.00039339    2387.510
 3997     42.96    2546.000    2483.750  0.00039277    2387.000
 3998     42.97    2513.000    2479.540  0.00039793    2386.500
 3999     42.98    2453.000    2474.990  0.00040766    2385.990
 4000     42.99    2385.000    2470.770  0.00041929    2385.490
 4001     43.00    2446.000    2466.520  0.00040883    2384.980
 4002     43.01    2436.000    2462.410  0.00041051    2384.480
 4003     43.02    2455.000    2458.730  0.00040733    2383.980
 4004     43.03    2328.000    2455.740  0.00042955    2383.470
 4005     43.04    2373.000    2453.830  0.00042141    2382.970
 4006     43.05    2366.000    2452.850  0.00042265    2382.460
 4007     43.06    2418.000    2453.220  0.00041356    2381.960
 4008     43.07    2430.000    2454.790  0.00041152    2381.450
 4009     43.08    2450.000    2457.660  0.00040816    2380.950
 4010     43.09    2447.000    2461.820  0.00040866    2380.450
 4011     43.10    2454.000    2467.200  0.00040750    2379.940
 4012     43.11    2493.000    2473.770  0.00040112    2379.440
 4013     43.12    2488.000    2481.460  0.00040193    2378.930
 4014     43.13    2474.000    2490.120  0.00040420    2378.430
 4015     43.14    2507.000    2499.590  0.00039888    2377.930
 4016     43.15    2451.000    2509.810  0.00040800    2377.420
 4017     43.16    2472.000    2520.600  0.00040453    2376.920
 4018     43.17    2469.000    2531.830  0.00040502    2376.410
 4019     43.18    2496.000    2543.360  0.00040064    2375.910
 4020     43.19    2510.000    2555.080  0.00039841    2375.410
 4021     43.20    2495.000    2566.920  0.00040080    2374.900
 4022     43.21    2507.000    2578.690  0.00039888    2374.400
 4023     43.22    2531.000    2590.240  0.00039510    2373.900
 4024     43.23    2512.000    2601.220  0.00039809    2373.390
 4025     43.24    2511.000    2610.880  0.00039825    2372.890
 4026     43.25    2522.000    2619.070  0.00039651    2372.390
 4027     43.26    2519.000    2626.270  0.00039698    2371.880
 4028     43.27    2457.000    2632.600  0.00040700    2371.380
 4029     43.28    2532.000    2638.140  0.00039494    2370.880
 4030     43.29    2486.000    2642.770  0.00040225    2370.380
 4031     43.30    2451.000    2646.110  0.00040800    2369.870
 4032     43.31    2505.000    2647.210  0.00039920    2369.370
 4033     43.32    2493.000    2646.380  0.00040112    2368.870
 4034     43.33    2519.000    2644.250  0.00039698    2368.370
 4035     43.34    2503.000    2641.780  0.00039952    2367.860
 4036     43.35    2512.000    2639.190  0.00039809    2367.360
 4037     43.36    2493.000    2636.890  0.00040112    2366.860
 4038     43.37    2536.000    2634.980  0.00039432    2366.360
 4039     43.38    2523.000    2633.120  0.00039635    2365.860
 4040     43.39    2521.000    2631.240  0.00039667    2365.350
 4041     43.40    2512.000    2629.220  0.00039809    2364.850
 4042     43.41    2519.000    2627.290  0.00039698    2364.350
 4043     43.42    2563.000    2625.850  0.00039017    2363.850
 4044     43.43    2595.000    2625.090  0.00038536    2363.350
 4045     43.44    2648.000    2624.810  0.00037764    2362.850
 4046     43.45    2623.000    2624.430  0.00038124    2362.350
 4047     43.46    2657.000    2624.120  0.00037636    2361.850
 4048     43.47    2649.000    2622.820  0.00037750    2361.340
 4049     43.48    2576.000    2619.920  0.00038820    2360.840
 4050     43.49    2649.000    2614.510  0.00037750    2360.340
 4051     43.50    2645.000    2605.600  0.00037807    2359.840
 4052     43.51    2628.000    2593.230  0.00038052    2359.340
 4053     43.52    2649.000    2579.040  0.00037750    2358.840
 4054     43.53    2595.000    2563.240  0.00038536    2358.340
 4055     43.54    2513.000    2546.610  0.00039793    2357.840
 4056     43.55    2582.000    2529.930  0.00038730    2357.340
 4057     43.56    2522.000    2513.900  0.00039651    2356.840
 4058     43.57    2496.000    2499.040  0.00040064    2356.350
 4059     43.58    2479.000    2485.660  0.00040339    2355.850
 4060     43.59    2474.000    2473.870  0.00040420    2355.350
 4061     43.60    2437.000    2463.710  0.00041034    2354.850
 4062     43.61    2438.000    2455.080  0.00041017    2354.350
 4063     43.62    2413.000    2447.840  0.00041442    2353.850
 4064     43.63    2399.000    2441.620  0.00041684    2353.350
 4065     43.64    2386.000    2436.740  0.00041911    2352.860
 4066     43.65    2416.000    2433.030  0.00041391    2352.360
 4067     43.66    2408.000    2430.570  0.00041528    2351.860
 4068     43.67    2421.000    2429.520  0.00041305    2351.360
 4069     43.68    2440.000    2429.710  0.00040984    2350.870
 4070     43.69    2413.000    2431.170  0.00041442    2350.370
 4071     43.70    2374.000    2434.810  0.00042123    2349.870
 4072     43.71    2398.000    2440.110  0.00041701    2349.370
 4073     43.72    2433.000    2447.060  0.00041102    2348.880
 4074     43.73    2416.000    2455.550  0.00041391    2348.380
 4075     43.74    2439.000    2465.470  0.00041000    2347.890
 4076     43.75    2487.000    2476.600  0.00040209    2347.390
 4077     43.76    2526.000    2488.770  0.00039588    2346.890
 4078     43.77    2512.000    2501.370  0.00039809    2346.400
 4079     43.78    2527.000    2514.440  0.00039573    2345.900
 4080     43.79    2629.000    2527.480  0.00038037    2345.410
 4081     43.80    2608.000    2540.050  0.00038344    2344.910
 4082     43.81    2647.000    2551.470  0.00037779    2344.420
 4083     43.82    2707.000    2561.230  0.00036941    2343.920
 4084     43.83    2704.000    2568.730  0.00036982    2343.430
 4085     43.84    2692.000    2573.240  0.00037147    2342.940
 4086     43.85    2635.000    2574.190  0.00037951    2342.440
 4087     43.86    2691.000    2572.120  0.00037161    2341.950
 4088     43.87    2627.000    2567.930  0.00038066    2341.450
 4089     43.88    2622.000    2562.610  0.00038139    2340.960
 4090     43.89    2697.000    2556.870  0.00037078    2340.470
 4091     43.90    2680.000    2551.100  0.00037313    2339.980
 4092     43.91    2645.000    2545.510  0.00037807    2339.480
 4093     43.92    2723.000    2540.250  0.00036724    2338.990
 4094     43.93    2762.000    2535.290  0.00036206    2338.500
 4095     43.94    2774.000    2530.740  0.00036049    2338.010
 4096     43.95    2760.000    2526.490  0.00036232    2337.520
 4097     43.96    2797.000    2522.650  0.00035753    2337.030
 4098     43.97    2827.000    2518.940  0.00035373    2336.530
 4099     43.98    2823.000    2515.140  0.00035423    2336.040
 4100     43.99    2823.000    2510.560  0.00035423    2335.550
 4101     44.00    2843.000    2505.160  0.00035174    2335.060
 4102     44.01    2764.000    2499.290  0.00036179    2334.570
 4103     44.02    2737.000    2493.320  0.00036536    2334.080
 4104     44.03    2787.000    2487.780  0.00035881    2333.600
 4105     44.04    2743.000    2483.160  0.00036456    2333.110
 4106     44.05    2673.000    2480.100  0.00037411    2332.620
 4107     44.06    2635.000    2478.830  0.00037951    2332.130
 4108     44.07    2634.000    2479.440  0.00037965    2331.640
 4109     44.08    2657.000    2481.950  0.00037636    2331.150
 4110     44.09    2619.000    2486.240  0.00038183    2330.670
 4111     44.10    2609.000    2492.240  0.00038329    2330.180
 4112     44.11    2654.000    2499.850  0.00037679    2329.690
 4113     44.12    2624.000    2509.020  0.00038110    2329.210
 4114     44.13    2631.000    2519.460  0.00038008    2328.720
 4115     44.14    2582.000    2530.920  0.00038730    2328.230
 4116     44.15    2612.000    2542.930  0.00038285    2327.750
 4117     44.16    2561.000    2555.260  0.00039047    2327.260
 4118     44.17    2582.000    2567.640  0.00038730    2326.780
 4119     44.18    2631.000    2579.370  0.00038008    2326.290
 4120     44.19    2578.000    2590.090  0.00038790    2325.810
 4121     44.20    2564.000    2599.970  0.00039002    2325.320
 4122     44.21    2567.000    2608.860  0.00038956    2324.840
 4123     44.22    2509.000    2616.740  0.00039857    2324.360
 4124     44.23    2487.000    2623.140  0.00040209    2323.870
 4125     44.24    2558.000    2627.620  0.00039093    2323.390
 4126     44.25    2558.000    2629.550  0.00039093    2322.910
 4127     44.26    2532.000    2627.540  0.00039494    2322.430
 4128     44.27    2503.000    2621.400  0.00039952    2321.950
 4129     44.28    2449.000    2611.370  0.00040833    2321.460
 4130     44.29    2411.000    2598.420  0.00041477    2320.980
 4131     44.30    2391.000    2583.510  0.00041824    2320.500
 4132     44.31    2390.000    2567.470  0.00041841    2320.020
 4133     44.32    2392.000    2551.290  0.00041806    2319.540
 4134     44.33    2327.000    2535.690  0.00042974    2319.060
 4135     44.34    2354.000    2521.280  0.00042481    2318.580
 4136     44.35    2347.000    2508.010  0.00042608    2318.110
 4137     44.36    2434.000    2496.780  0.00041085    2317.630
 4138     44.37    2361.000    2487.010  0.00042355    2317.150
 4139     44.38    2388.000    2478.490  0.00041876    2316.670
 4140     44.39    2405.000    2470.920  0.00041580    2316.190
 4141     44.40    2411.000    2463.950  0.00041477    2315.720
 4142     44.41    2353.000    2457.130  0.00042499    2315.240
 4143     44.42    2358.000    2450.660  0.00042409    2314.760
 4144     44.43    2379.000    2444.480  0.00042034    2314.290
 4145     44.44    2402.000    2439.530  0.00041632    2313.810
 4146     44.45    2421.000    2435.510  0.00041305    2313.340
 4147     44.46    2445.000    2432.660  0.00040900    2312.860
 4148     44.47    2434.000    2430.780  0.00041085    2312.390
 4149     44.48    2374.000    2429.700  0.00042123    2311.910
 4150     44.49    2447.000    2429.310  0.00040866    2311.440
 4151     44.50    2383.000    2429.540  0.00041964    2310.970
 4152     44.51    2432.000    2430.230  0.00041118    2310.500
 4153     44.52    2398.000    2431.220  0.00041701    2310.020
 4154     44.53    2423.000    2432.180  0.00041271    2309.550
 4155     44.54    2392.000    2432.610  0.00041806    2309.080
 4156     44.55    2359.000    2433.330  0.00042391    2308.610
 4157     44.56    2431.000    2433.830  0.00041135    2308.140
 4158     44.57    2366.000    2433.910  0.00042265    2307.670
 4159     44.58    2366.000    2433.850  0.00042265    2307.200
 4160     44.59    2314.000    2433.020  0.00043215    2306.730
 4161     44.60    2385.000    2431.400  0.00041929    2306.260
 4162     44.61    2346.000    2429.270  0.00042626    2305.790
 4163     44.62    2404.000    2427.050  0.00041597    2305.320
 4164     44.63    2373.000    2425.170  0.00042141    2304.860
 4165     44.64    2407.000    2423.960  0.00041545    2304.390
 4166     44.65    2355.000    2423.600  0.00042463    2303.920
 4167     44.66    2381.000    2424.200  0.00041999    2303.460
 4168     44.67    2441.000    2425.760  0.00040967    2302.990
 4169     44.68    2432.000    2428.270  0.00041118    2302.530
 4170     44.69    2480.000    2431.820  0.00040323    2302.060
 4171     44.70    2462.000    2436.730  0.00040617    2301.600
 4172     44.71    2483.000    2443.180  0.00040274    2301.130
 4173     44.72    2559.000    2451.250  0.00039078    2300.670
 4174     44.73    2502.000    2460.880  0.00039968    2300.210
 4175     44.74    2464.000    2471.890  0.00040584    2299.740
 4176     44.75    2566.000    2483.930  0.00038971    2299.280
 4177     44.76    2571.000    2496.570  0.00038895    2298.820
 4178     44.77    2478.000    2509.170  0.00040355    2298.360
 4179     44.78    2535.000    2521.150  0.00039448    2297.900
 4180     44.79    2478.000    2532.020  0.00040355    2297.440
 4181     44.80    2448.000    2541.290  0.00040850    2296.980
 4182     44.81    2510.000    2548.480  0.00039841    2296.520
 4183     44.82    2488.000    2553.310  0.00040193    2296.060
 4184     44.83    2492.000    2555.530  0.00040128    2295.600
 4185     44.84    2439.000    2554.490  0.00041000    2295.150
 4186     44.85    2421.000    2549.410  0.00041305    2294.690
 4187     44.86    2452.000    2540.470  0.00040783    2294.230
 4188     44.87    2474.000    2528.720  0.00040420    2293.780
 4189     44.88    2447.000    2515.470  0.00040866    2293.320
 4190     44.89    2422.000    2501.610  0.00041288    2292.870
 4191     44.90    2517.000    2488.420  0.00039730    2292.410
 4192     44.91    2411.000    2475.680  0.00041477    2291.960
 4193     44.92    2369.000    2464.230  0.00042212    2291.510
 4194     44.93    2395.000    2453.870  0.00041754    2291.050
 4195     44.94    2391.000    2444.710  0.00041824    2290.600
 4196     44.95    2348.000    2436.780  0.00042589    2290.150
 4197     44.96    2364.000    2429.990  0.00042301    2289.700
 4198     44.97    2362.000    2424.460  0.00042337    2289.250
 4199     44.98    2364.000    2419.690  0.00042301    2288.800
 4200     44.99    2379.000    2415.630  0.00042034    2288.350
 4201     45.00    2399.000    2412.430  0.00041684    2287.900
 4202     45.01    2419.000    2410.220  0.00041339    2287.450
 4203     45.02    2392.000    2409.210  0.00041806    2287.000
 4204     45.03    2343.000    2409.480  0.00042680    2286.550
 4205     45.04    2344.000    2411.040  0.00042662    2286.110
 4206     45.05    2428.000    2413.510  0.00041186    2285.660
 4207     45.06    2378.000    2417.270  0.00042052    2285.210
 4208     45.07    2399.000    2421.810  0.00041684    2284.770
 4209     45.08    2456.000    2426.810  0.00040717    2284.320
 4210     45.09    2446.000    2432.170  0.00040883    2283.880
 4211     45.10    2453.000    2437.580  0.00040766    2283.440
 4212     45.11    2387.000    2442.930  0.00041894    2282.990
 4213     45.12    2428.000    2447.960  0.00041186    2282.550
 4214     45.13    2433.000    2452.530  0.00041102    2282.110
 4215     45.14    2470.000    2456.450  0.00040486    2281.670
 4216     45.15    2467.000    2459.530  0.00040535    2281.230
 4217     45.16    2494.000    2461.770  0.00040096    2280.790
 4218     45.17    2460.000    2462.620  0.00040650    2280.350
 4219     45.18    2462.000    2461.510  0.00040617    2279.910
 4220     45.19    2500.000    2458.960  0.00040000    2279.470
 4221     45.20    2448.000    2455.580  0.00040850    2279.030
 4222     45.21    2502.000    2451.940  0.00039968    2278.600
 4223     45.22    2541.000    2448.530  0.00039355    2278.160
 4224     45.23    2529.000    2445.490  0.00039541    2277.720
 4225     45.24    2533.000    2442.990  0.00039479    2277.290
 4226     45.25    2556.000    2440.990  0.00039124    2276.850
 4227     45.26    2584.000    2439.730  0.00038700    2276.420
 4228     45.27    2588.000    2438.960  0.00038640    2275.990
 4229     45.28    2571.000    2438.680  0.00038895    2275.550
 4230     45.29    2641.000    2438.760  0.00037864    2275.120
 4231     45.30    2564.000    2439.110  0.00039002    2274.690
 4232     45.31    2606.000    2439.330  0.00038373    2274.260
 4233     45.32    2616.000    2439.200  0.00038226    2273.830
 4234     45.33    2585.000    2438.210  0.00038685    2273.400
 4235     45.34    2562.000    2437.520  0.00039032    2272.970
 4236     45.35    2533.000    2436.680  0.00039479    2272.540
 4237     45.36    2459.000    2435.460  0.00040667    2272.120
 4238     45.37    2505.000    2434.170  0.00039920    2271.690
 4239     45.38    2504.000    2432.340  0.00039936    2271.260
 4240     45.39    2487.000    2430.940  0.00040209    2270.840
 4241     45.40    2452.000    2430.440  0.00040783    2270.410
 4242     45.41    2446.000    2431.350  0.00040883    2269.990
 4243     45.42    2455.000    2434.000  0.00040733    2269.560
 4244     45.43    2451.000    2438.470  0.00040800    2269.140
 4245     45.44    2506.000    2444.670  0.00039904    2268.720
 4246     45.45    2438.000    2452.350  0.00041017    2268.300
 4247     45.46    2482.000    2461.140  0.00040290    2267.870
 4248     45.47    2451.000    2470.370  0.00040800    2267.450
 4249     45.48    2488.000    2479.980  0.00040193    2267.030
 4250     45.49    2431.000    2489.180  0.00041135    2266.620
 4251     45.50    2471.000    2497.160  0.00040469    2266.200
 4252     45.51    2486.000    2503.500  0.00040225    2265.780
 4253     45.52    2395.000    2508.080  0.00041754    2265.360
 4254     45.53    2454.000    2510.460  0.00040750    2264.950
 4255     45.54    2470.000    2510.350  0.00040486    2264.530
 4256     45.55    2384.000    2507.980  0.00041946    2264.120
 4257     45.56    2406.000    2503.830  0.00041563    2263.700
 4258     45.57    2377.000    2498.210  0.00042070    2263.290
 4259     45.58    2335.000    2490.910  0.00042827    2262.880
 4260     45.59    2339.000    2481.610  0.00042753    2262.460
 4261     45.60    2392.000    2470.920  0.00041806    2262.050
 4262     45.61    2386.000    2459.740  0.00041911    2261.640
 4263     45.62    2397.000    2448.770  0.00041719    2261.230
 4264     45.63    2364.000    2438.470  0.00042301    2260.820
 4265     45.64    2325.000    2429.240  0.00043011    2260.410
 4266     45.65    2330.000    2421.240  0.00042918    2260.010
 4267     45.66    2314.000    2414.490  0.00043215    2259.600
 4268     45.67    2306.000    2408.670  0.00043365    2259.190
 4269     45.68    2398.000    2404.090  0.00041701    2258.790
 4270     45.69    2330.000    2400.280  0.00042918    2258.380
 4271     45.70    2351.000    2396.790  0.00042535    2257.980
 4272     45.71    2391.000    2393.420  0.00041824    2257.570
 4273     45.72    2358.000    2390.100  0.00042409    2257.170
 4274     45.73    2373.000    2386.900  0.00042141    2256.770
 4275     45.74    2418.000    2383.860  0.00041356    2256.370
 4276     45.75    2378.000    2381.090  0.00042052    2255.970
 4277     45.76    2348.000    2378.430  0.00042589    2255.570
 4278     45.77    2371.000    2376.060  0.00042176    2255.170
 4279     45.78    2358.000    2373.900  0.00042409    2254.770
 4280     45.79    2365.000    2371.810  0.00042283    2254.370
 4281     45.80    2305.000    2369.670  0.00043384    2253.980
 4282     45.81    2323.000    2367.530  0.00043048    2253.580
 4283     45.82    2350.000    2365.590  0.00042553    2253.190
 4284     45.83    2317.000    2364.050  0.00043159    2252.790
 4285     45.84    2318.000    2363.120  0.00043141    2252.400
 4286     45.85    2350.000    2362.800  0.00042553    2252.000
 4287     45.86    2325.000    2363.310  0.00043011    2251.610
 4288     45.87    2348.000    2364.520  0.00042589    2251.220
 4289     45.88    2320.000    2366.200  0.00043103    2250.830
 4290     45.89    2278.000    2368.360  0.00043898    2250.440
 4291     45.90    2325.000    2370.970  0.00043011    2250.050
 4292     45.91    2354.000    2374.020  0.00042481    2249.660
 4293     45.92    2350.000    2377.170  0.00042553    2249.280
 4294     45.93    2351.000    2380.610  0.00042535    2248.890
 4295     45.94    2351.000    2384.590  0.00042535    2248.500
 4296     45.95    2377.000    2389.160  0.00042070    2248.120
 4297     45.96    2325.000    2393.950  0.00043011    2247.730
 4298     45.97    2356.000    2398.810  0.00042445    2247.350
 4299     45.98    2391.000    2403.390  0.00041824    2246.970
 4300     45.99    2363.000    2407.310  0.00042319    2246.590
 4301     46.00    2433.000    2410.520  0.00041102    2246.200
 4302     46.01    2378.000    2413.090  0.00042052    2245.820
 4303     46.02    2414.000    2414.950  0.00041425    2245.440
 4304     46.03    2378.000    2415.780  0.00042052    2245.070
 4305     46.04    2457.000    2415.440  0.00040700    2244.690
 4306     46.05    2491.000    2414.350  0.00040145    2244.310
 4307     46.06    2434.000    2412.900  0.00041085    2243.940
 4308     46.07    2512.000    2411.280  0.00039809    2243.560
 4309     46.08    2473.000    2409.980  0.00040437    2243.190
 4310     46.09    2422.000    2408.910  0.00041288    2242.810
 4311     46.10    2454.000    2408.040  0.00040750    2242.440
 4312     46.11    2437.000    2407.100  0.00041034    2242.070
 4313     46.12    2445.000    2405.790  0.00040900    2241.700
 4314     46.13    2433.000    2404.190  0.00041102    2241.330
 4315     46.14    2430.000    2402.530  0.00041152    2240.960
 4316     46.15    2442.000    2401.220  0.00040950    2240.590
 4317     46.16    2454.000    2400.590  0.00040750    2240.220
 4318     46.17    2425.000    2400.760  0.00041237    2239.850
 4319     46.18    2460.000    2401.610  0.00040650    2239.490
 4320     46.19    2472.000    2403.160  0.00040453    2239.120
 4321     46.20    2442.000    2405.000  0.00040950    2238.760
 4322     46.21    2453.000    2406.770  0.00040766    2238.390
 4323     46.22    2443.000    2408.250  0.00040933    2238.030
 4324     46.23    2427.000    2408.890  0.00041203    2237.670
 4325     46.24    2374.000    2408.040  0.00042123    2237.310
 4326     46.25    2429.000    2405.760  0.00041169    2236.950
 4327     46.26    2447.000    2402.360  0.00040866    2236.590
 4328     46.27    2405.000    2397.810  0.00041580    2236.230
 4329     46.28    2344.000    2392.930  0.00042662    2235.870
 4330     46.29    2347.000    2387.230  0.00042608    2235.520
 4331     46.30    2359.000    2381.150  0.00042391    2235.160
 4332     46.31    2344.000    2375.160  0.00042662    2234.800
 4333     46.32    2384.000    2369.980  0.00041946    2234.450
 4334     46.33    2330.000    2365.920  0.00042918    2234.100
 4335     46.34    2347.000    2363.220  0.00042608    2233.740
 4336     46.35    2305.000    2361.830  0.00043384    2233.390
 4337     46.36    2348.000    2361.930  0.00042589    2233.040
 4338     46.37    2405.000    2363.290  0.00041580    2232.690
 4339     46.38    2399.000    2365.740  0.00041684    2232.340
 4340     46.39    2339.000    2369.060  0.00042753    2232.000
 4341     46.40    2372.000    2373.060  0.00042159    2231.650
 4342     46.41    2349.000    2377.340  0.00042571    2231.300
 4343     46.42    2394.000    2381.670  0.00041771    2230.960
 4344     46.43    2402.000    2385.760  0.00041632    2230.610
 4345     46.44    2416.000    2389.670  0.00041391    2230.270
 4346     46.45    2385.000    2393.450  0.00041929    2229.930
 4347     46.46    2399.000    2397.250  0.00041684    2229.590
 4348     46.47    2426.000    2400.700  0.00041220    2229.250
 4349     46.48    2414.000    2403.900  0.00041425    2228.910
 4350     46.49    2434.000    2406.440  0.00041085    2228.570
 4351     46.50    2454.000    2408.460  0.00040750    2228.230
 4352     46.51    2479.000    2410.110  0.00040339    2227.890
 4353     46.52    2524.000    2411.440  0.00039620    2227.560
 4354     46.53    2525.000    2412.410  0.00039604    2227.220
 4355     46.54    2483.000    2412.790  0.00040274    2226.890
 4356     46.55    2460.000    2412.250  0.00040650    2226.550
 4357     46.56    2500.000    2410.560  0.00040000    2226.220
 4358     46.57    2482.000    2407.380  0.00040290    2225.890
 4359     46.58    2407.000    2402.940  0.00041545    2225.560
 4360     46.59    2435.000    2397.610  0.00041068    2225.230
 4361     46.60    2431.000    2391.520  0.00041135    2224.900
 4362     46.61    2445.000    2385.350  0.00040900    2224.570
 4363     46.62    2411.000    2378.880  0.00041477    2224.250
 4364     46.63    2382.000    2371.840  0.00041982    2223.920
 4365     46.64    2369.000    2364.710  0.00042212    2223.600
 4366     46.65    2314.000    2357.910  0.00043215    2223.270
 4367     46.66    2372.000    2351.660  0.00042159    2222.950
 4368     46.67    2377.000    2346.070  0.00042070    2222.630
 4369     46.68    2326.000    2341.120  0.00042992    2222.310
 4370     46.69    2339.000    2337.140  0.00042753    2221.990
 4371     46.70    2368.000    2334.490  0.00042230    2221.670
 4372     46.71    2346.000    2332.980  0.00042626    2221.350
 4373     46.72    2312.000    2332.510  0.00043253    2221.030
 4374     46.73    2345.000    2332.910  0.00042644    2220.720
 4375     46.74    2332.000    2334.100  0.00042882    2220.400
 4376     46.75    2424.000    2335.820  0.00041254    2220.090
 4377     46.76    2391.000    2337.840  0.00041824    2219.770
 4378     46.77    2435.000    2339.940  0.00041068    2219.460
 4379     46.78    2338.000    2341.930  0.00042772    2219.150
 4380     46.79    2391.000    2343.540  0.00041824    2218.840
 4381     46.80    2377.000    2344.300  0.00042070    2218.530
 4382     46.81    2439.000    2344.360  0.00041000    2218.220
 4383     46.82    2402.000    2343.630  0.00041632    2217.910
 4384     46.83    2413.000    2342.520  0.00041442    2217.610
 4385     46.84    2409.000    2341.260  0.00041511    2217.300
 4386     46.85    2374.000    2340.130  0.00042123    2217.000
 4387     46.86    2377.000    2339.220  0.00042070    2216.690
 4388     46.87    2399.000    2338.530  0.00041684    2216.390
 4389     46.88    2438.000    2337.960  0.00041017    2216.090
 4390     46.89    2436.000    2337.410  0.00041051    2215.790
 4391     46.90    2396.000    2336.670  0.00041736    2215.490
 4392     46.91    2454.000    2335.710  0.00040750    2215.190
 4393     46.92    2378.000    2334.240  0.00042052    2214.890
 4394     46.93    2408.000    2332.320  0.00041528    2214.590
 4395     46.94    2463.000    2329.730  0.00040601    2214.300
 4396     46.95    2389.000    2326.430  0.00041859    2214.000
 4397     46.96    2373.000    2322.390  0.00042141    2213.710
 4398     46.97    2401.000    2317.900  0.00041649    2213.420
 4399     46.98    2433.000    2313.160  0.00041102    2213.120
 4400     46.99    2439.000    2308.250  0.00041000    2212.830
 4401     47.00    2378.000    2303.650  0.00042052    2212.540
 4402     47.01    2438.000    2299.530  0.00041017    2212.250
 4403     47.02    2374.000    2296.000  0.00042123    2211.970
 4404     47.03    2410.000    2293.320  0.00041494    2211.680
 4405     47.04    2443.000    2291.460  0.00040933    2211.390
 4406     47.05    2457.000    2290.390  0.00040700    2211.110
 4407     47.06    2466.000    2290.050  0.00040551    2210.830
 4408     47.07    2424.000    2290.380  0.00041254    2210.540
 4409     47.08    2386.000    2291.260  0.00041911    2210.260
 4410     47.09    2384.000    2292.490  0.00041946    2209.980
 4411     47.10    2454.000    2293.950  0.00040750    2209.700
 4412     47.11    2395.000    2295.650  0.00041754    2209.420
 4413     47.12    2405.000    2297.550  0.00041580    2209.150
 4414     47.13    2385.000    2299.520  0.00041929    2208.870
 4415     47.14    2384.000    2301.320  0.00041946    2208.590
 4416     47.15    2329.000    2303.360  0.00042937    2208.320
 4417     47.16    2377.000    2305.500  0.00042070    2208.040
 4418     47.17    2390.000    2307.670  0.00041841    2207.770
 4419     47.18    2378.000    2309.800  0.00042052    2207.500
 4420     47.19    2382.000    2311.770  0.00041982    2207.230
 4421     47.20    2377.000    2313.400  0.00042070    2206.960
 4422     47.21    2422.000    2314.700  0.00041288    2206.690
 4423     47.22    2426.000    2315.500  0.00041220    2206.420
 4424     47.23    2383.000    2315.690  0.00041964    2206.160
 4425     47.24    2379.000    2315.620  0.00042034    2205.890
 4426     47.25    2374.000    2315.460  0.00042123    2205.630
 4427     47.26    2397.000    2315.340  0.00041719    2205.370
 4428     47.27    2386.000    2315.060  0.00041911    2205.100
 4429     47.28    2412.000    2314.730  0.00041459    2204.840
 4430     47.29    2374.000    2314.480  0.00042123    2204.580
 4431     47.30    2368.000    2314.370  0.00042230    2204.320
 4432     47.31    2318.000    2314.460  0.00043141    2204.070
 4433     47.32    2375.000    2314.730  0.00042105    2203.810
 4434     47.33    2369.000    2315.120  0.00042212    2203.550
 4435     47.34    2327.000    2315.570  0.00042974    2203.300
 4436     47.35    2304.000    2315.390  0.00043403    2203.040
 4437     47.36    2353.000    2315.160  0.00042499    2202.790
 4438     47.37    2325.000    2314.760  0.00043011    2202.540
 4439     47.38    2307.000    2314.440  0.00043346    2202.290
 4440     47.39    2373.000    2314.440  0.00042141    2202.040
 4441     47.40    2380.000    2314.920  0.00042017    2201.790
 4442     47.41    2376.000    2315.770  0.00042088    2201.540
 4443     47.42    2398.000    2317.480  0.00041701    2201.300
 4444     47.43    2441.000    2319.660  0.00040967    2201.050
 4445     47.44    2467.000    2322.290  0.00040535    2200.810
 4446     47.45    2445.000    2325.280  0.00040900    2200.560
 4447     47.46    2502.000    2328.600  0.00039968    2200.320
 4448     47.47    2494.000    2332.100  0.00040096    2200.080
 4449     47.48    2516.000    2335.650  0.00039746    2199.840
 4450     47.49    2510.000    2339.290  0.00039841    2199.600
 4451     47.50    2473.000    2342.950  0.00040437    2199.360
 4452     47.51    2481.000    2346.420  0.00040306    2199.130
 4453     47.52    2454.000    2349.750  0.00040750    2198.890
 4454     47.53    2419.000    2353.020  0.00041339    2198.660
 4455     47.54    2451.000    2356.050  0.00040800    2198.420
 4456     47.55    2383.000    2359.160  0.00041964    2198.190
 4457     47.56    2401.000    2362.040  0.00041649    2197.960
 4458     47.57    2408.000    2364.510  0.00041528    2197.730
 4459     47.58    2419.000    2366.390  0.00041339    2197.500
 4460     47.59    2427.000    2366.930  0.00041203    2197.270
 4461     47.60    2420.000    2365.860  0.00041322    2197.040
 4462     47.61    2432.000    2363.690  0.00041118    2196.820
 4463     47.62    2405.000    2360.890  0.00041580    2196.590
 4464     47.63    2406.000    2357.750  0.00041563    2196.370
 4465     47.64    2376.000    2354.520  0.00042088    2196.140
 4466     47.65    2360.000    2351.180  0.00042373    2195.920
 4467     47.66    2423.000    2347.530  0.00041271    2195.700
 4468     47.67    2388.000    2343.480  0.00041876    2195.480
 4469     47.68    2426.000    2339.490  0.00041220    2195.260
 4470     47.69    2422.000    2335.590  0.00041288    2195.040
 4471     47.70    2442.000    2332.300  0.00040950    2194.830
 4472     47.71    2489.000    2329.480  0.00040177    2194.610
 4473     47.72    2446.000    2327.090  0.00040883    2194.400
 4474     47.73    2433.000    2324.990  0.00041102    2194.180
 4475     47.74    2452.000    2323.040  0.00040783    2193.970
 4476     47.75    2457.000    2320.950  0.00040700    2193.760
 4477     47.76    2422.000    2318.530  0.00041288    2193.550
 4478     47.77    2357.000    2315.660  0.00042427    2193.340
 4479     47.78    2429.000    2312.190  0.00041169    2193.130
 4480     47.79    2398.000    2308.350  0.00041701    2192.930
 4481     47.80    2426.000    2304.300  0.00041220    2192.720
 4482     47.81    2416.000    2300.460  0.00041391    2192.520
 4483     47.82    2394.000    2297.100  0.00041771    2192.310
 4484     47.83    2367.000    2294.510  0.00042248    2192.110
 4485     47.84    2349.000    2292.880  0.00042571    2191.910
 4486     47.85    2357.000    2292.260  0.00042427    2191.710
 4487     47.86    2300.000    2292.620  0.00043478    2191.510
 4488     47.87    2323.000    2293.850  0.00043048    2191.310
 4489     47.88    2388.000    2295.800  0.00041876    2191.120
 4490     47.89    2339.000    2298.230  0.00042753    2190.920
 4491     47.90    2353.000    2300.890  0.00042499    2190.720
 4492     47.91    2335.000    2303.510  0.00042827    2190.530
 4493     47.92    2365.000    2305.840  0.00042283    2190.340
 4494     47.93    2333.000    2307.540  0.00042863    2190.150
 4495     47.94    2363.000    2308.540  0.00042319    2189.960
 4496     47.95    2309.000    2308.590  0.00043309    2189.770
 4497     47.96    2319.000    2307.510  0.00043122    2189.580
 4498     47.97    2357.000    2305.070  0.00042427    2189.390
 4499     47.98    2299.000    2301.400  0.00043497    2189.210
 4500     47.99    2365.000    2296.940  0.00042283    2189.020
 4501     48.00    2315.000    2292.130  0.00043197    2188.840
 4502     48.01    2343.000    2287.320  0.00042680    2188.650
 4503     48.02    2311.000    2282.900  0.00043271    2188.470
 4504     48.03    2309.000    2279.190  0.00043309    2188.290
 4505     48.04    2331.000    2276.410  0.00042900    2188.110
 4506     48.05    2329.000    2274.670  0.00042937    2187.930
 4507     48.06    2334.000    2274.160  0.00042845    2187.760
 4508     48.07    2331.000    2274.870  0.00042900    2187.580
 4509     48.08    2294.000    2276.660  0.00043592    2187.400
 4510     48.09    2299.000    2279.610  0.00043497    2187.230
 4511     48.10    2276.000    2283.710  0.00043937    2187.060
 4512     48.11    2301.000    2288.750  0.00043459    2186.890
 4513     48.12    2378.000    2294.610  0.00042052    2186.710
 4514     48.13    2339.000    2301.280  0.00042753    2186.540
 4515     48.14    2373.000    2308.530  0.00042141    2186.380
 4516     48.15    2346.000    2316.210  0.00042626    2186.210
 4517     48.16    2327.000    2324.230  0.00042974    2186.040
 4518     48.17    2387.000    2332.380  0.00041894    2185.880
 4519     48.18    2369.000    2340.340  0.00042212    2185.710
 4520     48.19    2366.000    2348.080  0.00042265    2185.550
 4521     48.20    2362.000    2355.590  0.00042337    2185.390
 4522     48.21    2347.000    2362.830  0.00042608    2185.230
 4523     48.22    2378.000    2369.690  0.00042052    2185.070
 4524     48.23    2385.000    2376.000  0.00041929    2184.910
 4525     48.24    2357.000    2381.190  0.00042427    2184.750
 4526     48.25    2336.000    2385.110  0.00042808    2184.590
 4527     48.26    2395.000    2387.750  0.00041754    2184.440
 4528     48.27    2366.000    2389.220  0.00042265    2184.280
 4529     48.28    2304.000    2389.680  0.00043403    2184.130
 4530     48.29    2369.000    2389.150  0.00042212    2183.980
 4531     48.30    2310.000    2387.400  0.00043290    2183.830
 4532     48.31    2306.000    2384.840  0.00043365    2183.680
 4533     48.32    2341.000    2381.760  0.00042717    2183.530
 4534     48.33    2294.000    2378.660  0.00043592    2183.380
 4535     48.34    2367.000    2375.970  0.00042248    2183.230
 4536     48.35    2380.000    2374.240  0.00042017    2183.090
 4537     48.36    2387.000    2373.340  0.00041894    2182.940
 4538     48.37    2371.000    2373.490  0.00042176    2182.800
 4539     48.38    2394.000    2374.700  0.00041771    2182.660
 4540     48.39    2394.000    2376.930  0.00041771    2182.520
 4541     48.40    2396.000    2380.120  0.00041736    2182.380
 4542     48.41    2332.000    2383.950  0.00042882    2182.240
 4543     48.42    2406.000    2388.310  0.00041563    2182.100
 4544     48.43    2460.000    2392.740  0.00040650    2181.960
 4545     48.44    2434.000    2396.950  0.00041085    2181.830
 4546     48.45    2477.000    2400.820  0.00040371    2181.690
 4547     48.46    2415.000    2404.210  0.00041408    2181.560
 4548     48.47    2407.000    2406.600  0.00041545    2181.430
 4549     48.48    2395.000    2407.970  0.00041754    2181.300
 4550     48.49    2425.000    2408.480  0.00041237    2181.170
 4551     48.50    2458.000    2408.070  0.00040683    2181.040
 4552     48.51    2462.000    2407.070  0.00040617    2180.910
 4553     48.52    2443.000    2404.880  0.00040933    2180.780
 4554     48.53    2446.000    2401.700  0.00040883    2180.650
 4555     48.54    2436.000    2397.720  0.00041051    2180.530
 4556     48.55    2411.000    2393.130  0.00041477    2180.410
 4557     48.56    2395.000    2387.840  0.00041754    2180.280
 4558     48.57    2402.000    2381.820  0.00041632    2180.160
 4559     48.58    2410.000    2375.170  0.00041494    2180.040
 4560     48.59    2327.000    2367.920  0.00042974    2179.920
 4561     48.60    2415.000    2360.400  0.00041408    2179.800
 4562     48.61    2397.000    2353.020  0.00041719    2179.690
 4563     48.62    2428.000    2346.140  0.00041186    2179.570
 4564     48.63    2375.000    2340.150  0.00042105    2179.450
 4565     48.64    2314.000    2335.050  0.00043215    2179.340
 4566     48.65    2330.000    2330.680  0.00042918    2179.230
 4567     48.66    2343.000    2326.890  0.00042680    2179.120
 4568     48.67    2381.000    2323.970  0.00041999    2179.000
 4569     48.68    2382.000    2321.760  0.00041982    2178.900
 4570     48.69    2359.000    2320.160  0.00042391    2178.790
 4571     48.70    2346.000    2319.000  0.00042626    2178.680
 4572     48.71    2344.000    2318.120  0.00042662    2178.570
 4573     48.72    2351.000    2317.330  0.00042535    2178.470
 4574     48.73    2396.000    2316.390  0.00041736    2178.360
 4575     48.74    2331.000    2314.720  0.00042900    2178.260
 4576     48.75    2391.000    2312.760  0.00041824    2178.160
 4577     48.76    2352.000    2310.020  0.00042517    2178.060
 4578     48.77    2379.000    2306.580  0.00042034    2177.960
 4579     48.78    2363.000    2302.500  0.00042319    2177.860
 4580     48.79    2319.000    2297.820  0.00043122    2177.760
 4581     48.80    2285.000    2292.300  0.00043764    2177.660
 4582     48.81    2227.000    2286.090  0.00044903    2177.570
 4583     48.82    2311.000    2279.560  0.00043271    2177.470
 4584     48.83    2305.000    2273.420  0.00043384    2177.380
 4585     48.84    2294.000    2267.760  0.00043592    2177.290
 4586     48.85    2268.000    2262.830  0.00044092    2177.190
 4587     48.86    2288.000    2258.780  0.00043706    2177.100
 4588     48.87    2308.000    2255.670  0.00043328    2177.010
 4589     48.88    2330.000    2253.460  0.00042918    2176.930
 4590     48.89    2241.000    2252.120  0.00044623    2176.840
 4591     48.90    2355.000    2251.580  0.00042463    2176.750
 4592     48.91    2271.000    2251.730  0.00044033    2176.670
 4593     48.92    2293.000    2252.410  0.00043611    2176.580
 4594     48.93    2246.000    2253.460  0.00044524    2176.500
 4595     48.94    2307.000    2255.020  0.00043346    2176.420
 4596     48.95    2345.000    2256.820  0.00042644    2176.340
 4597     48.96    2290.000    2258.700  0.00043668    2176.260
 4598     48.97    2266.000    2260.550  0.00044131    2176.180
 4599     48.98    2257.000    2262.310  0.00044307    2176.100
 4600     48.99    2278.000    2263.890  0.00043898    2176.020
 4601     49.00    2245.000    2265.190  0.00044543    2175.950
 4602     49.01    2332.000    2266.040  0.00042882    2175.870
 4603     49.02    2264.000    2266.460  0.00044170    2175.800
 4604     49.03    2294.000    2266.500  0.00043592    2175.730
 4605     49.04    2349.000    2266.140  0.00042571    2175.650
 4606     49.05    2299.000    2265.410  0.00043497    2175.580
 4607     49.06    2330.000    2264.420  0.00042918    2175.510
 4608     49.07    2344.000    2263.270  0.00042662    2175.450
 4609     49.08    2271.000    2262.080  0.00044033    2175.380
 4610     49.09    2340.000    2260.910  0.00042735    2175.310
 4611     49.10    2269.000    2259.790  0.00044072    2175.250
 4612     49.11    2245.000    2258.560  0.00044543    2175.180
 4613     49.12    2343.000    2257.190  0.00042680    2175.120
 4614     49.13    2278.000    2255.570  0.00043898    2175.060
 4615     49.14    2274.000    2254.150  0.00043975    2175.000
 4616     49.15    2303.000    2252.990  0.00043422    2174.940
 4617     49.16    2336.000    2252.070  0.00042808    2174.880
 4618     49.17    2345.000    2251.360  0.00042644    2174.820
 4619     49.18    2275.000    2250.970  0.00043956    2174.760
 4620     49.19    2300.000    2250.830  0.00043478    2174.710
 4621     49.20    2348.000    2250.830  0.00042589    2174.650
 4622     49.21    2289.000    2250.900  0.00043687    2174.600
 4623     49.22    2328.000    2251.060  0.00042955    2174.540
 4624     49.23    2301.000    2251.340  0.00043459    2174.490
 4625     49.24    2279.000    2251.880  0.00043879    2174.440
 4626     49.25    2287.000    2252.830  0.00043725    2174.390
 4627     49.26    2325.000    2254.290  0.00043011    2174.340
 4628     49.27    2354.000    2256.330  0.00042481    2174.290
 4629     49.28    2365.000    2258.920  0.00042283    2174.250
 4630     49.29    2388.000    2262.020  0.00041876    2174.200
 4631     49.30    2311.000    2265.490  0.00043271    2174.160
 4632     49.31    2398.000    2269.240  0.00041701    2174.110
 4633     49.32    2368.000    2273.130  0.00042230    2174.070
 4634     49.33    2352.000    2277.020  0.00042517    2174.030
 4635     49.34    2373.000    2280.570  0.00042141    2173.990
 4636     49.35    2371.000    2283.850  0.00042176    2173.950
 4637     49.36    2319.000    2286.660  0.00043122    2173.910
 4638     49.37    2359.000    2288.870  0.00042391    2173.870
 4639     49.38    2376.000    2290.360  0.00042088    2173.830
 4640     49.39    2306.000    2291.200  0.00043365    2173.800
 4641     49.40    2340.000    2291.560  0.00042735    2173.760
 4642     49.41    2382.000    2291.380  0.00041982    2173.730
 4643     49.42    2378.000    2291.330  0.00042052    2173.690
 4644     49.43    2411.000    2291.290  0.00041477    2173.660
 4645     49.44    2373.000    2291.280  0.00042141    2173.630
 4646     49.45    2343.000    2291.320  0.00042680    2173.600
 4647     49.46    2335.000    2291.110  0.00042827    2173.570
 4648     49.47    2327.000    2290.570  0.00042974    2173.540
 4649     49.48    2326.000    2289.750  0.00042992    2173.510
 4650     49.49    2336.000    2288.330  0.00042808    2173.490
 4651     49.50    2322.000    2286.390  0.00043066    2173.460
 4652     49.51    2316.000    2283.830  0.00043178    2173.440
 4653     49.52    2330.000    2280.750  0.00042918    2173.420
 4654     49.53    2352.000    2277.140  0.00042517    2173.390
 4655     49.54    2298.000    2273.100  0.00043516    2173.370
 4656     49.55    2259.000    2269.090  0.00044267    2173.350
 4657     49.56    2317.000    2265.130  0.00043159    2173.330
 4658     49.57    2281.000    2261.380  0.00043840    2173.310
 4659     49.58    2307.000    2258.020  0.00043346    2173.300
 4660     49.59    2293.000    2255.190  0.00043611    2173.280
 4661     49.60    2311.000    2252.840  0.00043271    2173.260
 4662     49.61    2279.000    2251.210  0.00043879    2173.250
 4663     49.62    2278.000    2250.200  0.00043898    2173.230
 4664     49.63    2275.000    2249.960  0.00043956    2173.220
 4665     49.64    2278.000    2250.470  0.00043898    2173.210
 4666     49.65    2240.000    2251.470  0.00044643    2173.200
 4667     49.66    2260.000    2253.400  0.00044248    2173.190
 4668     49.67    2265.000    2255.950  0.00044150    2173.180
 4669     49.68    2274.000    2259.060  0.00043975    2173.170
 4670     49.69    2282.000    2262.310  0.00043821    2173.160
 4671     49.70    2356.000    2266.130  0.00042445    2173.160
 4672     49.71    2321.000    2270.060  0.00043085    2173.150
 4673     49.72    2305.000    2273.960  0.00043384    2173.150
 4674     49.73    2322.000    2277.660  0.00043066    2173.140
 4675     49.74    2301.000    2280.840  0.00043459    2173.140
 4676     49.75    2318.000    2283.830  0.00043141    2173.140
 4677     49.76    2355.000    2286.380  0.00042463    2173.140
 4678     49.77    2356.000    2288.590  0.00042445    2173.140
 4679     49.78    2364.000    2290.600  0.00042301    2173.140
 4680     49.79    2347.000    2292.020  0.00042608    2173.140
 4681     49.80    2349.000    2292.830  0.00042571    2173.140
 4682     49.81    2356.000    2293.100  0.00042445    2173.150
 4683     49.82    2396.000    2292.840  0.00041736    2173.150
 4684     49.83    2388.000    2292.010  0.00041876    2173.160
 4685     49.84    2304.000    2290.840  0.00043403    2173.160
 4686     49.85    2347.000    2289.340  0.00042608    2173.170
 4687     49.86    2410.000    2287.590  0.00041494    2173.180
 4688     49.87    2388.000    2285.710  0.00041876    2173.190
 4689     49.88    2384.000    2283.600  0.00041946    2173.200
 4690     49.89    2386.000    2281.240  0.00041911    2173.210
 4691     49.90    2303.000    2278.660  0.00043422    2173.220
 4692     49.91    2309.000    2275.970  0.00043309    2173.230
 4693     49.92    2401.000    2273.190  0.00041649    2173.240
 4694     49.93    2346.000    2270.400  0.00042626    2173.260
 4695     49.94    2327.000    2267.610  0.00042974    2173.270
 4696     49.95    2348.000    2264.920  0.00042589    2173.290
 4697     49.96    2357.000    2262.410  0.00042427    2173.310
 4698     49.97    2329.000    2260.260  0.00042937    2173.320
 4699     49.98    2334.000    2258.470  0.00042845    2173.340
 4700     49.99    2375.000    2257.620  0.00042105    2173.360
 4701     50.00    2317.000    2257.570  0.00043159    2173.380
 4702     50.01    2313.000    2258.350  0.00043234    2173.400
 4703     50.02    2289.000    2259.960  0.00043687    2173.420
 4704     50.03    2246.000    2262.340  0.00044524    2173.450
 4705     50.04    2298.000    2265.460  0.00043516    2173.470
 4706     50.05    2301.000    2269.250  0.00043459    2173.490
 4707     50.06    2326.000    2273.610  0.00042992    2173.520
 4708     50.07    2302.000    2278.520  0.00043440    2173.550
 4709     50.08    2311.000    2283.940  0.00043271    2173.570
 4710     50.09    2324.000    2289.820  0.00043029    2173.600
 4711     50.10    2346.000    2296.130  0.00042626    2173.630
 4712     50.11    2288.000    2302.710  0.00043706    2173.660
 4713     50.12    2328.000    2309.330  0.00042955    2173.690
 4714     50.13    2329.000    2315.860  0.00042937    2173.720
 4715     50.14    2308.000    2322.160  0.00043328    2173.750
 4716     50.15    2296.000    2328.150  0.00043554    2173.780
 4717     50.16    2308.000    2333.800  0.00043328    2173.820
 4718     50.17    2342.000    2339.140  0.00042699    2173.850
 4719     50.18    2354.000    2344.040  0.00042481    2173.890
 4720     50.19    2396.000    2348.220  0.00041736    2173.920
 4721     50.20    2342.000    2351.470  0.00042699    2173.960
 4722     50.21    2343.000    2353.890  0.00042680    2174.000
 4723     50.22    2296.000    2355.320  0.00043554    2174.030
 4724     50.23    2373.000    2355.500  0.00042141    2174.070
 4725     50.24    2275.000    2354.130  0.00043956    2174.110
 4726     50.25    2324.000    2351.340  0.00043029    2174.150
 4727     50.26    2288.000    2347.580  0.00043706    2174.190
 4728     50.27    2296.000    2343.070  0.00043554    2174.240
 4729     50.28    2323.000    2338.120  0.00043048    2174.280
 4730     50.29    2284.000    2333.150  0.00043783    2174.320
 4731     50.30    2314.000    2328.590  0.00043215    2174.370
 4732     50.31    2324.000    2324.540  0.00043029    2174.410
 4733     50.32    2346.000    2321.320  0.00042626    2174.460
 4734     50.33    2315.000    2318.960  0.00043197    2174.500
 4735     50.34    2393.000    2317.620  0.00041789    2174.550
 4736     50.35    2337.000    2317.360  0.00042790    2174.600
 4737     50.36    2356.000    2318.090  0.00042445    2174.650
 4738     50.37    2318.000    2319.840  0.00043141    2174.700
 4739     50.38    2356.000    2322.600  0.00042445    2174.750
 4740     50.39    2393.000    2326.310  0.00041789    2174.800
 4741     50.40    2371.000    2330.790  0.00042176    2174.850
 4742     50.41    2404.000    2335.920  0.00041597    2174.900
 4743     50.42    2359.000    2341.460  0.00042391    2174.960
 4744     50.43    2397.000    2347.170  0.00041719    2175.010
 4745     50.44    2321.000    2352.600  0.00043085    2175.060
 4746     50.45    2377.000    2357.420  0.00042070    2175.120
 4747     50.46    2399.000    2361.470  0.00041684    2175.170
 4748     50.47    2376.000    2364.660  0.00042088    2175.230
 4749     50.48    2364.000    2366.790  0.00042301    2175.290
 4750     50.49    2395.000    2367.640  0.00041754    2175.350
 4751     50.50    2377.000    2367.290  0.00042070    2175.410
 4752     50.51    2385.000    2365.790  0.00041929    2175.460
 4753     50.52    2382.000    2362.640  0.00041982    2175.530
 4754     50.53    2355.000    2357.890  0.00042463    2175.590
 4755     50.54    2384.000    2352.080  0.00041946    2175.650
 4756     50.55    2370.000    2345.690  0.00042194    2175.710
 4757     50.56    2428.000    2339.360  0.00041186    2175.770
 4758     50.57    2330.000    2333.270  0.00042918    2175.840
 4759     50.58    2434.000    2327.660  0.00041085    2175.900
 4760     50.59    2384.000    2322.650  0.00041946    2175.970
 4761     50.60    2360.000    2318.140  0.00042373    2176.030
 4762     50.61    2385.000    2313.930  0.00041929    2176.100
 4763     50.62    2325.000    2309.980  0.00043011    2176.160
 4764     50.63    2351.000    2306.040  0.00042535    2176.230
 4765     50.64    2309.000    2301.790  0.00043309    2176.300
 4766     50.65    2306.000    2296.950  0.00043365    2176.370
 4767     50.66    2331.000    2291.590  0.00042900    2176.440
 4768     50.67    2308.000    2285.800  0.00043328    2176.510
 4769     50.68    2320.000    2280.020  0.00043103    2176.580
 4770     50.69    2264.000    2274.380  0.00044170    2176.650
 4771     50.70    2274.000    2268.910  0.00043975    2176.720
 4772     50.71    2261.000    2263.860  0.00044228    2176.790
 4773     50.72    2258.000    2259.130  0.00044287    2176.870
 4774     50.73    2261.000    2254.630  0.00044228    2176.940
 4775     50.74    2249.000    2250.620  0.00044464    2177.010
 4776     50.75    2225.000    2247.000  0.00044944    2177.090
 4777     50.76    2250.000    2243.750  0.00044444    2177.170
 4778     50.77    2264.000    2240.770  0.00044170    2177.240
 4779     50.78    2343.000    2238.200  0.00042680    2177.320
 4780     50.79    2263.000    2235.950  0.00044189    2177.400
 4781     50.80    2233.000    2233.960  0.00044783    2177.470
 4782     50.81    2262.000    2232.220  0.00044209    2177.550
 4783     50.82    2251.000    2230.890  0.00044425    2177.630
 4784     50.83    2245.000    2229.980  0.00044543    2177.710
 4785     50.84    2310.000    2229.560  0.00043290    2177.790
 4786     50.85    2259.000    2229.690  0.00044267    2177.870
 4787     50.86    2256.000    2230.390  0.00044326    2177.950
 4788     50.87    2227.000    2231.750  0.00044903    2178.040
 4789     50.88    2265.000    2233.800  0.00044150    2178.120
 4790     50.89    2200.000    2236.630  0.00045455    2178.200
 4791     50.90    2258.000    2240.260  0.00044287    2178.280
 4792     50.91    2223.000    2244.700  0.00044984    2178.370
 4793     50.92    2237.000    2249.950  0.00044703    2178.450
 4794     50.93    2257.000    2256.090  0.00044307    2178.540
 4795     50.94    2242.000    2262.960  0.00044603    2178.620
 4796     50.95    2289.000    2270.570  0.00043687    2178.710
 4797     50.96    2272.000    2278.840  0.00044014    2178.800
 4798     50.97    2298.000    2287.590  0.00043516    2178.880
 4799     50.98    2278.000    2296.650  0.00043898    2178.970
 4800     50.99    2291.000    2305.840  0.00043649    2179.060
 4801     51.00    2324.000    2314.730  0.00043029    2179.150
 4802     51.01    2310.000    2323.400  0.00043290    2179.240
 4803     51.02    2342.000    2331.520  0.00042699    2179.330
 4804     51.03    2320.000    2338.760  0.00043103    2179.420
 4805     51.04    2381.000    2344.930  0.00041999    2179.510
 4806     51.05    2387.000    2349.630  0.00041894    2179.600
 4807     51.06    2396.000    2353.040  0.00041736    2179.690
 4808     51.07    2371.000    2355.140  0.00042176    2179.790
 4809     51.08    2425.000    2355.760  0.00041237    2179.880
 4810     51.09    2392.000    2354.950  0.00041806    2179.970
 4811     51.10    2321.000    2352.800  0.00043085    2180.070
 4812     51.11    2387.000    2349.640  0.00041894    2180.160
 4813     51.12    2365.000    2345.640  0.00042283    2180.250
 4814     51.13    2316.000    2341.260  0.00043178    2180.350
 4815     51.14    2332.000    2336.920  0.00042882    2180.440
 4816     51.15    2322.000    2332.960  0.00043066    2180.540
 4817     51.16    2306.000    2329.840  0.00043365    2180.640
 4818     51.17    2340.000    2327.930  0.00042735    2180.730
 4819     51.18    2358.000    2327.420  0.00042409    2180.830
 4820     51.19    2363.000    2328.370  0.00042319    2180.930
 4821     51.20    2389.000    2330.740  0.00041859    2181.030
 4822     51.21    2381.000    2334.400  0.00041999    2181.130
 4823     51.22    2324.000    2339.140  0.00043029    2181.220
 4824     51.23    2373.000    2344.700  0.00042141    2181.320
 4825     51.24    2335.000    2350.800  0.00042827    2181.420
 4826     51.25    2317.000    2357.110  0.00043159    2181.520
 4827     51.26    2399.000    2363.320  0.00041684    2181.620
 4828     51.27    2379.000    2369.010  0.00042034    2181.730
 4829     51.28    2386.000    2373.880  0.00041911    2181.830
 4830     51.29    2413.000    2377.760  0.00041442    2181.930
 4831     51.30    2326.000    2380.400  0.00042992    2182.030
 4832     51.31    2381.000    2381.320  0.00041999    2182.130
 4833     51.32    2379.000    2380.370  0.00042034    2182.240
 4834     51.33    2336.000    2377.580  0.00042808    2182.340
 4835     51.34    2254.000    2372.880  0.00044366    2182.440
 4836     51.35    2391.000    2366.600  0.00041824    2182.550
 4837     51.36    2416.000    2359.140  0.00041391    2182.650
 4838     51.37    2308.000    2351.320  0.00043328    2182.760
 4839     51.38    2322.000    2343.580  0.00043066    2182.860
 4840     51.39    2344.000    2336.300  0.00042662    2182.970
 4841     51.40    2331.000    2329.730  0.00042900    2183.070
 4842     51.41    2323.000    2323.950  0.00043048    2183.180
 4843     51.42    2317.000    2319.290  0.00043159    2183.290
 4844     51.43    2312.000    2315.710  0.00043253    2183.390
 4845     51.44    2261.000    2313.240  0.00044228    2183.500
 4846     51.45    2322.000    2311.840  0.00043066    2183.610
 4847     51.46    2273.000    2311.220  0.00043995    2183.710
 4848     51.47    2261.000    2311.930  0.00044228    2183.820
 4849     51.48    2292.000    2313.530  0.00043630    2183.930
 4850     51.49    2290.000    2315.890  0.00043668    2184.040
 4851     51.50    2325.000    2318.640  0.00043011    2184.150
 4852     51.51    2287.000    2321.890  0.00043725    2184.260
 4853     51.52    2339.000    2325.170  0.00042753    2184.370
 4854     51.53    2341.000    2328.350  0.00042717    2184.480
 4855     51.54    2400.000    2331.220  0.00041667    2184.590
 4856     51.55    2343.000    2333.890  0.00042680    2184.700
 4857     51.56    2341.000    2336.170  0.00042717    2184.810
 4858     51.57    2310.000    2337.920  0.00043290    2184.920
 4859     51.58    2319.000    2338.910  0.00043122    2185.030
 4860     51.59    2369.000    2339.210  0.00042212    2185.140
 4861     51.60    2374.000    2338.400  0.00042123    2185.250
 4862     51.61    2305.000    2336.390  0.00043384    2185.360
 4863     51.62    2273.000    2333.220  0.00043995    2185.480
 4864     51.63    2258.000    2329.010  0.00044287    2185.590
 4865     51.64    2334.000    2323.860  0.00042845    2185.700
 4866     51.65    2368.000    2317.880  0.00042230    2185.810
 4867     51.66    2259.000    2311.210  0.00044267    2185.930
 4868     51.67    2278.000    2304.120  0.00043898    2186.040
 4869     51.68    2213.000    2297.090  0.00045188    2186.150
 4870     51.69    2253.000    2290.250  0.00044385    2186.270
 4871     51.70    2282.000    2283.760  0.00043821    2186.380
 4872     51.71    2191.000    2277.670  0.00045641    2186.490
 4873     51.72    2247.000    2272.010  0.00044504    2186.610
 4874     51.73    2219.000    2266.980  0.00045065    2186.720
 4875     51.74    2203.000    2262.520  0.00045393    2186.840
 4876     51.75    2256.000    2258.110  0.00044326    2186.950
 4877     51.76    2261.000    2254.740  0.00044228    2187.070
 4878     51.77    2267.000    2251.960  0.00044111    2187.180
 4879     51.78    2232.000    2249.810  0.00044803    2187.300
 4880     51.79    2207.000    2248.220  0.00045310    2187.410
 4881     51.80    2227.000    2247.220  0.00044903    2187.530
 4882     51.81    2233.000    2246.770  0.00044783    2187.650
 4883     51.82    2246.000    2246.870  0.00044524    2187.760
 4884     51.83    2249.000    2247.530  0.00044464    2187.880
 4885     51.84    2236.000    2248.730  0.00044723    2187.990
 4886     51.85    2197.000    2250.480  0.00045517    2188.110
 4887     51.86    2222.000    2252.750  0.00045005    2188.230
 4888     51.87    2222.000    2255.500  0.00045005    2188.340
 4889     51.88    2252.000    2258.440  0.00044405    2188.460
 4890     51.89    2264.000    2261.990  0.00044170    2188.580
 4891     51.90    2241.000    2265.960  0.00044623    2188.690
 4892     51.91    2232.000    2270.310  0.00044803    2188.810
 4893     51.92    2288.000    2275.010  0.00043706    2188.930
 4894     51.93    2267.000    2280.000  0.00044111    2189.040
 4895     51.94    2262.000    2285.250  0.00044209    2189.160
 4896     51.95    2272.000    2290.590  0.00044014    2189.280
 4897     51.96    2303.000    2295.880  0.00043422    2189.400
 4898     51.97    2289.000    2301.000  0.00043687    2189.510
 4899     51.98    2286.000    2305.950  0.00043745    2189.630
 4900     51.99    2265.000    2310.730  0.00044150    2189.750
 4901     52.00    2269.000    2315.230  0.00044072    2189.870
 4902     52.01    2264.000    2319.460  0.00044170    2189.990
 4903     52.02    2311.000    2323.380  0.00043271    2190.100
 4904     52.03    2299.000    2326.950  0.00043497    2190.220
 4905     52.04    2261.000    2330.070  0.00044228    2190.340
 4906     52.05    2336.000    2332.720  0.00042808    2190.460
 4907     52.06    2284.000    2334.770  0.00043783    2190.580
 4908     52.07    2317.000    2336.110  0.00043159    2190.690
 4909     52.08    2320.000    2336.250  0.00043103    2190.810
 4910     52.09    2313.000    2334.860  0.00043234    2190.930
 4911     52.10    2326.000    2332.250  0.00042992    2191.050
 4912     52.11    2341.000    2328.780  0.00042717    2191.170
 4913     52.12    2385.000    2324.810  0.00041929    2191.280
 4914     52.13    2372.000    2320.610  0.00042159    2191.400
 4915     52.14    2362.000    2316.430  0.00042337    2191.520
 4916     52.15    2400.000    2312.480  0.00041667    2191.640
 4917     52.16    2348.000    2308.790  0.00042589    2191.760
 4918     52.17    2394.000    2305.440  0.00041771    2191.870
 4919     52.18    2384.000    2302.510  0.00041946    2191.990
 4920     52.19    2374.000    2300.060  0.00042123    2192.110
 4921     52.20    2391.000    2298.060  0.00041824    2192.230
 4922     52.21    2431.000    2296.410  0.00041135    2192.350
 4923     52.22    2398.000    2295.160  0.00041701    2192.460
 4924     52.23    2416.000    2294.370  0.00041391    2192.580
 4925     52.24    2363.000    2294.050  0.00042319    2192.700
 4926     52.25    2409.000    2294.300  0.00041511    2192.820
 4927     52.26    2420.000    2295.050  0.00041322    2192.940
 4928     52.27    2372.000    2296.190  0.00042159    2193.050
 4929     52.28    2344.000    2297.620  0.00042662    2193.170
 4930     52.29    2351.000    2299.240  0.00042535    2193.290
 4931     52.30    2352.000    2301.220  0.00042517    2193.410
 4932     52.31    2355.000    2303.370  0.00042463    2193.520
 4933     52.32    2331.000    2305.570  0.00042900    2193.640
 4934     52.33    2325.000    2307.600  0.00043011    2193.760
 4935     52.34    2292.000    2309.660  0.00043630    2193.870
 4936     52.35    2239.000    2311.510  0.00044663    2193.990
 4937     52.36    2315.000    2312.760  0.00043197    2194.110
 4938     52.37    2329.000    2313.930  0.00042937    2194.220
 4939     52.38    2289.000    2314.850  0.00043687    2194.340
 4940     52.39    2347.000    2315.810  0.00042608    2194.460
 4941     52.40    2327.000    2316.750  0.00042974    2194.570
 4942     52.41    2267.000    2317.710  0.00044111    2194.690
 4943     52.42    2253.000    2318.660  0.00044385    2194.800
 4944     52.43    2358.000    2319.510  0.00042409    2194.920
 4945     52.44    2245.000    2320.110  0.00044543    2195.040
 4946     52.45    2318.000    2320.460  0.00043141    2195.150
 4947     52.46    2328.000    2320.580  0.00042955    2195.270
 4948     52.47    2310.000    2320.490  0.00043290    2195.380
 4949     52.48    2253.000    2320.190  0.00044385    2195.500
 4950     52.49    2309.000    2319.630  0.00043309    2195.610
 4951     52.50    2308.000    2318.470  0.00043328    2195.730
 4952     52.51    2371.000    2316.670  0.00042176    2195.840
 4953     52.52    2287.000    2314.410  0.00043725    2195.960
 4954     52.53    2313.000    2311.890  0.00043234    2196.070
 4955     52.54    2278.000    2309.230  0.00043898    2196.180
 4956     52.55    2248.000    2306.360  0.00044484    2196.300
 4957     52.56    2322.000    2303.210  0.00043066    2196.410
 4958     52.57    2278.000    2300.220  0.00043898    2196.520
 4959     52.58    2331.000    2297.560  0.00042900    2196.640
 4960     52.59    2342.000    2295.110  0.00042699    2196.750
 4961     52.60    2276.000    2293.030  0.00043937    2196.860
 4962     52.61    2265.000    2291.640  0.00044150    2196.970
 4963     52.62    2345.000    2290.790  0.00042644    2197.090
 4964     52.63    2296.000    2290.480  0.00043554    2197.200
 4965     52.64    2301.000    2290.660  0.00043459    2197.310
 4966     52.65    2301.000    2291.340  0.00043459    2197.420
 4967     52.66    2311.000    2292.460  0.00043271    2197.530
 4968     52.67    2276.000    2294.010  0.00043937    2197.640
 4969     52.68    2348.000    2295.950  0.00042589    2197.750
 4970     52.69    2289.000    2298.200  0.00043687    2197.860
 4971     52.70    2325.000    2300.800  0.00043011    2197.970
 4972     52.71    2277.000    2303.690  0.00043917    2198.080
 4973     52.72    2311.000    2306.870  0.00043271    2198.190
 4974     52.73    2321.000    2310.370  0.00043085    2198.300
 4975     52.74    2297.000    2314.160  0.00043535    2198.410
 4976     52.75    2259.000    2318.150  0.00044267    2198.520
 4977     52.76    2283.000    2322.270  0.00043802    2198.630
 4978     52.77    2294.000    2326.400  0.00043592    2198.730
 4979     52.78    2313.000    2330.590  0.00043234    2198.840
 4980     52.79    2351.000    2334.660  0.00042535    2198.950
 4981     52.80    2297.000    2338.380  0.00043535    2199.060
 4982     52.81    2283.000    2341.600  0.00043802    2199.160
 4983     52.82    2290.000    2344.110  0.00043668    2199.270
 4984     52.83    2323.000    2345.630  0.00043048    2199.370
 4985     52.84    2268.000    2346.290  0.00044092    2199.480
 4986     52.85    2276.000    2346.230  0.00043937    2199.580
 4987     52.86    2308.000    2345.420  0.00043328    2199.690
 4988     52.87    2293.000    2344.440  0.00043611    2199.790
 4989     52.88    2331.000    2343.090  0.00042900    2199.900
 4990     52.89    2287.000    2341.470  0.00043725    2200.000
 4991     52.90    2321.000    2339.190  0.00043085    2200.100
 4992     52.91    2274.000    2336.310  0.00043975    2200.210
 4993     52.92    2263.000    2332.700  0.00044189    2200.310
 4994     52.93    2236.000    2328.830  0.00044723    2200.410
 4995     52.94    2229.000    2324.750  0.00044863    2200.510
 4996     52.95    2199.000    2320.480  0.00045475    2200.610
 4997     52.96    2231.000    2316.110  0.00044823    2200.720
 4998     52.97    2190.000    2311.670  0.00045662    2200.820
 4999     52.98    2225.000    2307.240  0.00044944    2200.920
 5000     52.99    2230.000    2302.920  0.00044843    2201.020
 5001     53.00    2253.000    2298.870  0.00044385    2201.110
 5002     53.01    2193.000    2295.240  0.00045600    2201.210
 5003     53.02    2325.000    2292.120  0.00043011    2201.310
 5004     53.03    2261.000    2289.660  0.00044228    2201.410
 5005     53.04    2243.000    2287.960  0.00044583    2201.510
 5006     53.05    2233.000    2287.090  0.00044783    2201.600
 5007     53.06    2246.000    2287.060  0.00044524    2201.700
 5008     53.07    2201.000    2287.870  0.00045434    2201.800
 5009     53.08    2197.000    2289.580  0.00045517    2201.890
 5010     53.09    2211.000    2292.180  0.00045228    2201.990
 5011     53.10    2254.000    2295.630  0.00044366    2202.080
 5012     53.11    2202.000    2299.910  0.00045413    2202.180
 5013     53.12    2236.000    2304.880  0.00044723    2202.270
 5014     53.13    2216.000    2310.390  0.00045126    2202.360
 5015     53.14    2230.000    2316.280  0.00044843    2202.460
 5016     53.15    2244.000    2322.490  0.00044563    2202.550
 5017     53.16    2230.000    2328.790  0.00044843    2202.640
 5018     53.17    2268.000    2335.020  0.00044092    2202.730
 5019     53.18    2233.000    2340.950  0.00044783    2202.820
 5020     53.19    2203.000    2346.390  0.00045393    2202.910
 5021     53.20    2256.000    2351.120  0.00044326    2203.000
 5022     53.21    2251.000    2354.920  0.00044425    2203.090
 5023     53.22    2264.000    2357.570  0.00044170    2203.180
 5024     53.23    2271.000    2358.820  0.00044033    2203.270
 5025     53.24    2235.000    2358.360  0.00044743    2203.350
 5026     53.25    2221.000    2356.000  0.00045025    2203.440
 5027     53.26    2256.000    2352.130  0.00044326    2203.530
 5028     53.27    2236.000    2347.160  0.00044723    2203.610
 5029     53.28    2263.000    2341.450  0.00044189    2203.700
 5030     53.29    2234.000    2335.370  0.00044763    2203.780
 5031     53.30    2231.000    2329.310  0.00044823    2203.870
 5032     53.31    2249.000    2323.640  0.00044464    2203.950
 5033     53.32    2246.000    2318.590  0.00044524    2204.030
 5034     53.33    2267.000    2314.340  0.00044111    2204.120
 5035     53.34    2281.000    2310.980  0.00043840    2204.200
 5036     53.35    2235.000    2308.530  0.00044743    2204.280
 5037     53.36    2266.000    2306.660  0.00044131    2204.360
 5038     53.37    2292.000    2306.040  0.00043630    2204.440
 5039     53.38    2275.000    2306.200  0.00043956    2204.520
 5040     53.39    2302.000    2307.020  0.00043440    2204.600
 5041     53.40    2274.000    2308.300  0.00043975    2204.680
 5042     53.41    2298.000    2310.030  0.00043516    2204.750
 5043     53.42    2311.000    2311.920  0.00043271    2204.830
 5044     53.43    2317.000    2313.760  0.00043159    2204.910
 5045     53.44    2308.000    2315.590  0.00043328    2204.980
 5046     53.45    2314.000    2317.210  0.00043215    2205.060
 5047     53.46    2332.000    2318.490  0.00042882    2205.130
 5048     53.47    2372.000    2319.280  0.00042159    2205.210
 5049     53.48    2266.000    2319.340  0.00044131    2205.280
 5050     53.49    2306.000    2318.760  0.00043365    2205.350
 5051     53.50    2270.000    2317.400  0.00044053    2205.420
 5052     53.51    2240.000    2315.390  0.00044643    2205.490
 5053     53.52    2270.000    2312.910  0.00044053    2205.560
 5054     53.53    2293.000    2310.130  0.00043611    2205.630
 5055     53.54    2248.000    2307.140  0.00044484    2205.700
 5056     53.55    2246.000    2303.830  0.00044524    2205.770
 5057     53.56    2260.000    2300.370  0.00044248    2205.840
 5058     53.57    2242.000    2296.880  0.00044603    2205.900
 5059     53.58    2296.000    2293.470  0.00043554    2205.970
 5060     53.59    2308.000    2290.330  0.00043328    2206.040
 5061     53.60    2238.000    2287.570  0.00044683    2206.100
 5062     53.61    2246.000    2285.380  0.00044524    2206.170
 5063     53.62    2245.000    2283.750  0.00044543    2206.230
 5064     53.63    2251.000    2282.620  0.00044425    2206.290
 5065     53.64    2253.000    2282.120  0.00044385    2206.350
 5066     53.65    2328.000    2282.300  0.00042955    2206.410
 5067     53.66    2258.000    2283.010  0.00044287    2206.480
 5068     53.67    2320.000    2284.190  0.00043103    2206.540
 5069     53.68    2287.000    2285.760  0.00043725    2206.590
 5070     53.69    2325.000    2287.580  0.00043011    2206.650
 5071     53.70    2311.000    2289.760  0.00043271    2206.710
 5072     53.71    2370.000    2292.210  0.00042194    2206.770
 5073     53.72    2310.000    2294.810  0.00043290    2206.820
 5074     53.73    2336.000    2297.750  0.00042808    2206.880
 5075     53.74    2288.000    2300.860  0.00043706    2206.930
 5076     53.75    2319.000    2304.040  0.00043122    2206.990
 5077     53.76    2335.000    2307.100  0.00042827    2207.040
 5078     53.77    2377.000    2309.990  0.00042070    2207.090
 5079     53.78    2352.000    2312.490  0.00042517    2207.140
 5080     53.79    2348.000    2314.990  0.00042589    2207.190
 5081     53.80    2306.000    2317.260  0.00043365    2207.240
 5082     53.81    2365.000    2319.310  0.00042283    2207.290
 5083     53.82    2301.000    2321.140  0.00043459    2207.340
 5084     53.83    2311.000    2322.440  0.00043271    2207.390
 5085     53.84    2289.000    2323.350  0.00043687    2207.430
 5086     53.85    2272.000    2323.750  0.00044014    2207.480
 5087     53.86    2298.000    2323.660  0.00043516    2207.520
 5088     53.87    2296.000    2323.210  0.00043554    2207.570
 5089     53.88    2294.000    2322.530  0.00043592    2207.610
 5090     53.89    2300.000    2321.700  0.00043478    2207.650
 5091     53.90    2316.000    2320.900  0.00043178    2207.700
 5092     53.91    2283.000    2320.160  0.00043802    2207.740
 5093     53.92    2255.000    2319.470  0.00044346    2207.780
 5094     53.93    2274.000    2318.690  0.00043975    2207.810
 5095     53.94    2255.000    2317.830  0.00044346    2207.850
 5096     53.95    2337.000    2317.050  0.00042790    2207.890
 5097     53.96    2262.000    2316.400  0.00044209    2207.930
 5098     53.97    2262.000    2315.930  0.00044209    2207.960
 5099     53.98    2242.000    2315.730  0.00044603    2208.000
 5100     53.99    2231.000    2315.810  0.00044823    2208.030
 5101     54.00    2216.000    2315.910  0.00045126    2208.060
 5102     54.01    2275.000    2316.090  0.00043956    2208.100
 5103     54.02    2248.000    2316.370  0.00044484    2208.130
 5104     54.03    2255.000    2316.840  0.00044346    2208.160
 5105     54.04    2210.000    2317.600  0.00045249    2208.190
 5106     54.05    2246.000    2318.750  0.00044524    2208.220
 5107     54.06    2192.000    2320.290  0.00045620    2208.240
 5108     54.07    2277.000    2322.160  0.00043917    2208.270
 5109     54.08    2254.000    2324.240  0.00044366    2208.300
 5110     54.09    2221.000    2326.390  0.00045025    2208.320
 5111     54.10    2264.000    2328.430  0.00044170    2208.340
 5112     54.11    2265.000    2330.410  0.00044150    2208.370
 5113     54.12    2240.000    2331.930  0.00044643    2208.390
 5114     54.13    2244.000    2333.160  0.00044563    2208.410
 5115     54.14    2260.000    2333.930  0.00044248    2208.430
 5116     54.15    2244.000    2334.070  0.00044563    2208.450
 5117     54.16    2222.000    2333.490  0.00045005    2208.470
 5118     54.17    2172.000    2332.080  0.00046041    2208.490
 5119     54.18    2241.000    2329.950  0.00044623    2208.500
 5120     54.19    2279.000    2327.000  0.00043879    2208.520
 5121     54.20    2245.000    2323.330  0.00044543    2208.530
 5122     54.21    2242.000    2319.460  0.00044603    2208.550
 5123     54.22    2267.000    2315.490  0.00044111    2208.560
 5124     54.23    2235.000    2311.680  0.00044743    2208.570
 5125     54.24    2248.000    2308.090  0.00044484    2208.580
 5126     54.25    2226.000    2304.950  0.00044924    2208.590
 5127     54.26    2273.000    2302.280  0.00043995    2208.600
 5128     54.27    2218.000    2300.250  0.00045086    2208.610
 5129     54.28    2168.000    2298.760  0.00046125    2208.620
 5130     54.29    2202.000    2297.990  0.00045413    2208.620
 5131     54.30    2260.000    2297.840  0.00044248    2208.630
 5132     54.31    2290.000    2298.220  0.00043668    2208.630
 5133     54.32    2245.000    2299.180  0.00044543    2208.640
 5134     54.33    2236.000    2300.610  0.00044723    2208.640
 5135     54.34    2253.000    2302.340  0.00044385    2208.640
 5136     54.35    2293.000    2304.310  0.00043611    2208.640
 5137     54.36    2268.000    2306.450  0.00044092    2208.640
 5138     54.37    2275.000    2308.850  0.00043956    2208.640
 5139     54.38    2262.000    2311.490  0.00044209    2208.630
 5140     54.39    2313.000    2314.340  0.00043234    2208.630
 5141     54.40    2244.000    2317.380  0.00044563    2208.620
 5142     54.41    2231.000    2320.450  0.00044823    2208.620
 5143     54.42    2289.000    2323.480  0.00043687    2208.610
 5144     54.43    2295.000    2326.350  0.00043573    2208.600
 5145     54.44    2336.000    2329.090  0.00042808    2208.590
 5146     54.45    2325.000    2331.560  0.00043011    2208.580
 5147     54.46    2310.000    2333.690  0.00043290    2208.570
 5148     54.47    2292.000    2335.430  0.00043630    2208.560
 5149     54.48    2311.000    2336.490  0.00043271    2208.550
 5150     54.49    2286.000    2336.910  0.00043745    2208.530
 5151     54.50    2283.000    2336.750  0.00043802    2208.520
 5152     54.51    2283.000    2336.130  0.00043802    2208.500
 5153     54.52    2294.000    2335.200  0.00043592    2208.480
 5154     54.53    2342.000    2334.220  0.00042699    2208.460
 5155     54.54    2312.000    2333.230  0.00043253    2208.440
 5156     54.55    2317.000    2331.770  0.00043159    2208.420
 5157     54.56    2247.000    2330.730  0.00044504    2208.400
 5158     54.57    2279.000    2329.610  0.00043879    2208.380
 5159     54.58    2248.000    2328.360  0.00044484    2208.360
 5160     54.59    2285.000    2326.880  0.00043764    2208.330
 5161     54.60    2296.000    2325.600  0.00043554    2208.300
 5162     54.61    2269.000    2324.380  0.00044072    2208.280
 5163     54.62    2289.000    2323.250  0.00043687    2208.250
 5164     54.63    2277.000    2322.230  0.00043917    2208.220
 5165     54.64    2284.000    2321.380  0.00043783    2208.190
 5166     54.65    2306.000    2320.690  0.00043365    2208.160
 5167     54.66    2215.000    2320.090  0.00045147    2208.130
 5168     54.67    2268.000    2319.550  0.00044092    2208.090
 5169     54.68    2290.000    2318.970  0.00043668    2208.060
 5170     54.69    2274.000    2318.170  0.00043975    2208.020
 5171     54.70    2198.000    2317.030  0.00045496    2207.980
 5172     54.71    2240.000    2315.620  0.00044643    2207.950
 5173     54.72    2278.000    2314.050  0.00043898    2207.910
 5174     54.73    2301.000    2312.400  0.00043459    2207.870
 5175     54.74    2253.000    2310.800  0.00044385    2207.820
 5176     54.75    2279.000    2309.220  0.00043879    2207.780
 5177     54.76    2286.000    2307.640  0.00043745    2207.740
 5178     54.77    2264.000    2306.110  0.00044170    2207.690
 5179     54.78    2283.000    2304.780  0.00043802    2207.650
 5180     54.79    2302.000    2303.620  0.00043440    2207.600
 5181     54.80    2326.000    2302.660  0.00042992    2207.550
 5182     54.81    2274.000    2301.960  0.00043975    2207.500
 5183     54.82    2293.000    2301.560  0.00043611    2207.450
 5184     54.83    2286.000    2301.300  0.00043745    2207.400
 5185     54.84    2297.000    2301.040  0.00043535    2207.350
 5186     54.85    2367.000    2300.800  0.00042248    2207.290
 5187     54.86    2301.000    2300.490  0.00043459    2207.240
 5188     54.87    2338.000    2300.480  0.00042772    2207.180
 5189     54.88    2289.000    2300.680  0.00043687    2207.130
 5190     54.89    2327.000    2301.050  0.00042974    2207.070
 5191     54.90    2322.000    2301.690  0.00043066    2207.010
 5192     54.91    2334.000    2302.460  0.00042845    2206.950
 5193     54.92    2321.000    2303.260  0.00043085    2206.890
 5194     54.93    2331.000    2304.060  0.00042900    2206.820
 5195     54.94    2282.000    2304.840  0.00043821    2206.760
 5196     54.95    2306.000    2305.610  0.00043365    2206.690
 5197     54.96    2290.000    2306.300  0.00043668    2206.630
 5198     54.97    2335.000    2306.870  0.00042827    2206.560
 5199     54.98    2329.000    2307.330  0.00042937    2206.490
 5200     54.99    2285.000    2307.740  0.00043764    2206.420
 5201     55.00    2277.000    2307.950  0.00043917    2206.350
 5202     55.01    2308.000    2307.980  0.00043328    2206.280
 5203     55.02    2344.000    2307.800  0.00042662    2206.200
 5204     55.03    2290.000    2307.570  0.00043668    2206.130
 5205     55.04    2303.000    2307.460  0.00043422    2206.050
 5206     55.05    2322.000    2307.620  0.00043066    2205.970
 5207     55.06    2285.000    2308.140  0.00043764    2205.900
 5208     55.07    2302.000    2309.070  0.00043440    2205.820
 5209     55.08    2260.000    2310.270  0.00044248    2205.730
 5210     55.09    2293.000    2311.870  0.00043611    2205.650
 5211     55.10    2353.000    2313.720  0.00042499    2205.570
 5212     55.11    2328.000    2315.660  0.00042955    2205.490
 5213     55.12    2349.000    2317.610  0.00042571    2205.400
 5214     55.13    2323.000    2319.410  0.00043048    2205.310
 5215     55.14    2363.000    2320.980  0.00042319    2205.230
 5216     55.15    2231.000    2322.170  0.00044823    2205.140
 5217     55.16    2311.000    2323.050  0.00043271    2205.050
 5218     55.17    2292.000    2323.340  0.00043630    2204.950
 5219     55.18    2239.000    2322.800  0.00044663    2204.860
 5220     55.19    2341.000    2321.730  0.00042717    2204.770
 5221     55.20    2282.000    2320.160  0.00043821    2204.670
 5222     55.21    2265.000    2318.260  0.00044150    2204.580
 5223     55.22    2293.000    2316.280  0.00043611    2204.480
 5224     55.23    2267.000    2314.400  0.00044111    2204.380
 5225     55.24    2281.000    2312.710  0.00043840    2204.280
 5226     55.25    2344.000    2311.200  0.00042662    2204.180
 5227     55.26    2305.000    2310.080  0.00043384    2204.080
 5228     55.27    2267.000    2309.260  0.00044111    2203.970
 5229     55.28    2324.000    2308.700  0.00043029    2203.870
 5230     55.29    2229.000    2308.410  0.00044863    2203.760
 5231     55.30    2296.000    2308.340  0.00043554    2203.650
 5232     55.31    2326.000    2308.470  0.00042992    2203.550
 5233     55.32    2294.000    2308.640  0.00043592    2203.440
 5234     55.33    2334.000    2308.980  0.00042845    2203.330
 5235     55.34    2356.000    2309.490  0.00042445    2203.210
 5236     55.35    2348.000    2310.120  0.00042589    2203.100
 5237     55.36    2312.000    2310.750  0.00043253    2202.990
 5238     55.37    2339.000    2311.430  0.00042753    2202.870
 5239     55.38    2345.000    2312.200  0.00042644    2202.750
 5240     55.39    2283.000    2313.080  0.00043802    2202.630
 5241     55.40    2354.000    2314.080  0.00042481    2202.510
 5242     55.41    2361.000    2315.210  0.00042355    2202.390
 5243     55.42    2299.000    2316.510  0.00043497    2202.270
 5244     55.43    2342.000    2317.940  0.00042699    2202.150
 5245     55.44    2278.000    2319.490  0.00043898    2202.020
 5246     55.45    2268.000    2321.060  0.00044092    2201.900
 5247     55.46    2254.000    2322.660  0.00044366    2201.770
 5248     55.47    2296.000    2324.140  0.00043554    2201.640
 5249     55.48    2293.000    2325.390  0.00043611    2201.510
 5250     55.49    2314.000    2326.290  0.00043215    2201.380
 5251     55.50    2319.000    2326.630  0.00043122    2201.250
 5252     55.51    2293.000    2326.570  0.00043611    2201.120
 5253     55.52    2310.000    2325.970  0.00043290    2200.980
 5254     55.53    2325.000    2325.330  0.00043011    2200.850
 5255     55.54    2308.000    2324.570  0.00043328    2200.710
 5256     55.55    2273.000    2323.790  0.00043995    2200.570
 5257     55.56    2288.000    2323.050  0.00043706    2200.430
 5258     55.57    2268.000    2322.290  0.00044092    2200.290
 5259     55.58    2250.000    2321.600  0.00044444    2200.150
 5260     55.59    2316.000    2320.850  0.00043178    2200.010
 5261     55.60    2310.000    2319.900  0.00043290    2199.870
 5262     55.61    2300.000    2318.600  0.00043478    2199.720
 5263     55.62    2247.000    2316.830  0.00044504    2199.570
 5264     55.63    2295.000    2314.710  0.00043573    2199.420
 5265     55.64    2261.000    2312.390  0.00044228    2199.280
 5266     55.65    2241.000    2310.010  0.00044623    2199.130
 5267     55.66    2239.000    2307.680  0.00044663    2198.970
 5268     55.67    2247.000    2305.350  0.00044504    2198.820
 5269     55.68    2288.000    2303.190  0.00043706    2198.670
 5270     55.69    2274.000    2301.120  0.00043975    2198.510
 5271     55.70    2237.000    2299.180  0.00044703    2198.350
 5272     55.71    2226.000    2297.330  0.00044924    2198.200
 5273     55.72    2214.000    2295.560  0.00045167    2198.040
 5274     55.73    2251.000    2293.840  0.00044425    2197.880
 5275     55.74    2232.000    2292.160  0.00044803    2197.720
 5276     55.75    2224.000    2290.500  0.00044964    2197.550
 5277     55.76    2233.000    2289.000  0.00044783    2197.390
 5278     55.77    2224.000    2287.600  0.00044964    2197.220
 5279     55.78    2241.000    2286.250  0.00044623    2197.060
 5280     55.79    2250.000    2284.830  0.00044444    2196.890
 5281     55.80    2217.000    2283.400  0.00045106    2196.720
 5282     55.81    2174.000    2281.950  0.00045998    2196.550
 5283     55.82    2246.000    2280.270  0.00044524    2196.380
 5284     55.83    2221.000    2278.720  0.00045025    2196.210
 5285     55.84    2239.000    2277.020  0.00044663    2196.030
 5286     55.85    2195.000    2275.250  0.00045558    2195.860
 5287     55.86    2207.000    2273.310  0.00045310    2195.680
 5288     55.87    2203.000    2271.260  0.00045393    2195.500
 5289     55.88    2188.000    2269.190  0.00045704    2195.320
 5290     55.89    2153.000    2267.070  0.00046447    2195.140
 5291     55.90    2176.000    2265.060  0.00045956    2194.960
 5292     55.91    2180.000    2263.120  0.00045872    2194.780
 5293     55.92    2160.000    2261.150  0.00046296    2194.600
 5294     55.93    2190.000    2259.420  0.00045662    2194.410
 5295     55.94    2137.000    2257.780  0.00046795    2194.220
 5296     55.95    2242.000    2256.200  0.00044603    2194.040
 5297     55.96    2210.000    2254.700  0.00045249    2193.850
 5298     55.97    2222.000    2253.290  0.00045005    2193.660
 5299     55.98    2205.000    2251.900  0.00045351    2193.470
 5300     55.99    2218.000    2250.400  0.00045086    2193.270
 5301     56.00    2181.000    2248.750  0.00045851    2193.080
 5302     56.01    2183.000    2247.030  0.00045809    2192.890
 5303     56.02    2209.000    2245.320  0.00045269    2192.690
 5304     56.03    2177.000    2243.650  0.00045935    2192.490
 5305     56.04    2202.000    2242.120  0.00045413    2192.290
 5306     56.05    2220.000    2240.930  0.00045045    2192.090
 5307     56.06    2236.000    2240.010  0.00044723    2191.890
 5308     56.07    2151.000    2239.360  0.00046490    2191.690
 5309     56.08    2222.000    2238.980  0.00045005    2191.490
 5310     56.09    2247.000    2238.790  0.00044504    2191.280
 5311     56.10    2230.000    2238.790  0.00044843    2191.080
 5312     56.11    2182.000    2239.080  0.00045830    2190.870
 5313     56.12    2193.000    2239.550  0.00045600    2190.660
 5314     56.13    2175.000    2240.210  0.00045977    2190.450
 5315     56.14    2163.000    2241.000  0.00046232    2190.240
 5316     56.15    2225.000    2241.900  0.00044944    2190.030
 5317     56.16    2167.000    2242.850  0.00046147    2189.820
 5318     56.17    2198.000    2243.760  0.00045496    2189.600
 5319     56.18    2215.000    2244.600  0.00045147    2189.390
 5320     56.19    2210.000    2245.340  0.00045249    2189.170
 5321     56.20    2231.000    2246.090  0.00044823    2188.950
 5322     56.21    2238.000    2246.760  0.00044683    2188.730
 5323     56.22    2205.000    2247.330  0.00045351    2188.510
 5324     56.23    2244.000    2247.810  0.00044563    2188.290
 5325     56.24    2234.000    2248.180  0.00044763    2188.070
 5326     56.25    2218.000    2248.390  0.00045086    2187.850
 5327     56.26    2219.000    2248.450  0.00045065    2187.620
 5328     56.27    2215.000    2248.330  0.00045147    2187.400
 5329     56.28    2271.000    2248.180  0.00044033    2187.170
 5330     56.29    2272.000    2247.960  0.00044014    2186.940
 5331     56.30    2248.000    2247.600  0.00044484    2186.710
 5332     56.31    2222.000    2247.040  0.00045005    2186.480
 5333     56.32    2223.000    2246.270  0.00044984    2186.250
 5334     56.33    2226.000    2245.450  0.00044924    2186.010
 5335     56.34    2168.000    2244.580  0.00046125    2185.780
 5336     56.35    2215.000    2243.650  0.00045147    2185.540
 5337     56.36    2218.000    2242.670  0.00045086    2185.310
 5338     56.37    2178.000    2241.640  0.00045914    2185.070
 5339     56.38    2203.000    2240.720  0.00045393    2184.830
 5340     56.39    2206.000    2239.780  0.00045331    2184.590
 5341     56.40    2219.000    2238.830  0.00045065    2184.350
 5342     56.41    2198.000    2237.900  0.00045496    2184.110
 5343     56.42    2188.000    2237.040  0.00045704    2183.860
 5344     56.43    2249.000    2236.260  0.00044464    2183.620
 5345     56.44    2219.000    2235.540  0.00045065    2183.370
 5346     56.45    2244.000    2234.880  0.00044563    2183.130
 5347     56.46    2232.000    2234.280  0.00044803    2182.880
 5348     56.47    2210.000    2233.790  0.00045249    2182.630
 5349     56.48    2240.000    2233.410  0.00044643    2182.380
 5350     56.49    2231.000    2233.180  0.00044823    2182.130
 5351     56.50    2260.000    2233.050  0.00044248    2181.870
 5352     56.51    2228.000    2233.040  0.00044883    2181.620
 5353     56.52    2256.000    2233.150  0.00044326    2181.360
 5354     56.53    2264.000    2233.230  0.00044170    2181.110
 5355     56.54    2228.000    2233.600  0.00044883    2180.850
 5356     56.55    2226.000    2234.210  0.00044924    2180.590
 5357     56.56    2235.000    2234.960  0.00044743    2180.330
 5358     56.57    2247.000    2235.920  0.00044504    2180.070
 5359     56.58    2285.000    2237.060  0.00043764    2179.810
 5360     56.59    2277.000    2238.320  0.00043917    2179.550
 5361     56.60    2291.000    2239.610  0.00043649    2179.290
 5362     56.61    2229.000    2240.930  0.00044863    2179.020
 5363     56.62    2248.000    2242.170  0.00044484    2178.750
 5364     56.63    2257.000    2243.220  0.00044307    2178.490
 5365     56.64    2270.000    2244.100  0.00044053    2178.220
 5366     56.65    2270.000    2244.660  0.00044053    2177.950
 5367     56.66    2250.000    2244.790  0.00044444    2177.680
 5368     56.67    2221.000    2244.400  0.00045025    2177.410
 5369     56.68    2170.000    2243.550  0.00046083    2177.140
 5370     56.69    2214.000    2242.390  0.00045167    2176.860
 5371     56.70    2184.000    2240.960  0.00045788    2176.590
 5372     56.71    2221.000    2239.260  0.00045025    2176.310
 5373     56.72    2231.000    2237.160  0.00044823    2176.040
 5374     56.73    2194.000    2234.960  0.00045579    2175.760
 5375     56.74    2190.000    2232.670  0.00045662    2175.480
 5376     56.75    2200.000    2230.380  0.00045455    2175.200
 5377     56.76    2210.000    2228.200  0.00045249    2174.920
 5378     56.77    2156.000    2226.210  0.00046382    2174.640
 5379     56.78    2212.000    2224.400  0.00045208    2174.350
 5380     56.79    2215.000    2222.820  0.00045147    2174.070
 5381     56.80    2213.000    2221.400  0.00045188    2173.790
 5382     56.81    2234.000    2220.120  0.00044763    2173.500
 5383     56.82    2214.000    2218.960  0.00045167    2173.210
 5384     56.83    2148.000    2217.890  0.00046555    2172.920
 5385     56.84    2187.000    2216.890  0.00045725    2172.640
 5386     56.85    2207.000    2216.000  0.00045310    2172.350
 5387     56.86    2181.000    2214.970  0.00045851    2172.050
 5388     56.87    2203.000    2214.190  0.00045393    2171.760
 5389     56.88    2189.000    2213.350  0.00045683    2171.470
 5390     56.89    2175.000    2212.480  0.00045977    2171.180
 5391     56.90    2172.000    2211.550  0.00046041    2170.880
 5392     56.91    2188.000    2210.610  0.00045704    2170.590
 5393     56.92    2223.000    2209.740  0.00044984    2170.290
 5394     56.93    2222.000    2209.020  0.00045005    2169.990
 5395     56.94    2205.000    2208.480  0.00045351    2169.690
 5396     56.95    2193.000    2208.160  0.00045600    2169.390
 5397     56.96    2256.000    2208.080  0.00044326    2169.090
 5398     56.97    2229.000    2208.210  0.00044863    2168.790
 5399     56.98    2249.000    2208.570  0.00044464    2168.490
 5400     56.99    2256.000    2209.190  0.00044326    2168.180
 5401     57.00    2179.000    2210.150  0.00045893    2167.880
 5402     57.01    2255.000    2211.360  0.00044346    2167.570
 5403     57.02    2241.000    2212.800  0.00044623    2167.270
 5404     57.03    2240.000    2214.440  0.00044643    2166.960
 5405     57.04    2209.000    2216.230  0.00045269    2166.650
 5406     57.05    2237.000    2218.210  0.00044703    2166.340
 5407     57.06    2253.000    2220.310  0.00044385    2166.030
 5408     57.07    2221.000    2222.440  0.00045025    2165.720
 5409     57.08    2238.000    2224.570  0.00044683    2165.410
 5410     57.09    2268.000    2226.610  0.00044092    2165.100
 5411     57.10    2218.000    2228.630  0.00045086    2164.780
 5412     57.11    2190.000    2230.570  0.00045662    2164.470
 5413     57.12    2231.000    2232.510  0.00044823    2164.150
 5414     57.13    2241.000    2234.390  0.00044623    2163.840
 5415     57.14    2199.000    2236.160  0.00045475    2163.520
 5416     57.15    2224.000    2237.720  0.00044964    2163.200
 5417     57.16    2253.000    2238.990  0.00044385    2162.880
 5418     57.17    2307.000    2240.100  0.00043346    2162.560
 5419     57.18    2309.000    2240.970  0.00043309    2162.240
 5420     57.19    2257.000    2241.570  0.00044307    2161.920
 5421     57.20    2249.000    2241.880  0.00044464    2161.600
 5422     57.21    2312.000    2241.820  0.00043253    2161.280
 5423     57.22    2259.000    2241.380  0.00044267    2160.950
 5424     57.23    2270.000    2240.490  0.00044053    2160.630
 5425     57.24    2284.000    2239.410  0.00043783    2160.300
 5426     57.25    2313.000    2238.150  0.00043234    2159.970
 5427     57.26    2285.000    2236.800  0.00043764    2159.650
 5428     57.27    2255.000    2235.510  0.00044346    2159.320
 5429     57.28    2221.000    2234.360  0.00045025    2158.990
 5430     57.29    2251.000    2233.500  0.00044425    2158.660
 5431     57.30    2250.000    2232.960  0.00044444    2158.330
 5432     57.31    2246.000    2232.740  0.00044524    2158.000
 5433     57.32    2240.000    2232.820  0.00044643    2157.670
 5434     57.33    2247.000    2233.150  0.00044504    2157.330
 5435     57.34    2260.000    2233.690  0.00044248    2157.000
 5436     57.35    2303.000    2234.360  0.00043422    2156.670
 5437     57.36    2285.000    2235.080  0.00043764    2156.330
 5438     57.37    2247.000    2235.650  0.00044504    2156.000
 5439     57.38    2272.000    2236.180  0.00044014    2155.660
 5440     57.39    2291.000    2236.580  0.00043649    2155.320
 5441     57.40    2284.000    2236.780  0.00043783    2154.980
 5442     57.41    2288.000    2236.770  0.00043706    2154.650
 5443     57.42    2294.000    2236.540  0.00043592    2154.310
 5444     57.43    2236.000    2236.130  0.00044723    2153.970
 5445     57.44    2192.000    2235.500  0.00045620    2153.630
 5446     57.45    2274.000    2234.550  0.00043975    2153.280
 5447     57.46    2199.000    2233.290  0.00045475    2152.940
 5448     57.47    2253.000    2231.780  0.00044385    2152.600
 5449     57.48    2225.000    2230.120  0.00044944    2152.260
 5450     57.49    2219.000    2228.400  0.00045065    2151.910
 5451     57.50    2208.000    2226.690  0.00045290    2151.570
 5452     57.51    2150.000    2225.070  0.00046512    2151.220
 5453     57.52    2152.000    2223.590  0.00046468    2150.880
 5454     57.53    2178.000    2222.280  0.00045914    2150.530
 5455     57.54    2190.000    2221.190  0.00045662    2150.180
 5456     57.55    2210.000    2220.340  0.00045249    2149.830
 5457     57.56    2235.000    2219.720  0.00044743    2149.490
 5458     57.57    2185.000    2219.410  0.00045767    2149.140
 5459     57.58    2205.000    2219.370  0.00045351    2148.790
 5460     57.59    2232.000    2219.580  0.00044803    2148.440
 5461     57.60    2234.000    2220.000  0.00044763    2148.090
 5462     57.61    2236.000    2220.670  0.00044723    2147.730
 5463     57.62    2247.000    2221.490  0.00044504    2147.380
 5464     57.63    2206.000    2222.410  0.00045331    2147.030
 5465     57.64    2269.000    2223.360  0.00044072    2146.670
 5466     57.65    2265.000    2224.470  0.00044150    2146.320
 5467     57.66    2262.000    2225.700  0.00044209    2145.970
 5468     57.67    2232.000    2227.070  0.00044803    2145.610
 5469     57.68    2220.000    2228.580  0.00045045    2145.260
 5470     57.69    2254.000    2230.230  0.00044366    2144.900
 5471     57.70    2227.000    2231.970  0.00044903    2144.540
 5472     57.71    2255.000    2233.890  0.00044346    2144.190
 5473     57.72    2238.000    2235.870  0.00044683    2143.830
 5474     57.73    2233.000    2237.810  0.00044783    2143.470
 5475     57.74    2270.000    2239.640  0.00044053    2143.110
 5476     57.75    2305.000    2241.390  0.00043384    2142.750
 5477     57.76    2265.000    2243.010  0.00044150    2142.390
 5478     57.77    2246.000    2244.440  0.00044524    2142.030
 5479     57.78    2296.000    2245.510  0.00043554    2141.670
 5480     57.79    2302.000    2246.340  0.00043440    2141.310
 5481     57.80    2228.000    2246.940  0.00044883    2140.950
 5482     57.81    2246.000    2247.390  0.00044524    2140.590
 5483     57.82    2212.000    2247.750  0.00045208    2140.230
 5484     57.83    2263.000    2248.020  0.00044189    2139.860
 5485     57.84    2236.000    2248.090  0.00044723    2139.500
 5486     57.85    2263.000    2248.030  0.00044189    2139.140
 5487     57.86    2224.000    2247.790  0.00044964    2138.770
 5488     57.87    2193.000    2247.400  0.00045600    2138.410
 5489     57.88    2230.000    2246.860  0.00044843    2138.040
 5490     57.89    2194.000    2246.020  0.00045579    2137.680
 5491     57.90    2226.000    2244.950  0.00044924    2137.310
 5492     57.91    2267.000    2243.640  0.00044111    2136.950
 5493     57.92    2247.000    2242.100  0.00044504    2136.580
 5494     57.93    2222.000    2240.350  0.00045005    2136.210
 5495     57.94    2259.000    2238.470  0.00044267    2135.850
 5496     57.95    2259.000    2236.510  0.00044267    2135.480
 5497     57.96    2226.000    2234.450  0.00044924    2135.110
 5498     57.97    2212.000    2232.360  0.00045208    2134.740
 5499     57.98    2247.000    2230.270  0.00044504    2134.370
 5500     57.99    2192.000    2228.270  0.00045620    2134.010
 5501     58.00    2240.000    2226.440  0.00044643    2133.640
 5502     58.01    2263.000    2224.860  0.00044189    2133.270
 5503     58.02    2198.000    2223.590  0.00045496    2132.900
 5504     58.03    2247.000    2222.690  0.00044504    2132.530
 5505     58.04    2220.000    2222.210  0.00045045    2132.160
 5506     58.05    2186.000    2222.270  0.00045746    2131.790
 5507     58.06    2166.000    2222.850  0.00046168    2131.420
 5508     58.07    2177.000    2223.960  0.00045935    2131.050
 5509     58.08    2163.000    2225.680  0.00046232    2130.680
 5510     58.09    2167.000    2227.890  0.00046147    2130.300
 5511     58.10    2231.000    2230.530  0.00044823    2129.930
 5512     58.11    2229.000    2233.440  0.00044863    2129.560
 5513     58.12    2232.000    2236.630  0.00044803    2129.190
 5514     58.13    2223.000    2240.110  0.00044984    2128.820
 5515     58.14    2252.000    2243.760  0.00044405    2128.450
 5516     58.15    2364.000    2247.520  0.00042301    2128.070
 5517     58.16    2251.000    2251.280  0.00044425    2127.700
 5518     58.17    2224.000    2254.930  0.00044964    2127.330
 5519     58.18    2226.000    2258.370  0.00044924    2126.950
 5520     58.19    2238.000    2261.450  0.00044683    2126.580
 5521     58.20    2272.000    2264.030  0.00044014    2126.210
 5522     58.21    2261.000    2266.010  0.00044228    2125.830
 5523     58.22    2238.000    2267.050  0.00044683    2125.460
 5524     58.23    2282.000    2267.000  0.00043821    2125.090
 5525     58.24    2284.000    2265.820  0.00043783    2124.710
 5526     58.25    2306.000    2263.660  0.00043365    2124.340
 5527     58.26    2249.000    2260.620  0.00044464    2123.970
 5528     58.27    2287.000    2256.820  0.00043725    2123.590
 5529     58.28    2211.000    2252.300  0.00045228    2123.220
 5530     58.29    2183.000    2247.270  0.00045809    2122.840
 5531     58.30    2226.000    2241.900  0.00044924    2122.470
 5532     58.31    2225.000    2236.520  0.00044944    2122.100
 5533     58.32    2236.000    2231.250  0.00044723    2121.720
 5534     58.33    2229.000    2226.260  0.00044863    2121.350
 5535     58.34    2188.000    2221.660  0.00045704    2120.970
 5536     58.35    2208.000    2217.470  0.00045290    2120.600
 5537     58.36    2136.000    2213.740  0.00046816    2120.230
 5538     58.37    2166.000    2210.470  0.00046168    2119.850
 5539     58.38    2260.000    2207.660  0.00044248    2119.480
 5540     58.39    2243.000    2205.310  0.00044583    2119.100
 5541     58.40    2217.000    2203.310  0.00045106    2118.730
 5542     58.41    2248.000    2201.640  0.00044484    2118.360
 5543     58.42    2212.000    2200.270  0.00045208    2117.980
 5544     58.43    2248.000    2199.150  0.00044484    2117.610
 5545     58.44    2190.000    2198.290  0.00045662    2117.230
 5546     58.45    2204.000    2197.650  0.00045372    2116.860
 5547     58.46    2211.000    2197.160  0.00045228    2116.490
 5548     58.47    2225.000    2196.790  0.00044944    2116.110
 5549     58.48    2201.000    2196.500  0.00045434    2115.740
 5550     58.49    2215.000    2196.230  0.00045147    2115.370
 5551     58.50    2257.000    2196.090  0.00044307    2114.990
 5552     58.51    2242.000    2195.980  0.00044603    2114.620
 5553     58.52    2249.000    2195.820  0.00044464    2114.250
 5554     58.53    2210.000    2195.580  0.00045249    2113.880
 5555     58.54    2156.000    2195.230  0.00046382    2113.500
 5556     58.55    2231.000    2194.750  0.00044823    2113.130
 5557     58.56    2242.000    2194.040  0.00044603    2112.760
 5558     58.57    2239.000    2193.240  0.00044663    2112.390
 5559     58.58    2189.000    2192.330  0.00045683    2112.020
 5560     58.59    2242.000    2191.320  0.00044603    2111.640
 5561     58.60    2178.000    2190.210  0.00045914    2111.270
 5562     58.61    2194.000    2188.930  0.00045579    2110.900
 5563     58.62    2215.000    2187.460  0.00045147    2110.530
 5564     58.63    2213.000    2185.870  0.00045188    2110.160
 5565     58.64    2199.000    2184.020  0.00045475    2109.790
 5566     58.65    2232.000    2182.190  0.00044803    2109.420
 5567     58.66    2224.000    2180.230  0.00044964    2109.050
 5568     58.67    2231.000    2178.270  0.00044823    2108.680
 5569     58.68    2188.000    2176.280  0.00045704    2108.310
 5570     58.69    2221.000    2174.300  0.00045025    2107.940
 5571     58.70    2214.000    2172.360  0.00045167    2107.580
 5572     58.71    2190.000    2170.470  0.00045662    2107.210
 5573     58.72    2239.000    2168.710  0.00044663    2106.840
 5574     58.73    2176.000    2167.110  0.00045956    2106.470
 5575     58.74    2207.000    2165.750  0.00045310    2106.100
 5576     58.75    2147.000    2164.620  0.00046577    2105.740
 5577     58.76    2171.000    2163.740  0.00046062    2105.370
 5578     58.77    2151.000    2163.110  0.00046490    2105.010
 5579     58.78    2122.000    2162.720  0.00047125    2104.640
 5580     58.79    2151.000    2162.470  0.00046490    2104.280
 5581     58.80    2175.000    2162.460  0.00045977    2103.910
 5582     58.81    2134.000    2162.540  0.00046860    2103.550
 5583     58.82    2180.000    2162.740  0.00045872    2103.180
 5584     58.83    2150.000    2162.940  0.00046512    2102.820
 5585     58.84    2129.000    2163.190  0.00046970    2102.460
 5586     58.85    2205.000    2163.420  0.00045351    2102.090
 5587     58.86    2153.000    2163.590  0.00046447    2101.730
 5588     58.87    2210.000    2163.530  0.00045249    2101.370
 5589     58.88    2170.000    2163.300  0.00046083    2101.010
 5590     58.89    2159.000    2163.000  0.00046318    2100.650
 5591     58.90    2165.000    2162.550  0.00046189    2100.290
 5592     58.91    2227.000    2162.050  0.00044903    2099.930
 5593     58.92    2199.000    2161.440  0.00045475    2099.570
 5594     58.93    2205.000    2160.630  0.00045351    2099.210
 5595     58.94    2172.000    2159.700  0.00046041    2098.860
 5596     58.95    2195.000    2158.650  0.00045558    2098.500
 5597     58.96    2176.000    2157.630  0.00045956    2098.140
 5598     58.97    2153.000    2156.690  0.00046447    2097.790
 5599     58.98    2156.000    2155.850  0.00046382    2097.430
 5600     58.99    2155.000    2155.180  0.00046404    2097.080
 5601     59.00    2156.000    2154.680  0.00046382    2096.720
 5602     59.01    2189.000    2154.340  0.00045683    2096.370
 5603     59.02    2228.000    2154.180  0.00044883    2096.010
 5604     59.03    2177.000    2154.160  0.00045935    2095.660
 5605     59.04    2274.000    2154.220  0.00043975    2095.310
 5606     59.05    2194.000    2154.330  0.00045579    2094.960
 5607     59.06    2216.000    2154.430  0.00045126    2094.610
 5608     59.07    2180.000    2154.520  0.00045872    2094.260
 5609     59.08    2183.000    2154.520  0.00045809    2093.910
 5610     59.09    2207.000    2154.450  0.00045310    2093.560
 5611     59.10    2211.000    2154.290  0.00045228    2093.210
 5612     59.11    2182.000    2154.140  0.00045830    2092.870
 5613     59.12    2179.000    2154.020  0.00045893    2092.520
 5614     59.13    2195.000    2153.940  0.00045558    2092.180
 5615     59.14    2211.000    2153.900  0.00045228    2091.830
 5616     59.15    2228.000    2153.930  0.00044883    2091.490
 5617     59.16    2232.000    2153.950  0.00044803    2091.150
 5618     59.17    2171.000    2154.060  0.00046062    2090.800
 5619     59.18    2206.000    2154.190  0.00045331    2090.460
 5620     59.19    2216.000    2154.290  0.00045126    2090.120
 5621     59.20    2228.000    2154.250  0.00044883    2089.780
 5622     59.21    2184.000    2153.980  0.00045788    2089.440
 5623     59.22    2196.000    2153.660  0.00045537    2089.100
 5624     59.23    2127.000    2153.170  0.00047015    2088.770
 5625     59.24    2184.000    2152.580  0.00045788    2088.430
 5626     59.25    2200.000    2151.890  0.00045455    2088.090
 5627     59.26    2170.000    2151.140  0.00046083    2087.760
 5628     59.27    2167.000    2150.370  0.00046147    2087.430
 5629     59.28    2220.000    2149.440  0.00045045    2087.090
 5630     59.29    2193.000    2148.540  0.00045600    2086.760
 5631     59.30    2174.000    2147.600  0.00045998    2086.430
 5632     59.31    2247.000    2146.670  0.00044504    2086.100
 5633     59.32    2237.000    2145.710  0.00044703    2085.770
 5634     59.33    2205.000    2144.640  0.00045351    2085.440
 5635     59.34    2231.000    2143.690  0.00044823    2085.110
 5636     59.35    2244.000    2142.740  0.00044563    2084.790
 5637     59.36    2236.000    2141.680  0.00044723    2084.460
 5638     59.37    2199.000    2140.620  0.00045475    2084.140
 5639     59.38    2182.000    2139.540  0.00045830    2083.810
 5640     59.39    2180.000    2138.500  0.00045872    2083.490
 5641     59.40    2201.000    2137.460  0.00045434    2083.170
 5642     59.41    2190.000    2136.630  0.00045662    2082.850
 5643     59.42    2200.000    2135.940  0.00045455    2082.530
 5644     59.43    2167.000    2135.440  0.00046147    2082.210
 5645     59.44    2187.000    2135.050  0.00045725    2081.890
 5646     59.45    2160.000    2134.830  0.00046296    2081.580
 5647     59.46    2149.000    2134.690  0.00046533    2081.260
 5648     59.47    2216.000    2134.690  0.00045126    2080.950
 5649     59.48    2194.000    2134.760  0.00045579    2080.640
 5650     59.49    2130.000    2134.870  0.00046948    2080.320
 5651     59.50    2198.000    2134.960  0.00045496    2080.010
 5652     59.51    2165.000    2134.980  0.00046189    2079.700
 5653     59.52    2176.000    2134.840  0.00045956    2079.390
 5654     59.53    2145.000    2134.540  0.00046620    2079.090
 5655     59.54    2177.000    2134.080  0.00045935    2078.780
 5656     59.55    2174.000    2133.360  0.00045998    2078.480
 5657     59.56    2117.000    2132.480  0.00047237    2078.170
 5658     59.57    2175.000    2131.450  0.00045977    2077.870
 5659     59.58    2197.000    2130.320  0.00045517    2077.570
 5660     59.59    2183.000    2129.100  0.00045809    2077.270
 5661     59.60    2223.000    2127.810  0.00044984    2076.970
 5662     59.61    2141.000    2126.510  0.00046707    2076.670
 5663     59.62    2212.000    2125.240  0.00045208    2076.370
 5664     59.63    2168.000    2124.020  0.00046125    2076.080
 5665     59.64    2198.000    2122.860  0.00045496    2075.780
 5666     59.65    2172.000    2121.780  0.00046041    2075.490
 5667     59.66    2138.000    2120.660  0.00046773    2075.200
 5668     59.67    2137.000    2119.820  0.00046795    2074.910
 5669     59.68    2164.000    2119.210  0.00046211    2074.620
 5670     59.69    2178.000    2118.790  0.00045914    2074.330
 5671     59.70    2180.000    2118.700  0.00045872    2074.040
 5672     59.71    2173.000    2118.800  0.00046019    2073.760
 5673     59.72    2145.000    2119.170  0.00046620    2073.470
 5674     59.73    2116.000    2119.770  0.00047259    2073.190
 5675     59.74    2119.000    2120.640  0.00047192    2072.910
 5676     59.75    2113.000    2121.780  0.00047326    2072.630
 5677     59.76    2192.000    2123.070  0.00045620    2072.350
 5678     59.77    2163.000    2124.560  0.00046232    2072.070
 5679     59.78    2189.000    2126.170  0.00045683    2071.800
 5680     59.79    2174.000    2127.830  0.00045998    2071.520
 5681     59.80    2228.000    2129.480  0.00044883    2071.250
 5682     59.81    2164.000    2131.120  0.00046211    2070.980
 5683     59.82    2184.000    2132.700  0.00045788    2070.710
 5684     59.83    2215.000    2134.170  0.00045147    2070.440
 5685     59.84    2174.000    2135.460  0.00045998    2070.170
 5686     59.85    2221.000    2136.450  0.00045025    2069.900
 5687     59.86    2220.000    2137.180  0.00045045    2069.640
 5688     59.87    2198.000    2137.610  0.00045496    2069.380
 5689     59.88    2218.000    2137.750  0.00045086    2069.110
 5690     59.89    2147.000    2137.640  0.00046577    2068.850
 5691     59.90    2195.000    2137.260  0.00045558    2068.590
 5692     59.91    2186.000    2136.650  0.00045746    2068.340
 5693     59.92    2169.000    2135.780  0.00046104    2068.080
 5694     59.93    2187.000    2134.760  0.00045725    2067.830
 5695     59.94    2223.000    2133.600  0.00044984    2067.570
 5696     59.95    2192.000    2132.370  0.00045620    2067.320
 5697     59.96    2163.000    2131.110  0.00046232    2067.070
 5698     59.97    2177.000    2129.910  0.00045935    2066.820
 5699     59.98    2169.000    2128.710  0.00046104    2066.580
 5700     59.99    2162.000    2127.630  0.00046253    2066.330
 5701     60.00    2209.000    2126.600  0.00045269    2066.090
 5702     60.01    2150.000    2125.480  0.00046512    2065.840
 5703     60.02    2153.000    2124.400  0.00046447    2065.600
 5704     60.03    2157.000    2123.320  0.00046361    2065.370
 5705     60.04    2179.000    2122.280  0.00045893    2065.130
 5706     60.05    2148.000    2121.320  0.00046555    2064.890
 5707     60.06    2177.000    2120.380  0.00045935    2064.660
 5708     60.07    2154.000    2119.600  0.00046425    2064.430
 5709     60.08    2119.000    2118.870  0.00047192    2064.190
 5710     60.09    2130.000    2118.170  0.00046948    2063.960
 5711     60.10    2183.000    2117.580  0.00045809    2063.740
 5712     60.11    2145.000    2117.100  0.00046620    2063.510
 5713     60.12    2153.000    2116.750  0.00046447    2063.290
 5714     60.13    2159.000    2116.570  0.00046318    2063.060
 5715     60.14    2118.000    2116.560  0.00047214    2062.840
 5716     60.15    2097.000    2116.660  0.00047687    2062.620
 5717     60.16    2096.000    2116.960  0.00047710    2062.410
 5718     60.17    2164.000    2117.350  0.00046211    2062.190
 5719     60.18    2125.000    2117.860  0.00047059    2061.970
 5720     60.19    2167.000    2118.430  0.00046147    2061.760
 5721     60.20    2165.000    2119.000  0.00046189    2061.550
 5722     60.21    2170.000    2119.520  0.00046083    2061.340
 5723     60.22    2178.000    2119.920  0.00045914    2061.130
 5724     60.23    2159.000    2120.180  0.00046318    2060.930
 5725     60.24    2183.000    2120.300  0.00045809    2060.720
 5726     60.25    2179.000    2120.320  0.00045893    2060.520
 5727     60.26    2145.000    2120.280  0.00046620    2060.320
 5728     60.27    2166.000    2120.130  0.00046168    2060.120
 5729     60.28    2140.000    2119.910  0.00046729    2059.930
 5730     60.29    2179.000    2119.650  0.00045893    2059.730
 5731     60.30    2173.000    2119.390  0.00046019    2059.540
 5732     60.31    2175.000    2119.180  0.00045977    2059.340
 5733     60.32    2126.000    2119.060  0.00047037    2059.150
 5734     60.33    2139.000    2118.940  0.00046751    2058.970
 5735     60.34    2210.000    2118.950  0.00045249    2058.780
 5736     60.35    2171.000    2119.080  0.00046062    2058.600
 5737     60.36    2176.000    2119.340  0.00045956    2058.410
 5738     60.37    2187.000    2119.760  0.00045725    2058.230
 5739     60.38    2156.000    2120.310  0.00046382    2058.050
 5740     60.39    2151.000    2121.040  0.00046490    2057.880
 5741     60.40    2104.000    2121.800  0.00047529    2057.700
 5742     60.41    2155.000    2122.730  0.00046404    2057.530
 5743     60.42    2132.000    2123.700  0.00046904    2057.350
 5744     60.43    2160.000    2124.720  0.00046296    2057.180
 5745     60.44    2191.000    2125.740  0.00045641    2057.020
 5746     60.45    2156.000    2126.730  0.00046382    2056.850
 5747     60.46    2151.000    2127.600  0.00046490    2056.690
 5748     60.47    2206.000    2128.340  0.00045331    2056.520
 5749     60.48    2202.000    2128.950  0.00045413    2056.360
 5750     60.49    2197.000    2129.400  0.00045517    2056.210
 5751     60.50    2180.000    2129.740  0.00045872    2056.050
 5752     60.51    2212.000    2129.970  0.00045208    2055.890
 5753     60.52    2183.000    2130.050  0.00045809    2055.740
 5754     60.53    2230.000    2130.070  0.00044843    2055.590
 5755     60.54    2238.000    2130.110  0.00044683    2055.440
 5756     60.55    2216.000    2130.130  0.00045126    2055.290
 5757     60.56    2195.000    2130.260  0.00045558    2055.150
 5758     60.57    2202.000    2130.420  0.00045413    2055.000
 5759     60.58    2216.000    2130.630  0.00045126    2054.860
 5760     60.59    2172.000    2130.850  0.00046041    2054.720
 5761     60.60    2191.000    2131.000  0.00045641    2054.590
 5762     60.61    2182.000    2131.070  0.00045830    2054.450
 5763     60.62    2175.000    2131.050  0.00045977    2054.320
 5764     60.63    2153.000    2130.880  0.00046447    2054.190
 5765     60.64    2189.000    2130.540  0.00045683    2054.060
 5766     60.65    2216.000    2130.030  0.00045126    2053.930
 5767     60.66    2204.000    2129.240  0.00045372    2053.800
 5768     60.67    2196.000    2128.070  0.00045537    2053.680
 5769     60.68    2160.000    2126.660  0.00046296    2053.560
 5770     60.69    2134.000    2125.000  0.00046860    2053.440
 5771     60.70    2201.000    2123.240  0.00045434    2053.320
 5772     60.71    2187.000    2121.380  0.00045725    2053.200
 5773     60.72    2174.000    2119.520  0.00045998    2053.090
 5774     60.73    2130.000    2117.660  0.00046948    2052.980
 5775     60.74    2148.000    2115.860  0.00046555    2052.870
 5776     60.75    2133.000    2114.160  0.00046882    2052.760
 5777     60.76    2101.000    2112.680  0.00047596    2052.650
 5778     60.77    2100.000    2111.420  0.00047619    2052.550
 5779     60.78    2164.000    2110.410  0.00046211    2052.450
 5780     60.79    2177.000    2109.630  0.00045935    2052.350
 5781     60.80    2100.000    2109.050  0.00047619    2052.250
 5782     60.81    2102.000    2108.710  0.00047574    2052.150
 5783     60.82    2135.000    2108.560  0.00046838    2052.060
 5784     60.83    2131.000    2108.570  0.00046926    2051.970
 5785     60.84    2145.000    2108.770  0.00046620    2051.880
 5786     60.85    2116.000    2109.070  0.00047259    2051.790
 5787     60.86    2149.000    2109.470  0.00046533    2051.700
 5788     60.87    2111.000    2109.880  0.00047371    2051.620
 5789     60.88    2145.000    2110.320  0.00046620    2051.540
 5790     60.89    2154.000    2110.800  0.00046425    2051.460
 5791     60.90    2156.000    2111.340  0.00046382    2051.380
 5792     60.91    2124.000    2111.930  0.00047081    2051.300
 5793     60.92    2118.000    2112.620  0.00047214    2051.230
 5794     60.93    2150.000    2113.370  0.00046512    2051.160
 5795     60.94    2114.000    2114.180  0.00047304    2051.090
 5796     60.95    2130.000    2115.010  0.00046948    2051.020
 5797     60.96    2126.000    2115.840  0.00047037    2050.950
 5798     60.97    2153.000    2116.610  0.00046447    2050.890
 5799     60.98    2153.000    2117.290  0.00046447    2050.830
 5800     60.99    2102.000    2117.850  0.00047574    2050.770
 5801     61.00    2147.000    2118.190  0.00046577    2050.710
 5802     61.01    2080.000    2118.370  0.00048077    2050.660
 5803     61.02    2128.000    2118.470  0.00046992    2050.600
 5804     61.03    2097.000    2118.540  0.00047687    2050.550
 5805     61.04    2102.000    2118.660  0.00047574    2050.500
 5806     61.05    2070.000    2118.930  0.00048309    2050.450
 5807     61.06    2062.000    2119.350  0.00048497    2050.410
 5808     61.07    2165.000    2119.930  0.00046189    2050.370
 5809     61.08    2096.000    2120.610  0.00047710    2050.320
 5810     61.09    2079.000    2121.450  0.00048100    2050.280
 5811     61.10    2156.000    2122.360  0.00046382    2050.250
 5812     61.11    2094.000    2123.340  0.00047755    2050.210
 5813     61.12    2113.000    2124.320  0.00047326    2050.180
 5814     61.13    2112.000    2125.110  0.00047348    2050.150
 5815     61.14    2155.000    2125.740  0.00046404    2050.120
 5816     61.15    2121.000    2126.180  0.00047148    2050.090
 5817     61.16    2140.000    2126.460  0.00046729    2050.070
 5818     61.17    2159.000    2126.570  0.00046318    2050.040
 5819     61.18    2161.000    2126.510  0.00046275    2050.020
 5820     61.19    2133.000    2126.290  0.00046882    2050.000
 5821     61.20    2141.000    2125.910  0.00046707    2049.980
 5822     61.21    2117.000    2125.440  0.00047237    2049.970
 5823     61.22    2114.000    2124.890  0.00047304    2049.960
 5824     61.23    2103.000    2124.290  0.00047551    2049.940
 5825     61.24    2140.000    2123.630  0.00046729    2049.930
 5826     61.25    2085.000    2122.850  0.00047962    2049.930
 5827     61.26    2093.000    2121.970  0.00047778    2049.920
 5828     61.27    2129.000    2121.010  0.00046970    2049.920
 5829     61.28    2181.000    2119.970  0.00045851    2049.920
 5830     61.29    2135.000    2118.880  0.00046838    2049.920
 5831     61.30    2107.000    2117.790  0.00047461    2049.920
 5832     61.31    2139.000    2116.710  0.00046751    2049.920
 5833     61.32    2128.000    2115.640  0.00046992    2049.930
 5834     61.33    2105.000    2114.600  0.00047506    2049.940
 5835     61.34    2103.000    2113.610  0.00047551    2049.950
 5836     61.35    2145.000    2112.740  0.00046620    2049.960
 5837     61.36    2068.000    2111.970  0.00048356    2049.980
 5838     61.37    2113.000    2111.390  0.00047326    2049.990
 5839     61.38    2105.000    2110.940  0.00047506    2050.010
 5840     61.39    2079.000    2110.620  0.00048100    2050.030
 5841     61.40    2081.000    2110.440  0.00048054    2050.050
 5842     61.41    2106.000    2110.380  0.00047483    2050.080
 5843     61.42    2092.000    2110.310  0.00047801    2050.100
 5844     61.43    2065.000    2110.300  0.00048426    2050.130
 5845     61.44    2114.000    2110.380  0.00047304    2050.160
 5846     61.45    2100.000    2110.540  0.00047619    2050.190
 5847     61.46    2137.000    2110.810  0.00046795    2050.220
 5848     61.47    2157.000    2111.210  0.00046361    2050.260
 5849     61.48    2121.000    2111.750  0.00047148    2050.290
 5850     61.49    2121.000    2112.390  0.00047148    2050.330
 5851     61.50    2180.000    2113.110  0.00045872    2050.370
 5852     61.51    2090.000    2113.860  0.00047847    2050.420
 5853     61.52    2122.000    2114.650  0.00047125    2050.460
 5854     61.53    2120.000    2115.440  0.00047170    2050.510
 5855     61.54    2157.000    2116.220  0.00046361    2050.550
 5856     61.55    2185.000    2116.990  0.00045767    2050.600
 5857     61.56    2146.000    2117.730  0.00046598    2050.650
 5858     61.57    2163.000    2118.420  0.00046232    2050.710
 5859     61.58    2171.000    2119.140  0.00046062    2050.760
 5860     61.59    2167.000    2119.780  0.00046147    2050.820
 5861     61.60    2160.000    2120.340  0.00046296    2050.880
 5862     61.61    2174.000    2120.810  0.00045998    2050.940
 5863     61.62    2199.000    2121.240  0.00045475    2051.000
 5864     61.63    2143.000    2121.680  0.00046664    2051.060
 5865     61.64    2103.000    2122.140  0.00047551    2051.130
 5866     61.65    2133.000    2122.680  0.00046882    2051.190
 5867     61.66    2137.000    2123.360  0.00046795    2051.260
 5868     61.67    2067.000    2124.250  0.00048379    2051.330
 5869     61.68    2106.000    2125.400  0.00047483    2051.410
 5870     61.69    2146.000    2126.810  0.00046598    2051.480
 5871     61.70    2150.000    2128.480  0.00046512    2051.550
 5872     61.71    2146.000    2130.360  0.00046598    2051.630
 5873     61.72    2160.000    2132.490  0.00046296    2051.710
 5874     61.73    2152.000    2134.730  0.00046468    2051.790
 5875     61.74    2138.000    2137.190  0.00046773    2051.870
 5876     61.75    2108.000    2139.730  0.00047438    2051.960
 5877     61.76    2094.000    2142.270  0.00047755    2052.040
 5878     61.77    2093.000    2144.810  0.00047778    2052.130
 5879     61.78    2100.000    2147.250  0.00047619    2052.210
 5880     61.79    2117.000    2149.740  0.00047237    2052.300
 5881     61.80    2113.000    2152.130  0.00047326    2052.400
 5882     61.81    2192.000    2154.430  0.00045620    2052.490
 5883     61.82    2126.000    2156.550  0.00047037    2052.580
 5884     61.83    2124.000    2158.360  0.00047081    2052.680
 5885     61.84    2124.000    2159.750  0.00047081    2052.770
 5886     61.85    2121.000    2160.710  0.00047148    2052.870
 5887     61.86    2138.000    2161.200  0.00046773    2052.970
 5888     61.87    2130.000    2161.200  0.00046948    2053.070
 5889     61.88    2210.000    2160.740  0.00045249    2053.180
 5890     61.89    2096.000    2159.880  0.00047710    2053.280
 5891     61.90    2111.000    2158.660  0.00047371    2053.380
 5892     61.91    2152.000    2157.040  0.00046468    2053.490
 5893     61.92    2096.000    2155.060  0.00047710    2053.600
 5894     61.93    2070.000    2152.800  0.00048309    2053.710
 5895     61.94    2107.000    2150.260  0.00047461    2053.820
 5896     61.95    2103.000    2147.410  0.00047551    2053.930
 5897     61.96    2095.000    2144.300  0.00047733    2054.040
 5898     61.97    2066.000    2140.920  0.00048403    2054.160
 5899     61.98    2075.000    2137.520  0.00048193    2054.270
 5900     61.99    2059.000    2134.110  0.00048567    2054.390
 5901     62.00    2044.000    2130.750  0.00048924    2054.510
 5902     62.01    2110.000    2127.580  0.00047393    2054.630
 5903     62.02    2101.000    2124.570  0.00047596    2054.750
 5904     62.03    2067.000    2121.580  0.00048379    2054.870
 5905     62.04    2082.000    2118.770  0.00048031    2054.990
 5906     62.05    2071.000    2116.110  0.00048286    2055.110
 5907     62.06    2087.000    2113.620  0.00047916    2055.240
 5908     62.07    2050.000    2111.350  0.00048780    2055.360
 5909     62.08    2090.000    2109.350  0.00047847    2055.490
 5910     62.09    2115.000    2107.620  0.00047281    2055.620
 5911     62.10    2084.000    2106.170  0.00047985    2055.750
 5912     62.11    2122.000    2104.990  0.00047125    2055.880
 5913     62.12    2130.000    2104.120  0.00046948    2056.010
 5914     62.13    2065.000    2103.510  0.00048426    2056.140
 5915     62.14    2135.000    2103.150  0.00046838    2056.270
 5916     62.15    2099.000    2102.980  0.00047642    2056.400
 5917     62.16    2084.000    2103.030  0.00047985    2056.540
 5918     62.17    2119.000    2103.250  0.00047192    2056.670
 5919     62.18    2061.000    2103.480  0.00048520    2056.810
 5920     62.19    2099.000    2103.960  0.00047642    2056.940
 5921     62.20    2094.000    2104.550  0.00047755    2057.080
 5922     62.21    2119.000    2105.170  0.00047192    2057.220
 5923     62.22    2138.000    2105.850  0.00046773    2057.360
 5924     62.23    2114.000    2106.480  0.00047304    2057.500
 5925     62.24    2116.000    2107.170  0.00047259    2057.640
 5926     62.25    2079.000    2107.810  0.00048100    2057.780
 5927     62.26    2104.000    2108.510  0.00047529    2057.920
 5928     62.27    2073.000    2109.190  0.00048239    2058.060
 5929     62.28    2099.000    2109.850  0.00047642    2058.200
 5930     62.29    2140.000    2110.520  0.00046729    2058.340
 5931     62.30    2036.000    2111.230  0.00049116    2058.490
 5932     62.31    2125.000    2111.990  0.00047059    2058.630
 5933     62.32    2086.000    2112.820  0.00047939    2058.770
 5934     62.33    2179.000    2113.750  0.00045893    2058.920
 5935     62.34    2143.000    2114.740  0.00046664    2059.060
 5936     62.35    2138.000    2115.820  0.00046773    2059.210
 5937     62.36    2148.000    2117.010  0.00046555    2059.350
 5938     62.37    2153.000    2118.320  0.00046447    2059.500
 5939     62.38    2145.000    2119.740  0.00046620    2059.640
 5940     62.39    2153.000    2121.190  0.00046447    2059.790
 5941     62.40    2134.000    2122.780  0.00046860    2059.940
 5942     62.41    2071.000    2124.390  0.00048286    2060.080
 5943     62.42    2134.000    2125.940  0.00046860    2060.230
 5944     62.43    2131.000    2127.390  0.00046926    2060.380
 5945     62.44    2133.000    2128.750  0.00046882    2060.520
 5946     62.45    2170.000    2130.010  0.00046083    2060.670
 5947     62.46    2128.000    2131.180  0.00046992    2060.820
 5948     62.47    2123.000    2132.230  0.00047103    2060.960
 5949     62.48    2139.000    2133.170  0.00046751    2061.110
 5950     62.49    2049.000    2133.960  0.00048804    2061.260
 5951     62.50    2128.000    2134.580  0.00046992    2061.400
 5952     62.51    2165.000    2134.980  0.00046189    2061.550
 5953     62.52    2103.000    2134.990  0.00047551    2061.700
 5954     62.53    2127.000    2134.560  0.00047015    2061.840
 5955     62.54    2092.000    2133.880  0.00047801    2061.990
 5956     62.55    2104.000    2132.940  0.00047529    2062.130
 5957     62.56    2095.000    2131.850  0.00047733    2062.280
 5958     62.57    2135.000    2130.710  0.00046838    2062.420
 5959     62.58    2159.000    2129.600  0.00046318    2062.570
 5960     62.59    2098.000    2128.570  0.00047664    2062.710
 5961     62.60    2099.000    2127.600  0.00047642    2062.850
 5962     62.61    2095.000    2126.740  0.00047733    2063.000
 5963     62.62    2101.000    2126.020  0.00047596    2063.140
 5964     62.63    2120.000    2125.450  0.00047170    2063.280
 5965     62.64    2114.000    2125.060  0.00047304    2063.420
 5966     62.65    2097.000    2124.850  0.00047687    2063.560
 5967     62.66    2103.000    2124.720  0.00047551    2063.700
 5968     62.67    2116.000    2124.860  0.00047259    2063.840
 5969     62.68    2124.000    2125.170  0.00047081    2063.980
 5970     62.69    2110.000    2125.650  0.00047393    2064.110
 5971     62.70    2089.000    2126.290  0.00047870    2064.250
 5972     62.71    2078.000    2127.020  0.00048123    2064.390
 5973     62.72    2135.000    2127.940  0.00046838    2064.520
 5974     62.73    2084.000    2128.940  0.00047985    2064.650
 5975     62.74    2087.000    2130.090  0.00047916    2064.790
 5976     62.75    2110.000    2131.350  0.00047393    2064.920
 5977     62.76    2101.000    2132.690  0.00047596    2065.050
 5978     62.77    2147.000    2134.090  0.00046577    2065.180
 5979     62.78    2129.000    2135.480  0.00046970    2065.300
 5980     62.79    2086.000    2136.930  0.00047939    2065.430
 5981     62.80    2136.000    2138.350  0.00046816    2065.550
 5982     62.81    2138.000    2139.710  0.00046773    2065.680
 5983     62.82    2177.000    2140.950  0.00045935    2065.800
 5984     62.83    2123.000    2142.090  0.00047103    2065.920
 5985     62.84    2150.000    2143.130  0.00046512    2066.040
 5986     62.85    2139.000    2144.010  0.00046751    2066.160
 5987     62.86    2091.000    2144.790  0.00047824    2066.270
 5988     62.87    2083.000    2145.380  0.00048008    2066.390
 5989     62.88    2067.000    2145.800  0.00048379    2066.500
 5990     62.89    2105.000    2146.120  0.00047506    2066.610
 5991     62.90    2102.000    2146.360  0.00047574    2066.720
 5992     62.91    2077.000    2146.500  0.00048146    2066.830
 5993     62.92    2103.000    2146.550  0.00047551    2066.930
 5994     62.93    2117.000    2146.540  0.00047237    2067.040
 5995     62.94    2096.000    2146.500  0.00047710    2067.140
 5996     62.95    2075.000    2146.490  0.00048193    2067.240
 5997     62.96    2147.000    2146.460  0.00046577    2067.340
 5998     62.97    2077.000    2146.550  0.00048146    2067.430
 5999     62.98    2086.000    2146.740  0.00047939    2067.520
 6000     62.99    2138.000    2147.020  0.00046773    2067.620
 6001     63.00    2098.000    2147.340  0.00047664    2067.700
 6002     63.01    2156.000    2147.670  0.00046382    2067.790
 6003     63.02    2145.000    2148.030  0.00046620    2067.870
 6004     63.03    2130.000    2148.440  0.00046948    2067.950
 6005     63.04    2125.000    2148.940  0.00047059    2068.030
 6006     63.05    2068.000    2149.500  0.00048356    2068.110
 6007     63.06    2114.000    2150.250  0.00047304    2068.180
 6008     63.07    2121.000    2151.110  0.00047148    2068.250
 6009     63.08    2094.000    2152.100  0.00047755    2068.320
 6010     63.09    2085.000    2153.190  0.00047962    2068.390
 6011     63.10    2084.000    2154.310  0.00047985    2068.450
 6012     63.11    2135.000    2155.450  0.00046838    2068.510
 6013     63.12    2131.000    2156.570  0.00046926    2068.570
 6014     63.13    2045.000    2157.570  0.00048900    2068.620
 6015     63.14    2101.000    2158.330  0.00047596    2068.670
 6016     63.15    2098.000    2158.990  0.00047664    2068.720
 6017     63.16    2103.000    2159.440  0.00047551    2068.760
 6018     63.17    2177.000    2159.700  0.00045935    2068.800
 6019     63.18    2058.000    2159.790  0.00048591    2068.840
 6020     63.19    2131.000    2159.630  0.00046926    2068.870
 6021     63.20    2199.000    2159.190  0.00045475    2068.900
 6022     63.21    2097.000    2158.520  0.00047687    2068.930
 6023     63.22    2125.000    2157.700  0.00047059    2068.950
 6024     63.23    2138.000    2156.820  0.00046773    2068.970
 6025     63.24    2094.000    2155.930  0.00047755    2068.990
 6026     63.25    2113.000    2155.050  0.00047326    2069.000
 6027     63.26    2080.000    2154.210  0.00048077    2069.010
 6028     63.27    2104.000    2153.420  0.00047529    2069.010
 6029     63.28    2124.000    2152.750  0.00047081    2069.010
 6030     63.29    2071.000    2152.210  0.00048286    2069.010
 6031     63.30    2058.000    2151.740  0.00048591    2069.000
 6032     63.31    2041.000    2151.460  0.00048996    2068.990
 6033     63.32    2099.000    2151.290  0.00047642    2068.970
 6034     63.33    2063.000    2151.250  0.00048473    2068.950
 6035     63.34    2062.000    2151.320  0.00048497    2068.920
 6036     63.35    2109.000    2151.490  0.00047416    2068.890
 6037     63.36    2114.000    2151.720  0.00047304    2068.860
 6038     63.37    2111.000    2151.860  0.00047371    2068.820
 6039     63.38    2141.000    2151.870  0.00046707    2068.780
 6040     63.39    2087.000    2151.860  0.00047916    2068.730
 6041     63.40    2088.000    2151.790  0.00047893    2068.670
 6042     63.41    2111.000    2151.800  0.00047371    2068.610
 6043     63.42    2106.000    2151.980  0.00047483    2068.550
 6044     63.43    2103.000    2152.230  0.00047551    2068.480
 6045     63.44    2083.000    2152.710  0.00048008    2068.410
 6046     63.45    2128.000    2153.340  0.00046992    2068.330
 6047     63.46    2060.000    2153.990  0.00048544    2068.250
 6048     63.47    2102.000    2154.830  0.00047574    2068.160
 6049     63.48    2107.000    2155.730  0.00047461    2068.060
 6050     63.49    2024.000    2156.680  0.00049407    2067.960
 6051     63.50    2052.000    2157.550  0.00048733    2067.850
 6052     63.51    2104.000    2158.340  0.00047529    2067.740
 6053     63.52    2087.000    2159.060  0.00047916    2067.620
 6054     63.53    2107.000    2159.680  0.00047461    2067.500
 6055     63.54    2117.000    2160.090  0.00047237    2067.370
 6056     63.55    2101.000    2160.260  0.00047596    2067.240
 6057     63.56    2146.000    2160.180  0.00046598    2067.090
 6058     63.57    2097.000    2159.830  0.00047687    2066.950
 6059     63.58    2132.000    2159.130  0.00046904    2066.790
 6060     63.59    2165.000    2157.940  0.00046189    2066.630
 6061     63.60    2155.000    2156.390  0.00046404    2066.460
 6062     63.61    2162.000    2154.490  0.00046253    2066.290
 6063     63.62    2082.000    2152.310  0.00048031    2066.110
 6064     63.63    2105.000    2149.940  0.00047506    2065.920
 6065     63.64    2088.000    2147.450  0.00047893    2065.730
 6066     63.65    2060.000    2144.920  0.00048544    2065.530
 6067     63.66    2102.000    2142.390  0.00047574    2065.320
 6068     63.67    2060.000    2139.920  0.00048544    2065.110
 6069     63.68    2139.000    2137.490  0.00046751    2064.880
 6070     63.69    2092.000    2135.050  0.00047801    2064.660
 6071     63.70    2104.000    2132.590  0.00047529    2064.420
 6072     63.71    2123.000    2130.160  0.00047103    2064.180
 6073     63.72    2047.000    2127.790  0.00048852    2063.920
 6074     63.73    2111.000    2125.520  0.00047371    2063.670
 6075     63.74    2081.000    2123.390  0.00048054    2063.400
 6076     63.75    2111.000    2121.430  0.00047371    2063.120
 6077     63.76    2078.000    2119.660  0.00048123    2062.840
 6078     63.77    2133.000    2118.070  0.00046882    2062.550
 6079     63.78    2120.000    2116.640  0.00047170    2062.250
 6080     63.79    2122.000    2115.390  0.00047125    2061.950
 6081     63.80    2066.000    2114.290  0.00048403    2061.630
 6082     63.81    2115.000    2113.330  0.00047281    2061.310
 6083     63.82    2150.000    2112.500  0.00046512    2060.980
 6084     63.83    2066.000    2111.790  0.00048403    2060.630
 6085     63.84    2061.000    2111.110  0.00048520    2060.290
 6086     63.85    2136.000    2110.540  0.00046816    2059.930
 6087     63.86    2092.000    2110.040  0.00047801    2059.560
 6088     63.87    2109.000    2109.610  0.00047416    2059.190
 6089     63.88    2142.000    2109.250  0.00046685    2058.800
 6090     63.89    2086.000    2109.000  0.00047939    2058.410
 6091     63.90    2096.000    2108.770  0.00047710    2058.000
 6092     63.91    2093.000    2108.650  0.00047778    2057.590
 6093     63.92    2143.000    2108.580  0.00046664    2057.170
 6094     63.93    2113.000    2108.550  0.00047326    2056.740
 6095     63.94    2096.000    2108.570  0.00047710    2056.290
 6096     63.95    2029.000    2108.620  0.00049285    2055.840
 6097     63.96    2118.000    2108.710  0.00047214    2055.380
 6098     63.97    2115.000    2108.840  0.00047281    2054.910
 6099     63.98    2148.000    2108.960  0.00046555    2054.430
 6100     63.99    2126.000    2109.130  0.00047037    2053.930
 6101     64.00    2121.000    2109.230  0.00047148    2053.430
 6102     64.01    2104.000    2109.280  0.00047529    2052.920
 6103     64.02    2116.000    2109.260  0.00047259    2052.400
 6104     64.03    2103.000    2109.140  0.00047551    2051.860
 6105     64.04    2078.000    2108.920  0.00048123    2051.320
 6106     64.05    2162.000    2108.610  0.00046253    2050.760
 6107     64.06    2105.000    2108.220  0.00047506    2050.190
 6108     64.07    2086.000    2107.750  0.00047939    2049.610
 6109     64.08    2071.000    2107.180  0.00048286    2049.020
 6110     64.09    2053.000    2106.330  0.00048709    2048.420
 6111     64.10    2074.000    2105.380  0.00048216    2047.810
 6112     64.11    2054.000    2104.340  0.00048685    2047.190
 6113     64.12    2086.000    2103.210  0.00047939    2046.550
 6114     64.13    2055.000    2102.050  0.00048662    2045.900
 6115     64.14    2039.000    2100.860  0.00049044    2045.240
 6116     64.15    2071.000    2099.690  0.00048286    2044.570
 6117     64.16    2040.000    2098.540  0.00049020    2043.880
 6118     64.17    2020.000    2097.360  0.00049505    2043.190
 6119     64.18    2019.000    2096.240  0.00049529    2042.480
 6120     64.19    2105.000    2095.150  0.00047506    2041.760
 6121     64.20    2058.000    2094.110  0.00048591    2041.020
 6122     64.21    2114.000    2093.170  0.00047304    2040.270
 6123     64.22    2096.000    2092.320  0.00047710    2039.510
 6124     64.23    2083.000    2091.600  0.00048008    2038.740
 6125     64.24    2001.000    2091.000  0.00049975    2037.950
 6126     64.25    2084.000    2090.480  0.00047985    2037.150
 6127     64.26    2059.000    2090.090  0.00048567    2036.330
 6128     64.27    2056.000    2089.780  0.00048638    2035.510
 6129     64.28    2066.000    2089.520  0.00048403    2034.660
 6130     64.29    2063.000    2089.280  0.00048473    2033.810
 6131     64.30    2040.000    2089.000  0.00049020    2032.940
 6132     64.31    2072.000    2088.690  0.00048263    2032.050
 6133     64.32    2053.000    2088.280  0.00048709    2031.160
 6134     64.33    2114.000    2087.780  0.00047304    2030.240
 6135     64.34    2065.000    2087.120  0.00048426    2029.310
 6136     64.35    2128.000    2086.330  0.00046992    2028.370
 6137     64.36    2094.000    2085.420  0.00047755    2027.410
 6138     64.37    2087.000    2084.380  0.00047916    2026.440
 6139     64.38    2143.000    2083.280  0.00046664    2025.450
 6140     64.39    2078.000    2082.040  0.00048123    2024.450
 6141     64.40    2072.000    2080.680  0.00048263    2023.430
 6142     64.41    2054.000    2079.130  0.00048685    2022.400
 6143     64.42    2073.000    2077.470  0.00048239    2021.350
 6144     64.43    2093.000    2075.710  0.00047778    2020.280
 6145     64.44    2042.000    2073.890  0.00048972    2019.200
 6146     64.45    2047.000    2071.960  0.00048852    2018.100
 6147     64.46    2071.000    2070.120  0.00048286    2016.980
 6148     64.47    2074.000    2068.280  0.00048216    2015.850
 6149     64.48    2087.000    2066.450  0.00047916    2014.700
 6150     64.49    2088.000    2064.610  0.00047893    2013.540
 6151     64.50    2149.000    2062.690  0.00046533    2012.360
 6152     64.51    2056.000    2060.840  0.00048638    2011.160
 6153     64.52    2123.000    2058.950  0.00047103    2009.940
 6154     64.53    2064.000    2057.050  0.00048450    2008.710
 6155     64.54    2096.000    2055.110  0.00047710    2007.460
 6156     64.55    2100.000    2053.190  0.00047619    2006.190
 6157     64.56    2113.000    2051.240  0.00047326    2004.900
 6158     64.57    2070.000    2049.280  0.00048309    2003.590
 6159     64.58    2050.000    2047.320  0.00048780    2002.270
 6160     64.59    1988.000    2045.270  0.00050302    2000.930
 6161     64.60    2113.000    2043.180  0.00047326    1999.570
 6162     64.61    2085.000    2041.050  0.00047962    1998.190
 6163     64.62    2084.000    2038.880  0.00047985    1996.790
 6164     64.63    2031.000    2036.720  0.00049237    1995.380
 6165     64.64    2073.000    2034.580  0.00048239    1993.940
 6166     64.65    2088.000    2032.500  0.00047893    1992.480
 6167     64.66    2054.000    2030.480  0.00048685    1991.010
 6168     64.67    2073.000    2028.540  0.00048239    1989.510
 6169     64.68    2012.000    2026.660  0.00049702    1988.000
 6170     64.69    2059.000    2024.790  0.00048567    1986.460
 6171     64.70    2122.000    2023.000  0.00047125    1984.910
 6172     64.71    2131.000    2021.250  0.00046926    1983.330
 6173     64.72    2107.000    2019.490  0.00047461    1981.730
 6174     64.73    2042.000    2017.850  0.00048972    1980.120
 6175     64.74    2056.000    2016.240  0.00048638    1978.480
 6176     64.75    2022.000    2014.630  0.00049456    1976.820
 6177     64.76    2083.000    2013.090  0.00048008    1975.140
 6178     64.77    2080.000    2011.550  0.00048077    1973.440
 6179     64.78    2093.000    2009.990  0.00047778    1971.720
 6180     64.79    2015.000    2008.210  0.00049628    1969.970
 6181     64.80    2080.000    2006.540  0.00048077    1968.200
 6182     64.81    2035.000    2004.820  0.00049140    1966.410
 6183     64.82    2081.000    2003.030  0.00048054    1964.600
 6184     64.83    2053.000    2001.140  0.00048709    1962.770
 6185     64.84    2041.000    1999.120  0.00048996    1960.910
 6186     64.85    2077.000    1996.980  0.00048146    1959.030
 6187     64.86    2063.000    1994.810  0.00048473    1957.130
 6188     64.87    2062.000    1992.590  0.00048497    1955.200
 6189     64.88    1988.000    1990.380  0.00050302    1953.250
 6190     64.89    1982.000    1988.190  0.00050454    1951.280
 6191     64.90    2009.000    1986.070  0.00049776    1949.280
 6192     64.91    2083.000    1984.010  0.00048008    1947.260
 6193     64.92    2077.000    1982.070  0.00048146    1945.210
 6194     64.93    2079.000    1980.230  0.00048100    1943.140
 6195     64.94    2086.000    1978.500  0.00047939    1941.050
 6196     64.95    2053.000    1976.880  0.00048709    1938.930
 6197     64.96    2006.000    1975.400  0.00049850    1936.790
 6198     64.97    2072.000    1973.920  0.00048263    1934.610
 6199     64.98    2097.000    1972.710  0.00047687    1932.420
 6200     64.99    2049.000    1971.680  0.00048804    1930.200
 6201     65.00    2055.000    1970.780  0.00048662    1927.950
